# Supplementary material for: Maternal control of seed weight in rapeseed (Brassica napus L.): the causal link between the size of pod (mother, source) and seed (offspring, sink)
Source: Plant Biotechnol J. 2018 Nov 28;17(4):736–49. doi: 10.1111/pbi.13011 (PMC6419582; doi:10.1111/pbi.13011)
Supplement: Supplementary file 9 — Table S1 Main agronomic and quality traits of the large‐ and small‐seed RILs. [file PBI-17-736-s005.xlsx]

## Sheet: sheet1
Table S1 Main agronomic and quality traits of the large- and small-seed RILs.
Type	Lines	Thousand seed weight (g)		Pod length (mm)		Seed number per pod		Seed yield per pod (mg)		Seed oil content (%)		Seed protein content (%)
	Generation	F8	F9	F8	F9	F8	F9	F8	F9	F8	F9	F8	F9
Large-seed RILs	L_RIL0186	6.03±0.32de	5.97±0.25c	75.03±4.28cd	74.55±3.24e	13.14±2.14f	10.42±1.38ij	73.74±1.69b	62.28±6.99efgh	44.59±1.30efg	43.52±1.81f	21.98±1.59bcd	20.72±1.02a
	L_RIL0197	6.51±0.43b	6.28±0.40b	71.54±4.52e	76.45±1.86de	9.57±2.05g	10.31±1.52j	57.12±8.67cdef	61.95±5.48efgh	45.96±2.33cde	48.06±1.18c	22.20±1.76bc	18.82±1.22cd
	L_RIL0352	6.56±0.32b	6.69±0.38a	70.00±2.50e	79.38±2.97d	9.37±0.30g	11.30±1.78hij	59.25±7.02cdef	73.10±6.51cd	43.76±1.27fg	47.35±1.11cd	22.19±0.67bc	18.65±0.94de
	L_RIL0942	5.68±0.21fg	6.32±0.27b	81.34±5.01b	91.16±4.44b	17.85±2.71abc	12.43±1.14gh	92.33±10.81a	76.97±8.55bcd	44.91±0.97def	44.98±1.39e	21.30±0.72cd	20.49±1.10a
	L_RIL0944	5.74±0.23efg	5.39±0.23d	88.64±4.26a	85.04±5.64c	15.43±1.40de	13.60±2.08fg	89.92±7.30a	69.77±7.94de	45.21±0.94def	47.88±1.08cd	21.60±0.98cd	17.90±0.88e
	L_RIL0967	6.45±0.24bc	6.05±0.49bc	71.80±0.28de	78.20±1.74de	11.14±0.65g	15.41±1.07de	56.93±2.91cdef	90.74±5.18a	47.84±1.94bc	50.00±0.95b	23.22±2.03ab	17.89±1.12e
	L_RIL0974	6.20±0.20cd	5.94±0.36c	87.34±5.32a	98.56±6.65a	12.79±1.16f	15.07±1.23ef	75.27±1.24b	88.15±8.68a	47.70±1.33bc	48.25±0.77c	22.44±1.21abc	19.59±0.59bc
	L_RIL0978	5.47±0.23g	5.98±0.27c	78.31±3.16bc	74.35±6.26e	14.37±0.79ef	10.29±1.73j	78.62±5.08b	63.16±2.75efg	46.35±0.39cde	43.55±1.98f	20.53±0.41def	20.35±1.41ab
	L_RIL1007	7.02±0.43a	6.82±0.62a	70.19±5.91e	80.09±5.19d	9.48±1.89g	11.92±1.16hi	53.70±1.44defgh	77.96±9.86bc	40.45±3.35h	45.32±0.88e	23.88±2.92a	18.61±0.91de
	L_RIL1054	5.90±0.26ef	6.14±0.34bc	75.63±3.98cd	80.15±6.53d	13.14±1.85f	13.65±1.75fg	69.01±7.69bc	83.43±8.75ab	47.93±0.68bc	47.22±1.49cd	20.53±0.91def	18.79±1.26cd
	L_mean	6.16	6.16	76.98	81.793	12.628	12.44	70.59	74.75	45.47	46.613	21.987	19.181
Small-seed RILs	S_RIL0053	3.41±0.27hi	3.43±0.16fg	45.22±2.28i	51.79±1.93i	12.41±1.86f	15.94±1.13de	42.24±6.35i	54.62±4.44ghi	45.24±1.61def	44.76±1.61e	19.18±0.84ef	15.46±0.37h
	S_RIL0105	3.27±0.19hi	3.53±0.22ef	53.73±6.04h	52.18±3.05i	12.70±1.15f	13.45±1.54g	43.58±5.81hi	47.35±4.42jk	44.50±1.91efg	45.64±1.19e	19.10±0.68f	16.27±0.57fgh
	S_RIL0206	2.87±0.39kj	2.83±0.38ijk	57.34±0.83gh	57.31±5.25h	19.85±1.03a	17.04±0.58cd	57.20±1.30defg	43.98±1.79k	52.54±0.89a	53.64±0.95a	22.68±1.15abc	13.97±0.60i
	S_RIL0240	3.28±0.33hi	3.76±0.55e	61.11±2.93fg	61.07±4.39gh	14.36±1.67ef	16.18±2.00de	48.09±6.91ghi	58.62±1.64fghi	44.54±2.63efg	47.75±1.58cd	20.66±0.91de	16.40±0.72fg
	S_RIL0909	2.67±0.26k	2.62±0.15k	62.40±3.48f	66.01±4.03f	17.32±3.12bcd	17.84±2.08bc	50.27±1.06fghi	47.65±7.99jk	43.73±2.69fg	46.80±0.85d	19.34±1.42ef	16.28±0.93fgh
	S_RIL0940	3.10±0.16ij	3.16±0.22gh	56.42±2.70gh	60.74±2.37gh	16.19±2.13cde	16.80±2.50cd	51.54±7.79efghi	51.54±7.58ijk	40.28±2.05h	45.42±1.31e	21.56±1.18cd	17.00±0.58f
	S_RIL0964	3.46±0.31h	3.43±0.14fg	60.99±2.32fg	64.42±2.43fg	17.13±1.14bcd	15.93±1.78de	61.52±9.04cde	54.82±1.08ghij	46.80±1.25bcd	50.34±0.59b	19.40±1.07ef	16.01±0.66gh
	S_RIL1109	3.27±0.32hi	3.11±0.25hi	57.81±4.29fgh	58.83±1.09h	18.76±2.52ab	19.56±1.05a	62.67±1.85cd	60.84±6.21fgh	40.29±1.84h	50.00±0.69b	19.28±0.84ef	15.90±0.82gh
	S_RIL1125	2.80±0.40kj	3.01±0.20hij	55.27±4.36h	58.04±2.92h	17.11±3.44bcd	19.21±0.94ab	45.28±3.57hi	57.17±5.28fghi	42.63±2.93g	43.13±0.93f	21.87±3.02bcd	18.45±0.70de
	S_RIL1148	2.60±0.19k	2.78±0.14jk	46.48±1.73i	49.43±1.86i	16.39±2.31cde	18.63±1.49ab	42.89±7.35i	63.30±2.70ef	48.42±2.16b	48.10±0.70c	17.56±0.66g	17.88±1.18e
	S_mean	3.07	3.17	56.88	57.982	16.222	17.058	50.53	53.99	44.897	47.558	20.063	16.362
The lowercase letters following the numerals in each column represent the results of multiple comparison, where the same letters indicate no significant difference at 0.05 probability level.
