# Supplementary material for: Maternal control of seed weight in rapeseed (Brassica napus L.): the causal link between the size of pod (mother, source) and seed (offspring, sink)
Source: Plant Biotechnol J. 2018 Nov 28;17(4):736–49. doi: 10.1111/pbi.13011 (PMC6419582; doi:10.1111/pbi.13011)
Supplement: Supplementary file 10 — Table S2 Skeleton genetic linkage map for the RIL population. [file PBI-17-736-s006.xlsm]

## Sheet: sheet1
Table S2 Skeleton genetic linkage map constructed using the BnaZNRIL population.
Linkage group	Marker name	Position (cM)	Marker typea	Sequence of probe or Forward primer (5' to 3')	Sequence of Reverse primer (5' to 3')
A01	Bn-A01-p101943	0	SNP	CTTCTGAATCATATTTCTAAAATGAGTGATTTGTAGTAAGTGTTGTTTGA
A01	Bn-A01-p101094	0.003	SNP	CCCCACTATGATCTTGGTGGTCGGCTGGTCGCAATCTACTTTAGTCTCTA
A01	Bn-A01-p101451	0.003	SNP	TTCAAGTTTAAAAATTGGTTTATATCGTCTTAAAACGGTTTAATTCATTC
A01	Bn-A01-p102249	0.003	SNP	TAAGTTGGTATGTTACATTTAAAAGAGAAGTCGTTAGTTTAAAGCTTGTA
A01	Bn-A01-p5512	0.003	SNP	ATGATATATCCATCACCAACTATACCATAAGGAGGACTGGAGGAGGGATG
A01	Bn-A01-p6239	0.003	SNP	AACAAATGACAAATGGTGAGGAAAGCTGTTCTGCTACAACAATGGCTACA
A01	Bn-A01-p147990	0.594	SNP	AAAATGATACTTTCTTTTAGGTAAACTAACAACTGTACATAGGACTATAG
A01	Bn-A01-p146963	0.605	SNP	ATGCAAAGCTCAAACTACATGCAGTGTTTTCTCTAAACAAAAAAAAATGG
A01	Bn-A01-p195253	1.222	SNP	GAGCTAATGGCATACGAAACCTGACAAGATAATATGTTGCTAAAACTGCC
A01	Bn-A01-p178709	1.355	SNP	GAATAGGCACCATGCAAACAGCCACTACTTACCAAAATTATGTCTGAGTG
A01	Bn-A01-p644410	5.358	SNP	CCAAACAAAAGTGTGATCATCATCAGTCTAAGTACTTAACAGTGTGTTTT
A01	Bn-A01-p2448162	28.342	SNP	GCTTAAAATCACTTAACTGCGTTCACTAGTTTTCAAAATCACGTTAACC
A01	Bn-A01-p2634563	30.994	SNP	AAAGCATTGTCAAACCGACCGGCTTTACGGTACATTCCCATTACAGCGTT
A01	Bn-A01-p2718126	32.069	SNP	TATTCACTTGCAAAACCTAACTATCATACACTAATAATTAAATTAATCAT
A01	Bn-A01-p2699907	32.089	SNP	CCTCACAACGCTAATACGATCGTTATTCTGAAAGTCATAGTCATGGACAC
A01	Bn-A01-p2874393	33.166	SNP	CATCCTGGTGACAGTTTAATCTTCTTCATTTAGTTTACTTTCTAACAGAT
A01	Bn-A01-p2891863	34.737	SNP	AAAAAAAAACTACTTGTTGCTGCCAAAGAAAACAAAAAACTACTTGCAGA
A01	Bn-A01-p3005310	35.67	SNP	GCTAGTATCTGCTCGCTTTTACTGTCACTTCAGTGAACTCTATATTTGAA
A01	Bn-A01-p3134159	38.187	SNP	TGCCAACTAAGGATTTCGGATTATAACCCAAAAGAGAGAACTTAAAAAAG
A01	Bn-A01-p1194009	40.248	SNP	AGACACATTTGCTAAGACTGAGGATGATTCATCATGTAAGAGTTTGTTGA
A01	Bn-A01-p1133447	40.429	SNP	TGGTAGGTTGTTCCATATTCATGAGTTTGAGCTATGATTAGAGATATTTG
A01	Bn-A01-p1152123	40.472	SNP	CCGTTCTTCTTAGCTTCCACCATAGGAACACAAAGCTTATCTGGATTTCC
A01	Bn-A01-p1275284	40.774	SNP	AGAAAAACGAGGGAGATGTAAAATAGTTCACAAAAAGTAAACTCGTCTGC
A01	Bn-A01-p1125565	40.966	SNP	ATAAAAAATAAACTAATAGCTTTGTTTTTTGAACACCTAACTAATAGCTT
A01	Bn-A01-p975213	42.328	SNP	CCAAAAAGAAAAAAGTACGGCTGTAAAAGGAGGGTCGGCTACAATATGCT
A01	Bn-A01-p877322	43.558	SNP	ATACTAAACACAAACGCGAGTCTTCGTTACCTAGGCTCCAAAAACGCTGT
A01	Bn-scaff_15838_1-p517875	43.595	SNP	GAGGAGCTGGAGCAGCTGCTTGCTTTGGATTCCGACAAGTTTAGTCGGCA
A01	Bn-A01-p3744726	47.473	SNP	CTCTCCAGGGTGGATGATTGTCTTGTACTTCTTCACAAATGGAGAGCATG
A01	Bn-A01-p3938241	47.967	SNP	CATTATTTATCACAATTATATAACCGTATGAACTCTCTTTCCAAGGAGGA
A01	Bn-A01-p4322340	49.576	SNP	CCAGGCCCATCATTGTCACATACATATAGCTAGCTTACGATTGATTATTC
A01	Bn-A01-p4947577	51.015	SNP	ATCTGTATTTGCCCGGGAGACAGATTGTTTAGTTGTTGGTAAGTCTGGAC
A01	Bn-A01-p5378430	52.869	SNP	TCGAACAAACCAATCAACAGTAGCATCACTATAACATGTCCCAGCTTCGT
A01	Bn-A01-p5601232	54.51	SNP	CCAGACTGAATAATATTGATTGGTGATTGAGTGGGGATGAGTGTTGAGTC
A01	Bn-A01-p5586618	54.52	SNP	GAAAGGTTTGAAACGGTATAAATGATACGAAGTGGTTCTCAGAATGTTTT
A01	Bn-A01-p5570110	54.566	SNP	GGGAAAAGGAAATTATGGAGTATTACATTCTTCGATTTTAGATAGGTGGC
A01	Bn-A01-p5570221	54.605	SNP	GTACTTCTTCCTTTTTTGTTTTATATGAAAAATATAAACTAACGCGTTGT
A01	Bn-A01-p5550226	54.937	SNP	TATATCTGATGTACGGCTAACTCCATAATTTCATGGAGTATATAAATTAA
A01	Bn-A01-p5868598	55.462	SNP	GAAACAATGAAACTCAAAAGCTTCCTTAGCTCTATACTACTCTCCTTCAC
A01	Bn-A01-p5835558	55.965	SNP	AGCTTATAAGCTTTATCAACCTGATTCACAGTACACAACCCTTTAATAAC
A01	Bn-A01-p4908924	60.055	SNP	ATTAGCATAATTATTCTTGCGAGATCGTTTATTTTGCTACCATTCAAGTT
A01	Bn-A01-p4920622	60.243	SNP	ATAAGCCTGATGCTGTGAAAGGTATAAAAACATTGTAAAAGCTCTTGTTG
A01	Bn-A01-p4786787	61.771	SNP	TGTTTATTTTGGTTAATCATTCCTTATATTTGATACATTTGCAGAAAGTT
A01	Bn-A01-p4785261	61.873	SNP	AATGAATTCTATACATTAATAAACATTTCATACTTGTTTCTTTCTCTCTC
A01	Bn-A01-p8051029	76.84	SNP	AGGGGACTGTTGCTGAGGTAAATTCTATAGTTTTTTGCTGAGATCTTGTC
A01	Bn-scaff_16217_1-p143344	87.527	SNP	CTAATGATAATATAAATTTGTGTTTGGGCTCGAAAGTCCCCAATTGACAC
A01	Bn-A01-p11441851	92.202	SNP	TGAAAATGTGAAAACGTGATAACGTGATCTATATCGGGCATTTTTTTATA
A01	Bn-A01-p11444689	92.202	SNP	TAACAAATTTATCTGAATCCCTTTTCTGTGATTGTATAACTACCTAGCTC
A01	Bn-A01-p11459295	92.423	SNP	TTTAGTTTTTTTTTTATTGTTTTTGTAAATTTGGTGCGGTTCGTGCGATT
A01	Bn-A01-p11273927	93.114	SNP	AAAACCCAAGTATTGACATTTGCATAAAGATTAGGATAGATTTCCACATC
A01	Bn-A01-p12077110	94.574	SNP	TGTATCTCTGCCCGTGTGTTTAAAAATTTAGATAAGTGACCCAATTTTTT
A01	Bn-A01-p12516944	95.21	SNP	ATAGTTTGAGAAGCTAACTCCTATAAACCTTTGCTGTCTATTATCTGCAG
A01	Bn-A01-p12533991	95.21	SNP	ACAAGACAACTCTTCTCATGAGGCCTAGGGATGGGCGTTCGGATTAGATC
A01	Bn-A01-p12522369	95.328	SNP	CAAATCCTTCAAGTATTTGAGGTTGCCTATTGAATCTGGTAGAATACCGG
A01	Bn-A01-p12544054	95.328	SNP	TATCTTATCAACTTTGTGTTAATGTGTTTGATAGAATATATTGAATAAAT
A01	Bn-A01-p17518104	99.98	SNP	GTCACAGCCTTAACAAATCTACTGGATTATATGTACATCAAACTCGCCAC
A01	Bn-A01-p17377721	100.705	SNP	AGCTCAATCACATTCTGATGTAGGAAAGTCCTGTACGCTAGCCTACAACT
A01	Bn-A01-p17527782	100.76	SNP	TTCCGTGCGACATCGCACGGGTTTCCTTACCTAGTCAAAACAGAAGGATC
A01	Bn-A01-p18200921	100.776	SNP	CTCTCCCCAACACAAGAAGCTGCAGCATCAAGATCACAGAATCAGTGGA
A01	Bn-A01-p16774157	100.781	SNP	GGGTTGGGCAGATGCCATGCCTCTTGAAATGCTTCAGGAAAATGGTTTTA
A01	Bn-A01-p16857466	100.85	SNP	AGGTTGAGAGTATGCATTTGAAATTAGTGTCTGACTTTACACTTTTGTT
A01	Bn-A01-p17150875	101.03	SNP	GCCCTCTTAAGTTTAGTGGTTGACTCCGCCACTGCTTAATACTACAATTA
A01	Bn-A01-p17845660	101.177	SNP	GATCATCAATAGAACCGAAGGAAAACAAAGAAAATGGCTGATCTCATCGC
A01	Bn-A01-p17278340	101.201	SNP	GTAACGAGAAACATTCTGACAAAACATGCAGCCATCTTTGTTCGTCTCAC
A01	Bn-A01-p17049439	101.207	SNP	TGGGTACACGTACACCAGAATGTACACCATATTGTACACTAAGGTGCACA
A01	Bn-A01-p17157752	101.386	SNP	GGATTCTCAGGAAAAACATTAAAATGTCATTTTTAATGGATAAGTTGGGA
A01	Bn-A01-p17121291	101.388	SNP	TGTAGCTTTTCTGTCTGATGAAATTTGATGTTGGTAATCATCTTTGTGAA
A01	Bn-A01-p17104282	101.39	SNP	GGCCGCCACACCTCATTAAACACACAAATGCCTCTGGAAATTGTTGCTTG
A01	Bn-A01-p17105672	101.39	SNP	CTCTAGAGAGGTAATTAAGATTACCTCGTTTATAGTATAGATCGGATAAA
A01	Bn-A01-p17118839	101.39	SNP	CGCATCAGTAAGGGCTTTTGATGCCATTGGAAATAAAGAAAGAGAATGTG
A01	Bn-A01-p17121775	101.39	SNP	CTTCCTATCCTCTTCCATCGTGATGAAACTGTTAGCACGATGGAGGATGT
A01	Bn-A01-p17121894	101.39	SNP	AACGCGATGAAACAACTTGCGAAAAAAAATCGGTGGACACTTACCAAGAA
A01	Bn-A01-p17124831	101.39	SNP	CGGCAAATTGGCGAAACTCGGCGAACATGATATTAGCTACAAAATCCTGT
A01	Bn-A01-p17129906	101.39	SNP	ACTGCCATGCTATGGTAATGAAGTTTTTTTCTTTTCAACTTTCAGAAATT
A01	Bn-A01-p17081120	101.502	SNP	ACAAAACTGAATTGACCCTAGCTTTTCCTAAATATTTACATTTTCTCATG
A01	Bn-A01-p17105372	101.591	SNP	ATTTGTTTACAGGTAAACTGTGTTCTATATCATCAGGGACTAGAAACCGT
A01	Bn-A01-p16749951	101.71	SNP	CTGAAATTTAGACCATAGCTCCTCAAAGTTAATATTACGAACAAAATAGT
A01	Bn-A01-p16720365	101.717	SNP	ATCTGGTTCGTTGGACTCTAATATTTCATGACAAATGACTTGCTAAGCTG
A01	Bn-A01-p16770716	101.77	SNP	CTGGGATAGCTTCATCTTGTCTTTGTTGTTGTGCTTCCTTGTTCAATTTC
A01	Bn-A01-p16715637	101.786	SNP	TCAACGGATAGCCTTCTGAAATTAGGAGAGAGAGCGATGAGCCTAAACCC
A01	Bn-A01-p16537792	101.948	SNP	CCATGGGGATTCTCCTACCGTACCCAACAAGGAGAATTTGGTCTAAAGAT
A01	Bn-A01-p16646241	101.948	SNP	ATAGTTGCAGGTATTATTCCATGGTCTAGTGAATTCTCGTTTTAGTAGAG
A01	Bn-A01-p16711121	101.948	SNP	TGTGGAGGAATCAATATTGTTATATGGTTCAAATGTCACACCTCGTAAGG
A01	Bn-Scaffold000582-p3247	101.948	SNP	GGCGTAAGAAACAAACGGACAAATAGTATACTTAAATGTGACGATAACAC
A01	Bn-A01-p16331424	102.122	SNP	AGGCCTCCGGCGAGCACAACCTGTCACCGGTGGGGCTTACATCTCCTTCA
A01	Bn-A01-p16343556	102.122	SNP	TAACTGTCTAATGATTCTGTAACACAAGATAAAACAAATTGTTGAAAGAC
A01	Bn-A01-p16358989	102.122	SNP	TCATGAATTTTTAAAAGTATTTAACCTTATGACTTGTCTTAGCATAATCA
A01	Bn-A01-p16374068	102.122	SNP	AGCGCCATTCAGTAACTATCTATATTAATTCTCAGTCGAGTTGACTGCTA
A01	Bn-A01-p16461639	102.122	SNP	GTCTTCAAAGGATATTGAAGATTTTGTAGGTTTACGGTTTGACCGGTTGC
A01	Bn-A01-p17494364	103.047	SNP	TTGTATAAAGGATTACATCAACCTAGTTACTTTAATACATTGCGAAATAA
A01	Bn-A01-p18178802	103.59	SNP	GTGGGGAGAGAGCACGCTCATTAGGGTCAGGAACATCAACCCAAACGAGT
A01	Bn-A01-p19340658	105.732	SNP	TAAGGTAAAAGCTTAAAACCACCAAAAGAGTTTTCAAAAGGTAAGACCAT
A01	Bn-A01-p19449612	106.229	SNP	GTTAACTATAGGTCGTGCTGCGTTTTTACTACAACAAGTGGTAAAGAGTT
A01	Bn-A01-p19722138	106.693	SNP	TATGGAGTCCTTAAATACCTACCTTTACAATCCGAATATACATTTTACCA
A01	Bn-A01-p19879925	108.003	SNP	TGTTTGTATATGTGCACGATAAAAGTTCTTTAATAAACAAATAACAAAAT
A01	Bn-A01-p20139530	108.933	SNP	CTTCATTACCAAGTGAAAACGTATAGTTGCGTATATAAAAAGTTAAAAAA
A01	Bn-A01-p20144346	108.933	SNP	TATTTGAAGTTATAGAGTGTCTTTTAGAAATGTTCTTAATGAAGCACAGG
A01	Bn-A01-p20181046	108.933	SNP	ACACAGGTTTTGCACTCAATAATTTTCATATATAGATCCCACGTTTTGAT
A01	Bn-A01-p20167230	109.135	SNP	AATACTACTAATTCCATTCTCACCATAATTCTCATTATATCCAAGAAAAC
A01	Bn-A01-p20207440	109.193	SNP	CCTCATCTATGATACCCCCTATCTAAGCCGGCCCTGGCTTTGATGCCAAC
A01	Bn-A01-p20211387	109.514	SNP	AAGGAAGAATAAGGGTTTTGTATCTCCCAAGGAAGACCAGAACAACCCAA
A01	Bn-A01-p20246840	109.757	SNP	ATACTTATATGGAATTAACGAAATGTTCTTTACCTGGTATTTAATGCATC
A01	Bn-A01-p20442457	110.12	SNP	TACTTTTTATTTAAGCTGTTGTGCATAGATAAAAAAAAAAAGTTGACTAA
A01	Bn-A01-p20397807	110.133	SNP	AAGTGTGACTAATGGCATCATGAATAAAATATAAGAAATATGGTCTAACA
A01	Bn-A01-p20323059	110.185	SNP	AGAGCCTTTAATGATTGATCTTGGGATTTATAAGGGCTGTTAGTGAGGCC
A01	Bn-Scaffold001779-p127	111.158	SNP	ACCGGGAGCTCGGGTTCGAGATTGTCCTTCTCTTTTCCAGCAAAGCCATT
A01	Bn-A01-p20745330	111.34	SNP	TCACATTTCTAACCAGATGAGTGAGAAGGGATTTACCTTTGCAATCGTGA
A01	Bn-A01-p20805506	111.34	SNP	AGTAGTGAAGTCAGACTAAAAATACAAAAATAAATAAGATACACGTTTTT
A01	Bn-A01-p20805613	111.34	SNP	TCATGATATGCCTCCATAAAAAACTATGTCCTTTCTTAACCAGTTTATGT
A01	Bn-A01-p20814699	111.398	SNP	TTGAAGGGTTATGGAAATGCCAGAACAATAAAACAAGAAGACTATAACTC
A01	Bn-A01-p20836664	111.464	SNP	TTAACCCGTAGTTTTATTTATTATTTTTTGGCAAAACTATCTTCTTGTTT
A01	Bn-A01-p20866022	111.464	SNP	TGTTTACCAGAGGGATTGGTGGATTTTAGTTGGGTTAGTTTGATGAGTAA
A01	Bn-A01-p20866518	111.464	SNP	GATGTGGATTTGATTACATGATGTATTTTAATCTATTCTATTAAAAAAGG
A01	Bn-A01-p21038677	113.16	SNP	TTCCTTCTTCTTTATTAGACTCATTCAAACAACCAAAGACCAATTATAGC
A01	Bn-A01-p21141514	113.632	SNP	AATAGCTTTATAAGTTGTTGATTCCTTCCCAAGGGTAGGGGCAGAAGTAC
A01	Bn-A01-p21605865	115.593	SNP	TCTCTCTTTTATTTTATTTTTATCATTCACTTGACTTTAGACGTGCTAAA
A01	Bn-A01-p21479969	115.805	SNP	GAGAGGTTTAAAAGAGCTGCTTGTTTACACTGAAATCTACATGATCTTTA
A01	Bn-A01-p23538267	122.066	SNP	GTCAGTTTGGTTTGGGCTACTTTGGTGGCAGTTTGAGCTTGACTATCCAA
A01	Bn-A01-p27263558	137.542	SNP	GACGTTGCCCGAGCAGAGTTAATCTACAGATTGTTCTACATGGCTAGTCA
A01	Bn-A01-p27389703	138.627	SNP	TATGCATATCATCATAGCGACGATCGGTAAACCTCAAGATCTTGTAGTCA
A01	Bn-A01-p27580681	140.505	SNP	AAGGTAACTTTTAAGGTTTTAGTCAGTCTCAGCTTCTGGCACTTTAATTT
A01	Bn-scaff_24117_1-p20746	144.133	SNP	CAAGAGTGGAACAAGTCACATTCGTCTAAAAATTAAAAGGCTAGCTTCTC
A01	Bn-A01-p27845673	144.613	SNP	GAACCAATCACTGTAAATAGTTATTCTTATCGCGAATCGAATTATGGTGA
A01	Bn-A01-p27846544	144.613	SNP	GAATCTGAATTATTCATCTCTGAATGTTTCATGTAGTAAGAAAAACCATA
A01	Bn-A01-p28278192	146.611	SNP	GTGTGGTTGTCTCAACGGGAAGAGATATTAAGCTAAGGAAATCAAATCTG
A01	Bn-A01-p25512934	148.737	SNP	ATTACTTTGGGGCCATTAAACTCAATTTTATATTTTCTAACTTATGAAAT
A01	Bn-A01-p25517197	148.737	SNP	CCCTTTAAGCTTTAATATGATAATGATCTTTTTGCTTCTCACCTGGTAGC
A01	Bn-A01-p25509783	148.965	SNP	TAGTGTTAGATTTTTACTATAAATGGATCACATGTTCCTTGGTAGCATGA
A01	Bn-A01-p25570701	148.998	SNP	TTTCTCAGGGGAAAAGAATTGAGCAGCAATAACGAATATAATAGCCAAGA
A01	Bn-A01-p25572254	148.998	SNP	AATAGATATCTTTAAAGTCGTGATTTCCACAATGGATCGTTTTTTCTTTA
A02	Bn-A02-p2536779	0	SNP	AACTAGGAAAAAAGCCAAGAGGCTTGAAGAGGAAGAAGAAGAACAGAGGC
A02	Bn-A02-p2572194	0.28	SNP	AAGTGACAGTGAGATGGAGGAGAATTTCAGGTGAGGAGATGGAGCAGAAA
A02	Bn-A02-p2582999	0.646	SNP	AAGACAGAATAGAACACACTTTAAATCACGCTTAGCACCGTCACCTCTCA
A02	Bn-A02-p2572625	0.93	SNP	AAAAATGGAAACCTTTACATACTATCACCGATTAAATATTGTTGTAATTT
A02	Bn-A02-p2542065	1.12	SNP	AGTTTGCGCTACTTAATCAGCACATAACTAAAATTTAGCTTAGTGATATT
A02	Bn-A02-p2535232	1.325	SNP	TTATAAATGGAAACAGTCTATAGCTTGCCACTTAAGACATAGTGAGTTTA
A02	Bn-A02-p2608125	1.611	SNP	TGTGGAGCCCTTACTAACTTTGATGTGTGATTAAATTAAAAAAGATGAAT
A02	Bn-A02-p2642904	2.654	SNP	CTGTGAGTCTGTGAAGATAAAATGCTTCATGGATCATCTACAGCAAATTA
A02	Bn-A02-p2692116	2.671	SNP	GTCATCGGCATTCTTTCGTCTCTTACGACCGGAGTTGGATCCATCGGAAT
A02	Bn-A02-p2851231	3.69	SNP	CGTGTGTTGTAGTTTTCAAACATATTCGACTAAGCAATGAGCTCATATTA
A02	Bn-A02-p1276717	3.724	SNP	TAGGTAATATAAACTCATGTTTTCAAAGCATCTTTTTAACGACAGCCAAA
A02	Bn-A02-p1341101	3.789	SNP	ATTATAAAACATCTAAAGCACTCTCTGGGTTTAGAAGAAGATCTAAACAA
A02	Bn-A02-p2788144	4.263	SNP	TGCGGAGAGGTTTGAATAGCAAGTCAGGTTGGTTCAGAAGAAATGATGTT
A02	Bn-A02-p1092146	4.774	SNP	TTTTCTCGTCCATCAGTTTGCTGAGTTGAGTGTCCATGTCTAGAACACTG
A02	Bn-A02-p1232964	4.953	SNP	GCTAGTAAAATAACACTAATTTTTTGGTCGTGTAAAACATCACAAATATG
A02	Bn-A02-p1068542	4.981	SNP	GACTCTATCCCTGGTCTAGTTTATGAATGAGCAGCAAAGTCTCTCGTTTA
A02	Bn-A02-p2799146	4.981	SNP	GCACAAACAGCATTCACACATCAGCAAAATTACAAAACATCATCGGTAA
A02	Bn-scaff_15714_1-p1934829	7.577	SNP	CTTTCGCTAGAGAGACGAGAGAGGTTATGTGTAGTAGTAACGCAATCGTT
A02	Bn-A02-p3281452	8.416	SNP	CCCCTGAAACCACATCATGTAATATTGACTCTTTGAGAACGGTTCAGTA
A02	Bn-A02-p3295898	8.59	SNP	ACTCTTAACCGCTAACTAACTAACTAACTAACACATCTACTCATCTTCAA
A02	Bn-A02-p4262796	21.532	SNP	GTTTTCAAAATCATCCTTGAATTATGCTTTCAGATCTAGCTGGTCTCAGA
A02	Bn-A02-p4262907	21.532	SNP	CCTCAGAGGAACTGAAGATATAAACTAACGTATGAACTACTATGAGTCCT
A02	Bn-A02-p5326222	34.131	SNP	GACCAACATATCCTCGTGACTGGTGATAAATCAACTTCTACCATCCGTTT
A02	Bn-A02-p6167491	35.686	SNP	GTTATGCAGTACTGACTCATATGCATTGCCATCGAAGACAGCAGCTGATC
A02	Bn-Scaffold009013-p209	36.728	SNP	ACGTAACACCTGCAAAAGCCAAAAGCACAATCCTCTAACCCTAAAATCTC
A02	Bn-A02-p6843407	37.329	SNP	AGTTAGTAACATGAGCTGACGCTGCGGTGTCAGGATACCATTCTGTTCCA
A02	Bn-A02-p6844903	37.364	SNP	AGCTGAGTTCACAGGATGTTCTGCTGCCGGTGACTGAGAGGAACCACCGT
A02	Bn-A02-p6845122	37.364	SNP	CACAACAAACTACTTCTGCTCCAGCTCCTGAGATCAGCAACCGTCTACAT
A02	Bn-A02-p6845958	37.364	SNP	CCATTTGAGAGAAAGTGAGCTTGTAGACCAAGAAAATAGTGAAACTGACC
A02	Bn-scaff_16269_1-p242999	38	SNP	TCACTGTATATACCTAACAAAATTCACAATCAAATCATATAAAACGTAAG
A02	Bn-A02-p6587201	38.168	SNP	AAAAATGCGGAATATTACAAGATCGAGTTTGATGGATATTTGTAGTAAAT
A02	Bn-A02-p6816262	38.348	SNP	GCCTCTGTATTTACTACATATCTTATCCCATTTGTACATTAATTCACATT
A02	Bn-A02-p6461773	38.551	SNP	TTATCCTTACCAGTATCTTCTTGAACTCTTGTGGAGCAACTTTGGAGGTC
A02	Bn-A02-p7463965	40.398	SNP	TGTTGGACGGATACATGTTTTAGATTCTTGTATGTTTAACTAATATATGA
A02	Bn-A02-p7516226	41.121	SNP	GGAACCTGATGGACACTCCTGATGAAGAAAGGGATCTTTTCAACCACGT
A02	Bn-A02-p7788379	42.82	SNP	TATTTGAATATTTTAGCATATAGTTCTTGGAAAGAAATGTCGTCGAACGT
A02	Bn-A02-p8176181	43.747	SNP	TTTTATCATTTGCGCGTCATCCTGTGGGTTTTGCTGACGTGTAATGACAG
A02	Bn-A02-p8199891	43.899	SNP	TATTTGGAAACAATTGCTTCATCTTGCCCATCATAATCTGGTTCATCTTC
A02	Bn-A02-p7978230	43.998	SNP	GCAGGAACTCGAGGCTTGAAGGGCTCGTGCGTCACTGATGGTTTGATCCG
A02	Bn-A02-p8234978	44.012	SNP	TTTTGAATTCTGAGTTACCAATATACCAGTAACCACAATGACTTACTCTT
A02	Bn-A02-p7926823	44.078	SNP	GTTTTTGCAATAGCCTTCTTGATTGGATTCAGCCCATATATCAGCAAAAT
A02	Bn-A02-p7885731	44.335	SNP	CCGTTGATACATTGTTGGGTCTGATTTGGATTAAAAGGGGGATGATGTTA
A02	Bn-A02-p8404663	44.534	SNP	TTCAACTTCCTCGAGCTATGCCTACTTCGGTTGAGAACGGAAAATGATCC
A02	Bn-A02-p8999771	45.61	SNP	AGGATGGATGCTTCTAAAGCTGGATCTTGAGAAAGCATACGACAGAATTA
A02	Bn-A02-p9000565	45.61	SNP	TAGTAAGGCAATATTCATTTCTTTGGCTGACCTTATACCAACCCCACCTT
A02	Bn-A02-p8867507	45.73	SNP	CACATCTGAAAAAGGTAAACTCTCCACTAAGTTTTTACTTTCTTTCTATG
A02	Bn-A02-p8891703	45.73	SNP	CTGACTTTTTGCTTACCGCTCTTGGTATTGAGGTCTTTGTGTCACTATGC
A02	Bn-A02-p8954851	45.866	SNP	CAGATGTGTAAGTAATTGTAGACTTCAGCCTCGAAAAAATTAAGCTAAGT
A02	Bn-A02-p8883792	46.061	SNP	TTGGTTCTGATGAAGAAAACTTAAGATTTTATGAAAACGTATATTTAGTC
A02	Bn-A02-p8660632	46.357	SNP	ATTCGCAATTGAACTAAGAAACTTACAAATGCAAACTGGTGCGGACTTAG
A02	Bn-A02-p8702373	46.357	SNP	TTATAATATTTGACATTTCCCCAAACATCACTTTAAGATCAATCACATTC
A02	Bn-A02-p8836098	46.357	SNP	TTGTTACAGAGAAATTTGGGTTGGAAGTAGAACTGAGAATTAAAATCATT
A02	Bn-A02-p8726802	46.366	SNP	ATAGATCAGAATACGGTATTCTGAATACCTATATACATGGTGATGCATTC
A02	Bn-A02-p8549867	46.402	SNP	TAATTAAACAAAAGGGTCGCAAAATTAAGAGAGGAAAGAGATTGAAACTG
A02	Bn-A02-p8571577	46.42	SNP	TAAATACACTAATAAAAAGTAGTTCCAAAGCAATAAGTTTTACCCAGTGA
A02	Bn-A02-p8575325	46.42	SNP	GTTCCCATTTTGGTTTTTGGAATGGGTCCAAACAAATAGTTGTTTTAAAT
A02	Bn-A02-p8559435	46.423	SNP	TTATATTTATAAATCTAAAGTTAGAGTAGAAGGATCTTTTACCTTTTTTA
A02	Bn-A02-p8527757	46.433	SNP	GTACTTCAAGAACTCCGTGAATCCGATGGAAACACCGATGTTATCACTCT
A02	Bn-A02-p8538437	46.434	SNP	CTTAGGAATACGTTTATAGATCAGACGTTACCCAATAAATTTCATTGTAC
A02	Bn-A02-p8509407	46.519	SNP	GTTTTATAATGTAGGTAGTTTAGGCTGAAAGCAATAATATTTAAAAATTG
A02	Bn-A02-p8720739	46.73	SNP	CAATGTAAACACCAATGAGTCTTAACGTGGCAGACACTGAAGAGTCGTAG
A02	Bn-A02-p8799151	46.73	SNP	GTAATAGACAAAAAAATTAGTTATTGGACTAAAACTATTATTAGAAGATA
A02	Bn-A02-p8802671	46.73	SNP	TGTACCTGTCTATTGCTTCCACAACAACATAAGTGTGTTGGCTTACTTCG
A02	Bn-A02-p8873864	46.777	SNP	TTTCCATCTTCAAGAATCCGCTTAGCTAGGAAATCGATTGACAACTTTGG
A02	Bn-A02-p8873630	46.779	SNP	TAAGACCGATTTTAAACCATATTTTATAGTTCCCTATGAGTTGCAGCGT
A02	Bn-A02-p8886238	46.888	SNP	TTTTATGGATTATCAATTTTAGAAGTTCAATATGCTATTTTTATCCTTGT
A02	Bn-A02-p8895388	46.888	SNP	AAAAAACAAATGTGTGAAAGTAAGTGAGTGTCTTCTCTTAATCTTGAATT
A02	Bn-A02-p8472166	47.399	SNP	TTTCACCCAATTTTTCAGCGGTCAAACGTCGCACCTTTTACATAAGAATG
A02	Bn-A02-p8473119	47.399	SNP	TATCAAATTTCTCGTTCAAGGTTTGGTGTATGGTACGTTAGCGTTGTTCA
A02	Bn-A02-p8323616	48.059	SNP	GATACTATTTTCTTTATCTTGTTCTTGGTGGTGTTTTGTTCACATTTTCT
A02	Bn-A02-p8324359	48.288	SNP	TCTAGCTAACAACTAGATAAACAAATATAAAAACACTTTAACATGAAAAG
A02	Bn-A02-p8391383	48.288	SNP	ATATTTTTAAAACCGGACCGGTAAATGAATCAAAAAGGTTTTAGGTCATG
A02	Bn-A02-p8453414	48.761	SNP	CACACACAAATCAAAACAATGGTTGGTGAAGGTTTAGTTCAGCTCCTTAT
A02	Bn-A02-p7775332	48.888	SNP	AAAGCTAAGGCCTAACGGAAGCTATCAAGTTATACAAGTCTACAAGTGTA
A02	Bn-A02-p10626782	53.211	SNP	ACAGTTCTCAATTTCGGTAGACATTGTTTTCTCCGTCCGAAAGCCTGCCT
A02	Bn-A02-p10866642	53.923	SNP	AGACATTGTCAAAATGTGTTACGAAATGGGCGTCTCAATTCCAACTTGTC
A02	Bn-A02-p11342711	54.845	SNP	TAACACAAACAATTATTATTTTTAAATATGATATCAGATGCTTGGTTTAT
A02	Bn-A02-p11939715	57.647	SNP	TTTCTTTCTTGAATAATTGCTCTCTAGTTGATTATTGTCTCAGTACTAGC
A02	Bn-A02-p12150733	57.713	SNP	AAGACAGCTGTGATCAGATGGTTTTTAGATATCTCCTTTTCTTATTAAAT
A02	Bn-A02-p12269431	58.197	SNP	CACTTTAGTTGCTAAAAGAAGTTTCATAGAATCCCTATTTGACTCCCCAA
A02	Bn-A02-p12284671	58.216	SNP	AGCCTTTTACCACCACTTGCACAAAGACCGCAACAGCTAAACCGCCCTCC
A02	Bn-A02-p12003125	58.359	SNP	GGGAGATAAAAACAATATCCTTTTAATCTACGAATTTGCCATTGTTATAT
A02	Bn-A02-p12393617	58.547	SNP	GAGGAAATGGCCAGCACCAAGCCCTTGATGTTATCAGAGGACATCCCTTT
A02	Bn-A02-p12297473	59.014	SNP	ATACCGTAATCTTTTGAAATTTTAGTTTGTTACGTCTCTTATTTCTCAGT
A02	Bn-A02-p12508852	59.927	SNP	TAACAAAGTTAAATTTAAAAAAAAATGAAATACTTAAACCCGAGCTCTTA
A02	Bn-A02-p12512160	59.927	SNP	TCCCGGACACTCAGCAGGATAGGTATGTCTGATGTTGTTGTCACAGTAAT
A02	Bn-A02-p12550795	60.459	SNP	ACATCAAAAGCCAACCTACCACAAGACCCATTGTAACCGTTGAGCAACCT
A02	Bn-A02-p12642708	61.673	SNP	TTATTGTAAAATGACATCATTAAGCTTCAATCAAATTCCAAAACGCTTAT
A02	Bn-A02-p12996998	62.84	SNP	TTGTTATTCACAGTGACAGAGCTGGACATTCATTCATATTATAGGGGTCA
A02	Bn-A02-p12997693	62.84	SNP	ACTATCCAAATCTCAACACAGTTAAAGTTACCTTGGAAAAAGAATCAGGC
A02	Bn-A02-p13212386	64.653	SNP	TATTATCTAGAATTTCTGTTCTTCCAAATCATATAAATGATGAATCGGGA
A02	Bn-A02-p14028000	66.686	SNP	ACTCAAACGTTGGATACGATTCACCTCATTCTTTTGGGGTAAACAATTAA
A02	Bn-A02-p14151274	67.95	SNP	CGAAATATTTGTTTTCTCTGGTTGATCGAACTCAACAGATTTTATTTGCA
A02	Bn-A02-p14175730	68.403	SNP	CAGAGTCTGCATTTAAGGCTTGCACGTTATTTAAAGTAGTCATGCTCACA
A02	Bn-A02-p14992706	71.277	SNP	TCCATAATATTTTCATCAAAACAGTTTTTGTTAATAACTAAAATAAACAG
A02	Bn-A02-p14992781	71.277	SNP	AACTGTTTTGATGAAAATATTATGGATCTGATTAGGTGGTGTTATAGCCT
A02	Bn-A02-p14775699	72.279	SNP	AAATTAGAAGGCTAGCTACTCTTTAGTTAAAGCTTTTGCCTTTGTTTAAT
A02	Bn-A02-p24366221	92.513	SNP	ATCATAAGCTGCATCAAAGTTACATTTGAGGAATGGGTGCGATGGTGGGC
A02	Bn-A02-p24237359	92.656	SNP	AGGCAATAGCCTCCTGAAGTCCACACATACACAAACTCGATCACTCTTGT
A02	Bn-A02-p24269435	92.717	SNP	AATTACCATCCCCATAGGTAAAATGTTGACATCTCTGACAATTAAGTATT
A02	Bn-scaff_17623_1-p648231	93.595	SNP	TACAACAACAAAAACTCATCTTAGCTTTTTACCTGATGGCCACGGCAAAT
A02	Bn-A02-p24687309	94.009	SNP	GCTTGTTACCAGCAATGACATGAAGATATTAGGCCAGAAACAACCTAGAG
A02	Bn-A02-p24543172	94.71	SNP	ATATCAATCCTCTTGGCTTTATAGTGATCAGGCCCTCTATTTTGCTAAGA
A02	Bn-A02-p24552476	94.71	SNP	TTAATCGTTTTTAAAAATAAACATTTTTGCTAAAATAGAGGTGAAAGAGT
A02	Bn-scaff_17623_1-p569874	94.725	SNP	AGAAACTACTGAAGCTGATGAGACCATGGTTGTTGCTAAAGCAAAGACTG
A02	Bn-A02-p24552203	94.749	SNP	TCGAAAAATGATATCCTTAAAGTGCTGTAAGAACCTGTAAGAAAGGTATG
A02	Bn-A02-p24552840	94.858	SNP	GTTATATATGCAAAAAGGATACTCGTATTCCGTGTACCACCTTTAAAATG
A02	Bn-A02-p24552639	94.875	SNP	AGAATAAACCCATGACTCTTTAAACCTCTATTAAATGATCAAATAATTTT
A02	Bn-A02-p24911505	97.512	SNP	TATCACGTCCGTGCTGTTTCCACTGAGGTAACAAACACTTCTCTTCTTTT
A02	Bn-A02-p24909771	97.68	SNP	AAACAATTTCCTTTAGTGCGTATAAAGAACTATTTTTCGCTCACTTATTT
A02	Bn-A02-p24912792	98.271	SNP	AACTTGAGTCTGGCGCCTTAGACCACTCGGCCACCCTGACTGTTGTAATT
A03	Bn-A03-p26572622	0	SNP	GATCGGGGATTAACTTGTGGGATCACTGTAAATCGGTATAGGATAAAATA
A03	Bn-A03-p26405367	0.198	SNP	TAGATGCTCTCTCTCTCTCTCTCTCTCTCTCTGTATATGCTGTTTGCTCT
A03	Bn-A03-p26444464	0.317	SNP	ATATTTTCAAAAGGGGTAAAATAGATATTTCAGGTTACCTCGCCGGTGAT
A03	Bn-A03-p26444945	0.317	SNP	AAAATACAAGATTTCGGCCCATTATAAGAGTACTGGAATAACCCGGTTAG
A03	Bn-A03-p26445028	0.317	SNP	TCATGTTATCAAATCCTAAGCATTGCCTGAATTCTTATATGCATGACATA
A03	Bn-A03-p26309550	1.087	SNP	GTTCATTGTCTTTTTTTGTGTCAAATTTTATTTGTGAGAGTTAATCAAGA
A03	Bn-A03-p26310351	1.087	SNP	ACACGACTTATGTATGCACCTATGATTAGCTTACTATTGATTTGGACATT
A03	Bn-A03-p26311193	1.087	SNP	AAATGACAAGTTTCATGAACAGACAATAGATGTCACAAGAAGGAAGAAGA
A03	Bn-A03-p26055806	1.606	SNP	CATTCATCTTCATGTTTATGTCCAGGGCCGTAGCTAGAGTGTCCACTATG
A03	Bn-A03-p26121502	1.61	SNP	GTCCTTCTATTTTTTCTTCATTATATAAGACATGTTTGTTGGCTCTTGAA
A03	Bn-A03-p26275444	1.669	SNP	TGGTGAATGCAATGGGTTATACCCTTTTACGTTAAAAAAAATGATTTTCC
A03	Bn-A03-p26275615	1.669	SNP	AGTAAATCAATAATATTTACGTTAATGGAAAGTGTAGAGATGCTGCTTCT
A03	Bn-A03-p26075478	1.681	SNP	GTTAGTTCTAATAGAACAGACTAAGCACGTAACACGTATCCATAACTTTT
A03	Bn-A03-p26071059	1.804	SNP	AACTAATGCTTATGCAAAACTTGCTGATCCTCCTGCAGATTTAAGAATGT
A03	Bn-A03-p25868537	3.478	SNP	CTGATATCGTTCTAGTGATGTAATTTGTCCAGAGTCCATCGCAAGACCGA
A03	Bn-A03-p25785875	4.045	SNP	CACAGAGGAAAAGAACAGCAGCGACATAGTTCCCCTAAGCGGATCATTTC
A03	Bn-A03-p25734907	4.849	SNP	ACCAATATCATTGATGATGTCCATTTGTATCTCTTGCCTCACAAAGACCA
A03	Bn-A03-p25715049	5.105	SNP	AACCTATTCCTATGATCAGATCAAATTAAAAATCAGTGACACAATTCTAA
A03	Bn-A03-p25679775	5.288	SNP	TTGTATCTCCGTTTAGAGGCAAGTACTTTAATTCCCAAAGTGTACTTCTT
A03	Bn-A03-p25668597	5.926	SNP	CTGCTGGATATATCATTCGTCTTTGCTCTGGAAACACAAAATAGGATGCT
A03	Bn-A03-p25636300	6.666	SNP	GAAGCTGAAATTTCTTTGCCAAGATCCTCTTCTCTTGATGTGCCGAGTCC
A03	Bn-A03-p25584526	7.216	SNP	AAATTTCCAGAGATTCCCATCTGCTTTTCCTTAGATATCTCAGCACTCAG
A03	Bn-A03-p25489551	9.666	SNP	CAGACTTCTAGTAGCATTTGATAAGACTACACTGAACCGTTTTGTCCTCG
A03	Bn-A03-p25474850	9.674	SNP	TAAAAAAGATAATCACCGTCGGTCGTCTCGTAGGAAGTGAATCCACACAC
A03	Bn-A03-p25337594	11.171	SNP	TACGTAGTATATACCTTCTCCACTTTACCGTAATCTTTTTACATAATTTT
A03	Bn-A03-p25330901	11.979	SNP	CCTTGTGAATATTGTAACATCTTCGTATATGTGAAAAAGTTTAAGATAAT
A03	Bn-A03-p25071259	12.444	SNP	TTTTAAAATTTTAATCTCCTAATATATCCTTTTGTTTTGGATATGATCTC
A03	Bn-A03-p25314490	12.817	SNP	TCCGAAACCGAACACCCAAACCTACTGATTTTAGTGTTTGAATCGAACTC
A03	Bn-A03-p24104930	15.94	SNP	TTTTTGAATGACTAGGAGATTCCCCGAGGGGTACGTACATCCAGACTAAT
A03	Bn-A03-p24092986	16.95	SNP	AGAGTATGTAGAGGTAAGTAAACCTATCTTGGGAAGATGACTAGGGCCGG
A03	Bn-A03-p23996628	17.398	SNP	GCAACCCAATTGGGTCTTATAGTCAAGTAAGTCAACACTCTCATTCATCA
A03	Bn-A03-p22349705	27.953	SNP	TTATTTTAATACAACTCAAACAAAATAGTATTAGGATTTCACCATTCATC
A03	Bn-A03-p22339476	27.959	SNP	ATAAAGCTATCGCTAAATTTATTTTTATATTGTATTTTTCAATATAGCAC
A03	Bn-A03-p22323976	27.982	SNP	CAAAATCAACGCTCAGCACGACCTCAAACCATCCAGCAATCCTACCTTGC
A03	Bn-A03-p22382828	28	SNP	GATCGACTGTTGGAATGTCAGAACCAAAGGAACATTCAGTAGGGATTGA
A03	Bn-A03-p22369823	28.362	SNP	ACTCTCACCAAGACTAGGAGATAATTTGGCTAAGCTGGAGCCTGAAAGAT
A03	Bn-A03-p22299476	28.39	SNP	TAGACGTGTGATCATTTTCTTATCATGATCGTCTTCCTTTGTTTTTGATA
A03	Bn-A03-p22002284	36.099	SNP	ATTTCAAACCCAGTTTTGTGTAGTTAACAATTAGTTCATAAATAACTTTG
A03	Bn-A03-p22012070	36.099	SNP	TGAGAAATAGAAACAGTCTCGTTGTTGTGTCGACAATGGGTCTGATATAT
A03	Bn-A03-p21841965	41.063	SNP	GCAGACTAATATATTAGTCAACCAGACAGTGTGCCCAATACGTTAATCCA
A03	Bn-A03-p17182494	62.908	SNP	AGAGTGTTTTGCTCTTATAGATTAACTCTTTTTTTTTAATGTTAATATGT
A03	Bn-A03-p16378233	67.38	SNP	CGCAACTCTGTTATCAAGCTTTCTTTATCCTAAAATGCGTAAATGGAATA
A03	Bn-A03-p16379045	68.125	SNP	AACACTCGTTTTAAAGACGAAACGACGCGTTTTAGAAAAACTAAACTTAT
A03	Bn-A03-p15960376	73.669	SNP	AGCTTAGGAGACTTTTGGGATCAATCATTTCATTCAAGTAGTCAAAGAAT
A03	Bn-A03-p15627698	75.378	SNP	TAAGACTTGGCAGGTAAATCTCCAACACTATTAATTTATCAATATTTTAT
A03	Bn-A03-p15622267	75.421	SNP	TTTGAAAACCATAAATAACCACGTCTAATTAAAAATAATAATCTGAAAAA
A03	Bn-A03-p15139190	78.307	SNP	CGCCAATGTTTCACTAGCCTATGTTGAGAACCAGTGATCGACTATAAGAG
A03	Bn-A03-p14310386	82.914	SNP	ATCTACTACCAATAGGCCTGTATTGGGTATTTTAGCCTACCAATCTTGGA
A03	Bn-A03-p13996014	83.691	SNP	TGAGACAGCAGAAGATGAAGAGAAATCACCCTCTCCTATTGACGAAGAAA
A03	Bn-A03-p14037892	84.683	SNP	GTTGAAGATCCTAAAGCCATTGCTTTAAAGTACATCTCCTCTTACTTCAT
A03	Bn-A03-p14003701	85.442	SNP	GTTTCCTATTTTGTTATCACCCTTACCGTCTAATGAGTCAGCAAGTTTTA
A03	Bn-A03-p13545223	86.925	SNP	TGGTTGGGTATTTGATTAAAACATAAGCTTTTGAGCAGTTTCTTGGTCTC
A03	Bn-A03-p13169346	90.461	SNP	GATTATCTCATGAGTTGGATTCTACGAAACATAACGATAAGAAGAAAAAA
A03	Bn-A03-p13236840	90.461	SNP	TCTGCGTGCACGCCTAATCAACAATCCCCTATAAAAAACTTTTCAGTCCC
A03	Bn-A03-p13254564	90.461	SNP	CCATTTTGGGTATGTAAATGAGATCACTTCTCATCAAATGTAAAAACAAT
A03	Bn-A03-p13104283	90.617	SNP	AACTCCTTGAACGGATCTAACCAGCCAAATCCCACCGCCGTGAATGCTAA
A03	Bn-A03-p13302882	91.037	SNP	CTGTAAATCAGTGTACAAAACGAAAAGTTGCAATGAACAGTTTTTCAAAA
A03	Bn-A03-p12863264	91.606	SNP	TCTAAATTTGCATGAGGGTACGACTTCCACGTACGGGAAGATGGGTGAAA
A03	Bn-A03-p12279706	95.252	SNP	CTACAAATTCATTAAATCGAGAAAAAAATGTTTCAACGGTTTCTCAAAAC
A03	Bn-A03-p12279241	95.4	SNP	GGGCTAATGCTGGTGAATCACTAGCTTTAGGCGTAAAAATACAGAAACAT
A03	Bn-A03-p12286718	95.48	SNP	CTTTCAATAGCCCATGTAACTGCTTCCAGCTCCATATGTAGAGATGAGAC
A03	Bn-A03-p12308158	95.48	SNP	AATTAATGTTTGTCATGAGATTAAAGTATATGCATCGATTGAGTTTGACA
A03	Bn-A03-p12308684	95.48	SNP	AGTCAAGGTGATCGTGTTAACGCTATTTCGTAATGCCAACTGTTGAATCT
A03	Bn-A03-p12313330	95.48	SNP	AATGCACCCGAAGATAGGGATCATCTCTTCTTCAACTGCTCATTCTTTTC
A03	Bn-A03-p11684352	98.852	SNP	CCCTAATATTAATTACTGTTAGAGGTGGATTTTACTCTATTCCAAATTCT
A03	Bn-A03-p11070958	100.314	SNP	TTCAACATTTTCAGGTGTACGCACATCTCCCACTACGATGAATATCAAGC
A03	Bn-A03-p11053857	100.639	SNP	ATCAGAACATGCGAGAGAGCAAAGAGATGGTAGGAGTGTGAACGTTGCTT
A03	Bn-A03-p11232586	101.288	SNP	GATTTTGACTTGAACGTTTCACAAATCTCACTAGAAGCTGAGGGGGTGCA
A03	Bn-A03-p11227755	101.4	SNP	TTAAACTAAAACGGAGAGAATAGTATTTTAACATCTAACTAGTTATGGAT
A03	Bn-scaff_22466_1-p748313	101.423	SNP	TAGGTTTCTTCTATTGCTAAGTTTTGAATATAGAGGAACCTAGCTTCCTA
A03	Bn-A03-p10969109	104.852	SNP	TACTACGAATTCTCCAGAATTTGTGTGGATGACAAAAAATGTTGCAAACC
A03	Bn-A03-p10466633	107.882	SNP	GTCAAAAGCAAAAAGAGTAGATTTAATTTGGTTGAGTTCTAGGCTCTTCC
A03	Bn-A03-p10313368	108.223	SNP	CACCCCATTCTATGGTCTCCGCATGATCAGCTAAGCTCGTAAATATTTCC
A03	Bn-A03-p9856923	109.315	SNP	ACTACTCCTCGGAGTCACAATAAATTGAGTCCACATCCGTGCATCTACTC
A03	Bn-A03-p9818699	110.404	SNP	AGAGAGAGAAGAACGATCCAAGACATGGTATATTTTTGAGTTCTAAAAAT
A03	Bn-A03-p9497697	112.8	SNP	ATGGGTTTTGAGTCTGATGTTTATATAGGGACTGCTCTTGTTGAGATGT
A03	Bn-scaff_23954_1-p239074	114.255	SNP	TACAATCATGAAAACGTAACAGAGCAAAGCCCTCCTTTCCCCAAAGAGAC
A03	Bn-A03-p9143356	114.289	SNP	GAAGCTCAAGCGGACGTTTCGAACACTGTATAATGGATGAAAGACTACTA
A03	Bn-A03-p9203389	114.292	SNP	TATTCGTAAGATGCACCTGGAATTGAAAACTTTTTTTTTGGTTATAATTA
A03	Bn-A03-p9203834	114.292	SNP	CTGGGTCACCCTTATCTCTAGAGCTCCGATGCTCACATACGTTGTCCTAA
A03	Bn-A03-p9203999	114.292	SNP	ATGCCGTGAACTGTGTGACAACCATTCTTGAGTCTGAAGGTTTAATATTG
A03	Bn-A03-p8957734	115.577	SNP	GAAACTTTAAGACTAAAACGATGGTATATATTGAAATATTAAGAATCTAG
A03	Bn-A03-p8956355	115.707	SNP	GAAACACAAAATGGTGTTTCACTTATCAAGTTATAATTTTCTATAATTAG
A03	Bn-A03-p9020167	115.838	SNP	TAAATAATATTTTGGAATTAATAGAATAGCTCATTCCAAATCATTCTACT
A03	Bn-A03-p9020291	115.838	SNP	TGGTTTTATGTCGGCTTTTGGTTCCCTTAATTGTTGAAGTTTTGATTTTT
A03	Bn-A03-p8915240	116.099	SNP	GCGGGGGAATGGGTCAAAGCATTTATCCAAAACTGGAAATTCCATAACGT
A03	Bn-A03-p8924852	116.099	SNP	CAAAGTTTTGAGTTTTCCCCTAGAAAAGTGAATGGATCTTACTCTGTTTT
A03	Bn-A03-p8842546	116.708	SNP	CAGTTCCGTTCAAAGAAGAAGAAGAGTGCTTAGACCAAAACCTTAAGTCA
A03	Bn-A03-p8805441	117.231	SNP	TTCAAAAGTTCAGTGGTCAGAGGTTCAGTGCTCTGCAAACGTTTTCAGGG
A03	Bn-A03-p8741978	117.903	SNP	CAACCACTGCACCAATAGTATTTCCACAGGAAACTGCATTTTTAATGAAA
A03	Bn-A03-p8756590	118.175	SNP	CCGTTCTACACCCAAATTCTAAAAACCATGAAAGGGTTGAATACTAACTT
A03	Bn-A03-p8764481	118.223	SNP	CCTAATTTCTCAAACCCAAAGTCATTCCACTTGTATCGAAATTTAATTAT
A03	Bn-A03-p8663803	119.135	SNP	CTCCTGTCTCGTGGTACCACACCTGAACAAGAAAACGCTTGTTCACATAA
A03	Bn-A03-p8631833	119.758	SNP	CCTTCCTCGTCTTGCTTTTTGATTAAGTTTGATTAACGGTCATTAGACTT
A03	Bn-A03-p8483706	119.886	SNP	ATCGACAAAATTCAATAGGAATGCTTCACACATCCTGAAGGTATGAAGGC
A03	Bn-A03-p8497543	120.1	SNP	CCACAAACTTGAAATCTCCAATACCAGTTCTCACAACTCTCTCGGTGATC
A03	Bn-A03-p8638217	120.272	SNP	GCAACATATGTCTTGTATTCTTTATGATTAAATATGTTATGAACATATTA
A03	Bn-A03-p8554739	120.322	SNP	ACTCGAAACATCTTAATTCCGTCGAAAATTCTTATGTTTTCTTGTAGTTT
A03	Bn-A03-p8398790	121.268	SNP	TACCTGTTAAGTTCATGTGTGCCTAACAAAAGTATCTTCAAGATATCTAT
A03	Bn-A03-p8308938	121.298	SNP	TATGGTAGCTTAACTCAAACCAAACAGACTCACTTCCTTACAAATGGAAA
A03	Bn-A03-p8333536	121.422	SNP	CGGAACAAAACAAAGCTATATGAAAATTTTGAGTTTCGATACATAGATTT
A03	Bn-A03-p8396525	121.514	SNP	TTTTGGAAGCTATATACAATTTACATGTCTCATTTGTTACGGGGCCGGTC
A03	Bn-A03-p8337378	121.577	SNP	TCCAGCCCCGCCTGAGCTGTCTTGACGAGTTCTCGTTTACCAAAACTACT
A03	Bn-A03-p8177644	122.996	SNP	TTACTTTGCGTTTATGTTCTTTCGGATTATAATTTTGAAATTCAAAGATG
A03	Bn-A03-p8181125	122.998	SNP	GGAAAAAATGTCTTTGGTTACTTCGAAGAGTCACGAAATCAAAGATATCA
A03	Bn-A03-p8181778	123.204	SNP	CAACTGCGCCACCACCCCAATTGTTGAGTATTACATCAACAAATTTATGT
A03	Bn-A03-p8260551	123.285	SNP	TGGCCGAGAAATATTACATCTGGCGAGAATTTGAAACACCTTCTCTCCTA
A03	Bn-A03-p8152842	123.679	SNP	CATGTGGATCCGTTGCTATGTGAGTAATGTATCGTGCTTGTCCCAATGCT
A03	Bn-A03-p8033095	125.012	SNP	CTAAACTATTACGCATGTGAAATGTGCAACACATTAGACTAACTGGTAAA
A03	Bn-A03-p7835836	125.212	SNP	CCCGGTACGGTTTACAATTGGTTAAAGATTGAGACTTTGGTAGTGTTGCA
A03	Bn-A03-p7919195	125.25	SNP	TGGTGGTTATATTCAACAACTTGGTTGACTAGTTGGTATTAGCTTCAGAG
A03	Bn-A03-p7946505	125.253	SNP	CTCTCACGTTAAAAGATAAAGTGGTTTATGAACACTAAAATGAACAATAC
A03	Bn-A03-p7964361	125.253	SNP	GGTTATTAGTGCCTTCTGATCGTCTAACGTTCAAAAATGTCAACGGAGCA
A03	Bn-A03-p7966805	125.253	SNP	CCTTAAGTTTTTTCACTTGAATTACATCAAAAACAGAGAATTATGTCTAA
A03	Bn-A03-p7969685	125.359	SNP	GACCCGAACCGAACAGACTATACCAAACCAAACCAAAAAATTGGTTTCTT
A03	Bn-A03-p8008867	125.359	SNP	ATGGGAGAGTATGAGCTTCATGATCTTGTGCTTCTAAGGTAAGTTGAGTT
A03	Bn-scaff_21312_1-p932709	125.598	SNP	AGCTAATCCTAATGGCTTCCAAGACCCCCTGAGCTCAGAAAAGGATGTTT
A03	Bn-A03-p7773812	127.109	SNP	TAATAAAACAGTGTTTAAACAAAAAGGCAAGTTAATGTTCAAAAATCTAT
A03	Bn-A03-p7761061	127.14	SNP	ACACTAGCTGTCTTAAAAGCATTTTTAATTTTGTCTTAAAAGCATGCACG
A03	Bn-A03-p7760102	127.157	SNP	TAGTCTTACACAACGTAATAACGGACTGACCAGTATAGAATATTAATAAC
A03	Bn-Scaffold000879-p1488	127.157	SNP	GAACAAACGAATTACTGTAAAGGAGAATAAAATTATTCATATACTGCGAG
A03	Bn-scaff_21312_1-p1111796	127.351	SNP	TCGAGCTCACCGAGTTTTCCTCCAACTTCAGACTCCTTCTCAATAATCTA
A03	Bn-A03-p7672403	127.536	SNP	TGGATCAAAGGTGATGATAGTTAGAAAAATGAATTCAAGTGTAGCATTAT
A03	Bn-scaff_21312_1-p1156786	127.921	SNP	CTCATCCTCACAATACTCCCCCAATCAATCCTACCCAATAAACTCCTAAG
A03	Bn-A03-p7643795	128.149	SNP	TAATCAGTATCTTCTGAAACATCAAATGAGGGCCCAGCTCCAAGGGCGTA
A03	Bn-A03-p7641673	128.647	SNP	CATTGGTACATGTTTTTCCAAAAATCAGTCAGATGAATACCAAAATGTCT
A03	Bn-A03-p7642519	128.647	SNP	CTGAGATATTAAAAAAAAACAAGTCCATCAATCGAGATAATTAATCTTTT
A03	Bn-A03-p7642692	128.647	SNP	ACTAACAAAACTACCCAATTTGAACAAGTATTCGACTATTGTGGCAATTT
A03	Bn-A03-p7627590	129.743	SNP	TCTTACAACTCCAAGCATCGAGGCCCATTAATAAACCTCTGAAACATCTC
A03	Bn-A03-p7630628	129.818	SNP	CTGTTCTCACACCCTTCACATTTACAGTTTACGGTACAGCCCACACCACC
A03	Bn-A03-p7631083	129.858	SNP	CCAATAGAAACCCCAATAAAAGGCCCACTAAGGAGCTTAAACAATGAGGC
A03	Bn-A03-p7501352	130.492	SNP	AAACTGACACAATCAGTTATTGAACCAGGCATTGGACCAACAGACTCTCT
A03	Bn-A03-p7378514	131.134	SNP	GAGCTTCAAGCAGATGCGAACTTGTATTTGTTAAAGGGCCTCGTGTTCGG
A03	Bn-A03-p7356882	131.524	SNP	GTCAACACCGATCAGGCCGGTGACGCTTCAATTACTTATTTAACGAGAAT
A03	Bn-A03-p7505194	131.555	SNP	TCAAACTGACGGGGCTTTGTGGGAGATATAAAAACATTTCTAGAGATTTT
A03	Bn-A03-p7514862	131.565	SNP	TTGGAATGTTGCATTTGTCTTTAGAATAACTTAACTTCCGGTTTTTTAGT
A03	Bn-A03-p7500107	131.696	SNP	ATTTTGATATTGCAACTGCACCAACTTTTCTCTTGATCAGCCATGGCCAG
A03	Bn-A03-p7514678	131.754	SNP	AAATCATAGTTATATGATTGGTTGGGACGTATTGTGAATCGTTGAACTTT
A03	Bn-A03-p7514571	131.825	SNP	CCCCGTTTGGTGTGAATCTACACTATTTTAATATATGAGAAAGATAGTAT
A03	Bn-A03-p7357257	132.131	SNP	TATATCACTGAATTATCAGGAGATTTGAAAACAGTATTCTTATTCTTCTT
A03	Bn-A03-p7284090	133.031	SNP	TCACAGATGTAGGGGAGGAGCTTGAGATCAACACGTTGAAATCAGAGTAC
A03	Bn-A03-p7180288	134.33	SNP	CTACCACAACATCACAGGTTCCATGATCTTCTGACTAGTTTCTGTCACAG
A03	Bn-A03-p7007377	135.25	SNP	TTCTATAGATGTCTTCTTCCACAACTATGGCAAAGGAAGAGCAATCCTCG
A03	Bn-A03-p7049396	135.256	SNP	GCTCCTCTCATGTAAAGCTTCCATTTTTATTAATCATTTCATCTTTTTAT
A03	Bn-A10-p1629545	135.305	SNP	TAAGAGACTTGAGTAATAAATAAAAAATTTGGATCAATCCACTAATCACC
A03	Bn-A03-p6791851	135.95	SNP	CATTCCTCCTATCATATCACAAGATCGTTTACTTTCCCTAAAGTTTTCAG
A03	Bn-A03-p6744274	136.34	SNP	CTTCTTAATATTTTTCTAACGAAATTGCCAATGTATTTTTGGGACTAGTA
A03	Bn-A03-p6772326	136.576	SNP	GGACTATTCTGTAAGTGTCTAAACTTTCCAAAAAATGCTGTTGTTAGGTA
A03	Bn-A03-p6771876	136.721	SNP	AATGCCATATATCGGTTTTACCCGTTTCTTACCAAGGGGATTGGATGTGA
A03	Bn-A03-p6760051	136.746	SNP	AAGGCTATTATCATCAACACGTGTTTCATTAGGCGCACAAGTTGCTACGA
A03	Bn-A03-p6765024	136.746	SNP	CATAAATTGTTTTGGGCCCTAAACCACTGGTTACTTTCCTTGTGCCCTGG
A03	Bn-A03-p6804536	137.034	SNP	TTTATCTCTAAAGTTTGTGTTGTGGAATGAATCTGAGTTTGAATTAGCTT
A03	Bn-A03-p6804857	137.209	SNP	CAAACATTGCTTATATACTTTAATACTGTATTGTAATACATAAGAAAAGA
A03	Bn-A03-p6717785	137.496	SNP	TAATCATAGCGTTTAGGACCCATCCACCGATACTTTTCACTCTCTGAAAT
A03	Bn-A03-p6646094	137.528	SNP	CATACTAGGGAACAAGGAAGAGTTTGGGTGTAGCCTACCGTTGTTTGTGA
A03	Bn-A03-p6585645	138.088	SNP	CTTTATCTTTATGGGAATAACTGGAGCCATGCAATATGAAAATTATGACG
A03	Bn-A03-p6420355	139.305	SNP	GGAATTTGAGTAGTGAGAATTATTTGTCAAAGATGGAAGCCTCGTAATCC
A03	Bn-A03-p6425858	139.393	SNP	GTGGTGTTTTTATTTTGAAATACGCAAAATTAATTTTTTTTTTTAAATCT
A03	Bn-A03-p6423198	139.477	SNP	TTGCGGCACTATGAAAGTCAACGACACTCTTTAGTAACTGATTCTCTCTG
A03	Bn-A03-p6428220	139.477	SNP	TAGAGGCGCATCGCCTATCAAGATCAAAAACTAGTCAACATGCCACATGA
A03	Bn-A03-p5741340	140.934	SNP	CACAGGCGAACACTTGAGGCTATGGGACTTCGAAGGTGCCACTTGTTGTC
A03	Bn-A03-p5564849	142.122	SNP	CAGAGATGAAACTAGGTAACTTATATTTTCTTGATTTTGAATACTATAAC
A03	Bn-A03-p5893002	142.471	SNP	CAAAGAGCTGGGAAAGTTTAGAAGTCAAGTTTTGAACCATATTTAGAAGC
A03	Bn-A03-p5956851	142.472	SNP	AAAGATTTGGGCAACTCGAAGAACTCTAAACACTTGGAGATCGTCAGCTC
A03	Bn-A03-p5956934	142.472	SNP	CTCAGTTAGAACTGCATTTAGGTTTGTGGTATTCATTAGCAACATCTCAG
A03	Bn-A03-p5892557	142.505	SNP	ATAAGATTGGAGATTTAATGGGCTATGGCGATTGGTCGCGGCCCATAATC
A03	Bn-A03-p5170706	143.558	SNP	TCTGGTGGTTTTTAAAAAAATTAACCAATATATAGTGTTAGTGTTTAAGA
A03	Bn-A03-p5374417	144.001	SNP	AGAAGTAGATTAGAGTAAAAGCTGTAGCCTAATTCAAGATGAAGAAGCCG
A03	Bn-A03-p4590174	147.381	SNP	GCTTTAGTTTCCATATACTCTTCCAAGCCTCAAACGGCCCCAAAACCAAC
A03	Bn-A03-p4593298	147.542	SNP	CTTGTTTTCTTTCACCACATTGGTCATATCTTGAATCCAAGTAAAAGTAG
A03	Bn-A03-p4593331	147.542	SNP	TGTGCCTTTTTGCAGTATAAACACACAGGCTTGGAACGCTTGTTGCTTCA
A03	Bn-A03-p4567578	147.652	SNP	GATGATGAACATGGGAGGAGGTGGTCATGTAGACCAGCTTGACTCAGGGA
A03	Bn-A03-p4507718	151.017	SNP	CACTTGTATGTAATCCAAACAAAATTCAGTAACATGTTGTAAGACAGCCG
A03	Bn-A03-p4498766	151.726	SNP	ACTCATGCATTTTTCTTCCTTGTGATTTTGAAGTATTATTTCTCCGTTGA
A03	Bn-A03-p4409606	152.359	SNP	GCTGCTAATTTATTATAGACAAACTCAAAAGCTAAATCGAACAAGGTAAG
A03	Bn-A03-p4407987	153.142	SNP	TTCTCTGCTCTAACATCGAATCTAACTATTCTTGACTGATCAATTCTGTA
A03	Bn-A03-p4423212	153.38	SNP	CTGATGTTATAGTTAAGAAGGTACATAAATAATCTCCCTTGGGAAATTCA
A03	Bn-A03-p4295145	154.098	SNP	CCGAACCGAAAATAGATAAAGTAGTAAATGGATTTTCTAACCCTCTATCC
A03	Bn-A03-p4309562	154.342	SNP	AATCTGACCCACATTACACATTTATTAGAATGTTGTTAACTAATAAAAAA
A03	Bn-A03-p4196989	157.692	SNP	TTGTGGTTTTTCTTGATGATGATGAAAAGAGGAGGAAAAAGAGAGAGTTA
A03	Bn-A03-p4232493	157.883	SNP	ACACGAAGAATCCGATTGTTGTACACCTACAAAAGAAATACCGAACGATG
A03	Bn-A03-p3877572	159.533	SNP	TTACCGGATTTAGGACTTCTGATCAGTGTGGAAAAATAGTTTTAACCGAA
A03	Bn-A03-p3877500	159.622	SNP	TCACAATCTTACAGGATCGTAATTTCCGGTTTGACACTTGCACAAATATC
A03	Bn-A03-p3115732	167.451	SNP	TACTCTAGGACCTTCGAGTGTCTCTGGTCCGTGGCAATTTCGAGTCTTTG
A03	Bn-A03-p3073797	167.991	SNP	TTAAAATGATGAGTATAAACTGTTCGACGAAATGCCTGAGAGAGGGAGAG
A03	Bn-A03-p3097703	167.991	SNP	GTGAAGGACAAAGAGAGCAAAAGCATCGACAAAGCCTTTATTCATACAAA
A03	Bn-A03-p2596410	170.319	SNP	ATTATTTAGATAGTAGTGTTCAAAAAATAAGAAGTTGTTTTTGGAAACCA
A03	Bn-A03-p2493541	172.61	SNP	GTACGGGTCCCACCAGTTAAGCTTATCAGAACATCCTTACTATTTACTCA
A03	Bn-A03-p2366510	176.479	SNP	TTCTTTTGGTAAGGTTGATGCAAATGATTTTACAATTTTTGATCTAATGC
A03	Bn-A03-p2203942	177.777	SNP	TACTAACATGATCCATCTTTTTCACTAATTACACTGTCTTTAGTCTGAAA
A03	Bn-A03-p2130281	178.156	SNP	TATGTCTGAAGCACATTAAGATTATCATAATGTTCTTATGATTCATAAAA
A03	Bn-A03-p2074890	179.163	SNP	GGTATAAACGGTGTTTATGTATAAACACTGTATAAACGCTCTGTTTGTGT
A03	Bn-A03-p1698016	181.79	SNP	TGTTGAATGTGTCTAGTGTTTTTGACTATGGTCATGAATTTGATATGGGG
A03	Bn-scaff_16614_1-p677445	187.122	SNP	ACAGCCTCTTTGGAAGATTCAAGTTAAGTAAACAAATATAAACATATTA
A03	Bn-A03-p1008445	189.77	SNP	CTTGTCGTTTGAGTAATAAATTAAAGCTAGCTCCATCTTCATTTACAACT
A03	Bn-A03-p924676	190.752	SNP	ACCTTAAGGGATATGGGCTTTTGTAGTAGTTACGTAGGCAATTGCGTAGA
A03	Bn-A03-p951365	191.022	SNP	ATTGCAATATAAAAGATATGCATGAACTTAATTGATGATTTTAACTCACT
A03	Bn-A03-p834379	191.176	SNP	TAAATGGAATCAAATGTCTATAAAGTCACCATTTTTTCATCTGCTCTTAA
A03	Bn-A03-p832473	191.179	SNP	GTTGGATTTTTAAGGAATATATATTATTTTCTTCAGATAGTCATTACTCA
A03	Bn-A03-p835987	191.83	SNP	AGATCGAGTAAAAAAAATGTTTGTTTTATTTGATGGGTTATTAAGCTAGC
A03	Bn-A03-p766322	192.288	SNP	GACAAGATCAACATGCTAATGTAACTTCCGTTTATGTAGGATCTTCACAT
A03	Bn-A03-p835162	192.497	SNP	TACAATGGTTGAACTGTTAAAGAAAAAAACTGTTTTTAACTTTTTAGTGT
A03	Bn-A03-p166292	193.107	SNP	AACACTTCTTAAGAGGATGTAACAAGAAGATTTTTGGGAAGGTCATTCAT
A03	Bn-A03-p532166	193.114	SNP	AAAATTAGGCAAATATGTATATAACGTAGATTGAAATGCCCAGATGGCCA
A03	Bn-A03-p12026	193.418	SNP	TTAGATCTAACGGGTGGATACACGTACCTTTGGATCTTGAGTTTCGTTCC
A03	Bn-A03-p49020	194.304	SNP	TTATGGGAAAGAGAAATCGAACCCAAGCATGTGTTTAAAGATCTTTGTAG
A03	Bn-A03-p78559	194.304	SNP	CACCTTTTATTTATATTTCTCGTTGGATCATTTTTGTTTTCGAACAAGTT
A03	Bn-A03-p235039	194.657	SNP	AGAACATTGACTCCTACAACAAATAGAAGTTTATTGTTTTTGATGCACTA
A04	Bn-A04-p18429573	0	SNP	AATTCTCGGAAGAGAGAGTTACGTTGAGAGGCGGCTTTGCTTTTGAATTG
A04	Bn-A04-p17816796	4.109	SNP	TCCAAGAGAGATTCAGGTTTGGTTTACTTGTGTGTCAACTCTTATGCTCT
A04	Bn-A04-p17223885	7.145	SNP	TGTAAGTTCCATGATTTAAGAAACACTTAAAAAAATAAAGAAGCTATATG
A04	Bn-A04-p16104616	8.195	SNP	TGATACTAACTGGTATATCCTTATTGACTATAAGAGAGCTGGCTAGTGAT
A04	Bn-A04-p15670197	11.197	SNP	ACCGTTTGTCCCTGCTCCAACTTTTTCAACTCCGTCTACATACCATCTAT
A04	Bn-A04-p15710186	11.275	SNP	TCCAAACAAAATAAAATAAAATGTTTTCAAATCAATTAAAACCTAGCTAC
A04	Bn-A04-p15514869	12.301	SNP	CATGGAGGAAAAATCCTTTCAACTCTTTAATCATATTTAATTTTTATTCT
A04	Bn-A04-p15475759	12.396	SNP	GAGAATGTTGTCGAATATGATATATGTTAATGTCTTTTTCTAACACATAT
A04	Bn-A04-p15164920	15.376	SNP	ATTGTTTCTATAGTGTCTGCTGTGTATATTCACTAGGGTCAGCTCTTTTG
A04	Bn-A04-p15312437	15.641	SNP	ACTACGTCGACATGGATGATCCTGCTATCATTAGACCAGCTGCCAAGGTA
A04	Bn-A04-p15287200	15.828	SNP	ATGGAGCTGAATAATTTGTTCTTTTTTATAAAATGAAAACCAAAACCATA
A04	Bn-A04-p15298740	15.944	SNP	TTCGGGTATGGATATTATGCCCAGCCCTATCTCTAATGGTGCTTTATTTT
A04	Bn-A04-p15122412	16.733	SNP	TCGTTAGATAAGTATCCAACAATGCGGAGACAGAAGAGCTTGAGATGACT
A04	Bn-A04-p14687930	19.994	SNP	ACTTTCTTCTTGTCTTGTGCACCAAACTTTAACCTGTTTCAATTCACAA
A04	Bn-A04-p14670237	20.006	SNP	AAAGCGTATGAGGTTTCCGTAGTTTAAAAGAAAACATTAGCTAATTAATA
A04	Bn-A04-p14673783	20.006	SNP	GCTTGGGACGGTAAGGACAGGGAAGTGATGGAGGAAGACTCTCATTTGAA
A04	Bn-A04-p14987934	20.498	SNP	GGTTATCCGACTTTGAAACAAAGGAGAAGATCTTTTAACATCAAAGGATC
A04	Bn-A04-p14999714	20.864	SNP	TAGAAGATATAGGGAACAAGGACGCGCTGCATATTTGATTGTGTTAACCA
A04	Bn-A04-p15009639	20.962	SNP	AAAGGTATATTCACATCTAAAAAAGGTGTTTTCCATTATTTAAAATCTAT
A04	Bn-A04-p14478925	23.147	SNP	ATATGATACATACTGGTCAAGGGCAATGCATAATGATATAATTGTTGTAC
A04	Bn-A04-p14483727	23.164	SNP	ACCAAATGATACTTAAGTAGCATTAATTAGTCAACATTAAACATCAGGAG
A04	Bn-A04-p14271110	26.705	SNP	AGGTATTTGTTAGCATAATATAATTGCATTTTGAGAATAATCTTGACAAC
A04	Bn-A04-p13336924	34.242	SNP	GCTAGCTACCCAAAAAAAGAACTAGACGCAAGTAAATACGTGCTCTTAAC
A04	Bn-A04-p13389366	34.324	SNP	AAAGGAAAGTAAATGGGAAACAGATGAGATGCTGAACTCCAAGAACTGGG
A04	Bn-A04-p13389743	34.324	SNP	CTGAATTTGCAATGCCTGTATCTGTTATGGTTTAATAATGCATTAACTCT
A04	Bn-A04-p13269135	35.16	SNP	TATTATTTTTGTATGTTTTATATGAATCTTATGATGCATTGGTTAGTGTG
A04	Bn-A04-p13096878	36.009	SNP	TTGTATGAACAATTCTAAAAATCTAGGAATACAAAATCAAGACACGACTC
A04	Bn-A04-p13116453	36.041	SNP	ACTCCCATTGGGAGCGGGAGAGTGAGCGTAAACGATAAGAGGAACACAAG
A04	Bn-A04-p13128840	36.075	SNP	GGTTCAGACTGAAAAGCTTTTATTCTGCTTAGTTTGATTCTACTTCTTCA
A04	Bn-A04-p13583325	36.101	SNP	ATGTGAGGCACGAGGAGAGGAACAGCCATTCTTCTACGGATGGTCTCTTT
A04	Bn-A04-p13306369	36.154	SNP	CAAGCGAAGGATTTGCAGGTTAGTATTTACACTTTACTATATTAACTTCT
A04	Bn-A04-p13368998	36.176	SNP	TGGAAGATTGAGTCTCGACGTTAGAGGCTACGAAGCGCGTACGTGTCAAT
A04	Bn-A04-p13517158	36.578	SNP	CTTGCAAGTTTTAATTGGTTTAAGATTATAATATAATAGTAAAACCATAT
A04	Bn-A04-p13532829	36.578	SNP	TAGATTCGGTAGAGAGGAACTTGACTAATAATAAATTTCGTTTAACTATT
A04	Bn-A04-p13430818	36.805	SNP	CAATACAATCATTGAATGATAATATTAGGTCTAAAATCTAGGGCTGGACA
A04	Bn-A04-p13129601	36.922	SNP	AGTCCGATAAGAAACGATCTGAATCCACCTGAATGCATTATGATTTCAAG
A04	Bn-A04-p12793456	40.065	SNP	CAGATGATATTTCTGAACAGCCTATTCGGTTACCTTTCACTACTCATCAT
A04	Bn-A04-p12256481	40.085	SNP	GATAGAAAGACAAAACAATTGAATCTAAAGTCTTCAAGTAAAAGAAAAGT
A04	Bn-A04-p12243311	40.372	SNP	TGGCCACAACATCAGGTACATATTGTTGTAGTTGCAAGCAGTATTAGAAC
A04	Bn-A04-p6697580	68.307	SNP	TGGAGGCTTGGTATTTGTGATTTTATGTAATGTATTTCCTTTTTATTATA
A04	Bn-A04-p6448172	68.351	SNP	TTTTGATCTGACATGTACCATAGTTTTAATTTTTTCTTCACAAACATAAC
A04	Bn-A04-p757668	85.247	SNP	ATGGACTATACTTCAGTGATCAAATAATCTATTCTATTAAAATAGAAGCG
A04	Bn-A04-p459395	86.402	SNP	TGTGAAATTGCAGCCGACGAACTGAAACTGAATCGTGTCTCCTCTTTTGT
A05	Bn-A05-p22826924	0	SNP	TTATTACTATTTGTCAACTTAAGGTTTTGTGTGCAGTGCAGTCAAGATGG
A05	Bn-A05-p22789344	0.588	SNP	CAATCTTTTTAGCTTCCTTTACAGCGGTTTCCAAGAACTTGGTCACTGTC
A05	Bn-A05-p22454211	4.168	SNP	AGCTCAGCAATTTTGATCCTACAATATCTAATGATTTTTCCTGGAATCAG
A05	Bn-A05-p22454557	4.168	SNP	ATCGAGAAGAAAATAGTGGATTGCTGGGAAAGTCCAGCACGAGACGTAGT
A05	Bn-A05-p22392750	4.263	SNP	ATTAATGGGAAAATGTACATCCCATACTCTTATGTATCATTTTCTCAACC
A05	Bn-A05-p22021177	11.319	SNP	TATGGGACTTTGTCCGTCCTCTAAATGGGCTATAAATGAATGATGGGCTT
A05	Bn-A05-p22028401	11.359	SNP	TTGGTTTTACGTTATAAACTCATCTAACTTATCATATAGTTGTCATTGTT
A05	Bn-A05-p21889289	14.923	SNP	TACGCGGCAAGTGTCGGGGACTCGACAAGAAGAGTTGAAAGATGAAGCA
A05	Bn-A05-p21886422	15.399	SNP	GAGTCAAGATCGATTCCCCAATACTCAACGTCCTTGTCTTGTTGCAAGTT
A05	Bn-A05-p20623573	26.458	SNP	TTTTTCTCATCAATAAACACACAATTAAAACTTATATACGAGATGATTAA
A05	Bn-A05-p7098949	42.967	SNP	TATATAGCCTTCCTTTATTATCTCTCTCTGAATTTTTTCCAACTCTTTCC
A05	Bn-A05-p7651411	48.235	SNP	AGTCCTTCCTCTACTCTGCTAAAGAGTGTTCTTTGCTTATTAATTACTAC
A05	Bn-A05-p7729367	49.928	SNP	TGCAAAGTGAATGTTCATTCTTGTGGGAAGCACCAAACCTGCAAGAATGT
A05	Bn-A05-p9766332	50.477	SNP	TTACGTATTTTTCGTACATGAATACATTTTTCCATCCACATTTTGATGTC
A05	Bn-A05-p7903619	50.666	SNP	ATTTTTTAGGAACATTTTCGATTACCTGTTAATTTTCAGTTAATGTAAAT
A05	Bn-A01-p11993589	51.498	SNP	ATCAACTAAGATGAGAATGTATCAGGCGCTGATTTCTCCACGCAAGCGTA
A05	Bn-A08-p1364252	54.354	SNP	CGTCTTCTTCGTCCATGGATTTTTCAGATCTGAAGTTGTTTTGGGAAGAG
A05	Bn-A08-p1332628	54.432	SNP	CTCAGGGAATCTATTTTGAAATAAAAACAAGAAAAGATAGTTGACTATAC
A05	Bn-Scaffold000218-p27195	54.432	SNP	TAAAAATGTTAGTCAATAAAATTGAAAGTTTAAAGTATTAGTAGGTGACA
A05	Bn-A05-p10367279	55.579	SNP	ATCCGGAGTTGCCTATTCCACTTGTCTGTGTATCAAACTATTTTAGAGCT
A05	Bn-A05-p10783057	56.271	SNP	GGGTTTTGATTGGACGAACAGTTTATAGATTGAACAGTATTATTATTGGC
A05	Bn-A05-p10951975	57.063	SNP	ATGTACCAGAGTATCCATGAAACTGATGATCATCGATCTGAAGGAAGACT
A05	Bn-A05-p10930228	57.221	SNP	AACTGAGGCATCTAGTATCACCTACAATCACTAATTGGACCATACGCTAC
A05	Bn-A10-p923788	57.257	SNP	AAACTTGATAGAGCCTTGATAAATGAAGCCTTTCAGGACAAGTTCCCCAA
A05	Bn-A05-p6955996	57.658	SNP	CTTCAACCTAGCTATGCAGAGGTTGGGAAGCTAGAATCATATACTTCAAC
A05	Bn-A05-p11626174	57.66	SNP	TGGACAAGATAACTTCTCATGTGATAGCCTAGCCAGATAGCGTCCCATAT
A05	Bn-A05-p11690317	57.66	SNP	GTTAAGGCGATTGCCTTGACTATCACTTTTTCTGCAATTTCTCACCTGCA
A05	Bn-A05-p11254494	57.759	SNP	CTTTCCTCAGTTAGGCGCAGATAAATCCAAAGATCCTTAGCTAGAACTTC
A05	Bn-A05-p11255103	57.759	SNP	AAACCGTGGGTAACTCAGAATCTTCGTCTTATAGACTTGACTTCATAAGC
A05	Bn-A05-p11151246	57.936	SNP	TACTTACGAGCACTGAAACCACATGTTTTGTAAAATCCTTCTCAAATGTT
A05	Bn-A05-p15385848	58.544	SNP	TTTCATTATCCAATAAAGTGCTTCTAGCTCCGAATGTAAACAAGATACTT
A05	Bn-A05-p14175152	58.659	SNP	TCCGGCGGTGCATACGTTGTGGCCTTTACGGGCACAACAAGGCAGCTTGT
A05	Bn-A05-p14029097	58.682	SNP	GTCTTCTTTGACCTGGGTGAGGTGTTGCTATGGATGATGGCTTCCTTAAA
A05	Bn-A05-p14131155	58.682	SNP	TTAGTTGCCAATGTATTCCAGTCATAATCATTTTGTTCAAGTGATAGTGT
A05	Bn-A05-p14205845	58.682	SNP	ATAGACCTCAATTATCTGGTTTTTATCTCCTTGGTTCCAAATTTTGTTTA
A05	Bn-A05-p14213049	58.682	SNP	GTAAACTGAACAGAACCTGTTGAAGATGACAGTTGATCCTCGCTGATACT
A05	Bn-A05-p14256951	58.682	SNP	AAGTGAAAGCCGATATATCGAAGGACTGTCAGTCGAAACTGATGTGTCAC
A05	Bn-A05-p13541711	58.683	SNP	TTCCAACTCGTGGATTTTCTTCTTCTTTTTTTGTTGGTGTTTCTAGCTCT
A05	Bn-A05-p13817451	58.683	SNP	GAGAATAAGGCTGCAGACGGTTTGTCAAGAAGTATGTCAATATCATCTCT
A05	Bn-A05-p13869168	58.683	SNP	GTCGAACACGAATTTGGGTTGCTGGTTCAACTGCTCAGAAGGATCATAAG
A05	Bn-A05-p13000538	58.703	SNP	TGTAGCTCCAGCAGAACGTGTCTCACCATATAAAGTAATGTTTATAATTC
A05	Bn-A05-p13823408	58.705	SNP	CAGAAGCCTTCATTCTAAGCTTAAGTGGCACACAGTCACTTATATAACGC
A05	Bn-A05-p12248987	58.714	SNP	CCCATTTAATTTAATGGGCCTACAGAAATTTTAAAGTTATCTATATTATT
A05	Bn-A05-p12019087	58.751	SNP	AAAATATCAGCATGCATCACATTCCTAGCATCATCAATCCTATGCCTAGC
A05	Bn-A05-p12026117	58.779	SNP	AGGCATCTTGGGATTCATTCCATGAGATAGTGCAGGGAATTGCAAACTTC
A05	Bn-A05-p12418828	58.78	SNP	ACAACCAAAAAATAATAAAATGGATGTAAAAGTTTTAGTTTCTAAATCTC
A05	Bn-A05-p12208840	58.789	SNP	AGGTAACGTTGCTTGGATCTCAAGCACCACACTATGACCTGCATAAGAAA
A05	Bn-A05-p12597194	58.789	SNP	GTGACATGAATCATGAATGCACATACCTTGTGTAATTCGGTCCGGGGATT
A05	Bn-A05-p12119364	58.79	SNP	GGTTGCAGGGACAAACTCGATGAGGATTGTGACCAAACATGTTTATTTAC
A05	Bn-A05-p14338060	58.815	SNP	ATTGCTGAATTTGCGTGAGCTGTGGCTCTATATAAGGTAAGTTGAAGGAC
A05	Bn-A05-p12199879	58.846	SNP	GTTTTAATTTGGTCATAGAAAACTAACTTAGTAGCCATAACTGATCCACA
A05	Bn-A05-p13301511	58.852	SNP	ATCCTAATCTAACAAGATGAACTACTCAGTTTCTAAGCGATTCATAACAA
A05	Bn-A05-p14426121	58.852	SNP	TGTGTTGTGTCATAAAAAGCGTGATCTTGTAAGGATGTTTCTTAAGATTT
A05	Bn-A05-p14464244	58.852	SNP	GATTTCTTGGTGCTAGGCTGATGAACCCCTTATGTTGAGATTACTTTGTC
A05	Bn-Scaffold000293-p17852	58.852	SNP	CGTTGTTTGGTTTCTTCTTGCTGCAATTGTTTCTTCTAATTTTTCGTGCG
A05	Bn-A05-p14325043	58.853	SNP	CTATGAGAGGATTTCATCAGAGGAGAGGAGCTTGTCAAGTATCTCCGGAA
A05	Bn-A05-p14394157	58.853	SNP	GGAAGTAAGGGGATTTTGCATTGCATTATTTTGCTTCTCACATAGCTCAT
A05	Bn-A05-p13774122	58.871	SNP	TATGAGTCTTTCCAATTACACAAGCTTCACAAAACTTCAGGTCTTCAACT
A05	Bn-A05-p14208906	58.932	SNP	ATCCCCGCTCACTCTGGAAGTAGCCTACAAGTTCACTGTTGACTTGTACA
A05	Bn-A05-p13494389	58.933	SNP	AATGAACTGGAAATAGGAGAAAATTAAATCTGAAATTAAACTTGAGTAAT
A05	Bn-A05-p13891848	58.933	SNP	AATAATTTCAAAACTATAATACCCCTAGACTCTATTATGCGCAGCTAAAA
A05	Bn-A05-p11225095	59.088	SNP	TGTCGCATTAGGAAACGTCTGTGCTCCTGAAAATGCAAATCAAAGTTGAG
A05	Bn-A05-p12170375	59.209	SNP	TAATTGATGTAAGAGATAAACCGTGGCTCATTTTTATTCACATATCATCT
A05	Bn-A05-p14662656	59.292	SNP	CTTGCCTTGATTTCCTCCAACCTCCTCATTCTCTTAACCTCAATGTCCTC
A05	Bn-A05-p14477462	59.39	SNP	GTCAGTTCCTTAAGTACAGGGCAAGCAGAAAGAAGTTTTTTAAACGCACA
A05	Bn-A05-p11012409	59.421	SNP	GAATGCATTCCAGCCTCGGTCATGTATGTCCTCATCATACCTGAAGAAAG
A05	Bn-A05-p11384651	59.59	SNP	TCAAGCAAACCACTTCTAGCATACCCTGAAATCATCGTAGTCCACGACAC
A05	Bn-A05-p10719967	59.995	SNP	TACGTGCGAGAATCTCGACTTCTACAGCAAAATCTGTCTCTTCTCCGCTA
A05	Bn-A05-p14840113	60.33	SNP	TTCAACGAATTTTGATATGAATTTTTGTGTAGTATGAAACCGAAGAGCAT
A05	Bn-A05-p15169361	60.498	SNP	TAATACATATCTAAGAGGTGTTACATAGTTTTAATTAAAGAAGAATACTA
A05	Bn-A05-p15082396	60.536	SNP	AGTTCTAGAGGTAGTTTAACTTACACTTGGATATTGCACTTTGTGACCGT
A05	Bn-A05-p15894915	61.388	SNP	TTAATGATGAATTAGAGGCAAACTAAAGATCAAATTAGTCATTGACGTAA
A05	Bn-A05-p16359545	61.952	SNP	AATTATGCATGTCCAAAAAGCCTGCGTTGAACTACATGTATGTATATCTA
A05	Bn-A05-p16544454	62.921	SNP	CTCGGTAACTAGACGTAGTCTCGAGGCACCCCAAATGAGTTATTACCAAC
A05	Bn-A05-p16652401	62.937	SNP	TTTTAAAAAAACTGTGAATTTGGATGGAAGAAGACATGGTAAAGTATCCA
A05	Bn-A05-p16581289	63.008	SNP	TGAAATCTTTATACAGTACTCCTAGGAAGAGTCTCAATCAAAAGTCTCAA
A05	Bn-A05-p16422457	63.112	SNP	ATCGCCGGGTTGCAATAGGCCTTAATTATGGGTCTTTTCCACATGTAACT
A05	Bn-A05-p16507306	63.172	SNP	ACCCATGTATGCATATTTCGTTTTCAGTACGAAAATGGATAATATCCACT
A05	Bn-A05-p16477848	63.374	SNP	ACTGAAATTAATGAATGTTCCTCTCTTTCTCTAAATTAAACTAACCTTCC
A05	Bn-A05-p16507044	63.374	SNP	CCATATATAGTTCAATAACTGTGTTACATTGTTTCGCTCTTATCATATGC
A05	Bn-A05-p16775295	63.977	SNP	ATTTCCATTATTTTCTTTGGTTTACTTTTTGGATGTTTGTTTTGTGTGTT
A05	Bn-A05-p16755625	64.109	SNP	ATAGAATAAACGGTGCGAAATAATGTTTTAGAACAAAATTATTTTGCGGT
A05	Bn-A05-p16844504	64.354	SNP	TTTGCAAGATTAAGAAGGATAACGAATGCTTCCATTTAAAGAATAAATAT
A05	Bn-A05-p16848755	64.354	SNP	CTTTACAAACCCCACTCAAGAAAGACTGCAACTAGAGACATCGTTGAGAT
A05	Bn-A05-p16811156	64.37	SNP	CATGGATGTCGGATCCGGAGTCATGATAACCCACTCAGCTATATATGTAT
A05	Bn-A05-p17203695	65.548	SNP	TTGAAAAATGAATGGGAAGGTATGGGATAAGCTTGGCATGCTCGGGGTGA
A05	Bn-A05-p18768801	75.311	SNP	AAACGAAACATTTGTGTTGCAGTGGAAGCTTTGATAAAAGATTCGTAGAG
A06	Bn-A06-p26222718	0	SNP	CATGCTCATGCATACAAGTCGCAAGGCACTTATTAGTCTCCTGTATTCGT
A06	Bn-A06-p26173206	0.717	SNP	AACACTGCGCAGGTAAACTCCGGTTCAATTTTGTTTTAACTTAGGGACAA
A06	Bn-A06-p26155068	1.387	SNP	AAGTAAAACGGCGGCAACCTATCAATGCAGAAATGAGCAACTTAGAATCA
A06	Bn-A06-p25878721	6.622	SNP	TCATATTTGGGCCAGATGATGAGGATTTTATGCCGTGTAGCACCACTATT
A06	Bn-A06-p24717767	12.687	SNP	ATGACATCAAAGGAAAGGTAAATGTCAAAGAGAATGAGGATGAAATAAAA
A06	Bn-A06-p24744523	13.773	SNP	TGCTAACGTGAGCCCTTTGGTCTTCTGTGTAGCCCACATATTCTGAGTAT
A06	Bn-A06-p24267745	16.699	SNP	ATCCCATAAATCTATTTAAGAAAACAAAAGAAAATTAAATTGACAAGAGA
A06	Bn-A06-p24270718	16.699	SNP	GCAGCATCTCCAACGTCCTGCCGTCATAAATCCAGAAAATGAGCTGCCTG
A06	Bn-A06-p24267499	16.968	SNP	AAACATGCTAATATGTTACTTTCTGTAAAAAAAAATGGAGACACTCATGC
A06	Bn-A06-p24099288	21.018	SNP	AAAGCAGTTTTCAAGAAAAACCAAAATAATGTCTCAAATAAATTTAACAC
A06	Bn-A06-p24006085	21.299	SNP	AGTTTTAACGTCGCAGATCTCAAATCTTATTAACTCAGAGCACTGTGTCC
A06	Bn-A06-p23750653	22.589	SNP	TTTGTCACAAGGTAGAGAGATATAGAGAGAGCATACATATTAGGCTTTCT
A06	Bn-A06-p23968879	23.238	SNP	AATGTATCACGTAAGCCAATGGTTCCACCTATTGTGCTTTTATTCTCCCC
A06	Bn-A06-p23944667	23.542	SNP	GACGCCTCTCAGCTTTAGTTAGTTTTGATACTTGGTGTTAGATTCAAGAA
A06	Bn-A06-p23806343	23.556	SNP	TTAGTGTCATGAAGTCGTCGTGTGTCAGCTTATTGTTCTACTGTCTAAGC
A06	Bn-A06-p23892315	23.556	SNP	ATTGATCGAACCAAACTAAGTTGGAAGTACAGCCACCTTTGAACTAAAAC
A06	Bn-A06-p23892404	23.556	SNP	CCAGGCCCGGCCCATCATATTATGATGTTTAAAAGATTTCAAACCCAGCA
A06	Bn-A06-p23706979	24.684	SNP	ACGCAGATCATTTCAACCTTTTGATTTGCTCTTCTACATTATTTAATTAG
A06	Bn-A06-p23674542	24.726	SNP	AAATACGGAGGGAGTATTATTTTTGGGTTCATTATGGATACTTCATTTTC
A06	Bn-A06-p23677200	24.726	SNP	TGTTTTTAGTTAATCTTTCGGATGATCCATGTGACAAGTGACAACCAAAA
A06	Bn-A06-p23681386	24.726	SNP	TAAAATGTTATTTTCCACGTAATAGCTTAAATAACTAGAGATAAACACTA
A06	Bn-A06-p23684770	24.726	SNP	TATTCATGCTACTTCGATCCGGATATTTATAATTTTATTTTAATATGCAA
A06	Bn-A06-p23688372	24.726	SNP	CGAGCCATCGACTAGTCTTTTTCGTATCCTAGACTAGGCTATTGGGCCTT
A06	Bn-A06-p23591616	28.137	SNP	TTTTGAAGTGACCATTGGAGATGATCTTAGCTTTTTTTCCTTCTATTTTT
A06	Bn-A06-p22914032	31.054	SNP	AATTTGTTTTTAGATGAAAACTCAATTGATATAGTAGTTTAATTTTATCG
A06	Bn-A06-p22914117	31.054	SNP	CATCTAAAAACAAATTTTTGTTTATGAAGTTCAACAAAAATGTTTTGAAA
A06	Bn-A06-p22913862	31.263	SNP	TTAAAGTCATTTTCAGAACAAGACGCTTTGTATAAATTCTTATGATAATG
A06	Bn-A06-p22786948	31.459	SNP	AAATAAATAGGTTATTTGGATATTTATAGGTTTCTATAATCTACTCACAC
A06	Bn-A06-p22782335	31.666	SNP	AATATTATAAGTTTATAACTGACAACAAAAGTATGGGTTTTCACTCTCCA
A06	Bn-A06-p22809449	31.807	SNP	TTATATTTATAAACACATCCCCACAGTTTATTATAATTACGTATCTATCC
A06	Bn-A06-p22816078	31.983	SNP	TGTTTCATGATGATAAATAGCATTGGCTATATAACCCAGTTTCAATGAAT
A06	Bn-A06-p22781886	32.12	SNP	TTGTTATCTCATATGAAATACAAAAGTATCGGGATGGATATTGTAAGATG
A06	Bn-A06-p22806976	32.231	SNP	AGGTAACGTTTTTAAAAGTGGTTCATTACTCGTATTTGGTGCCTAAACAT
A06	Bn-A06-p22835281	32.24	SNP	CATACAAATACAATTTCTAGACAATACAATATGTGTTTTATTGTTTAGAT
A06	Bn-A06-p22921908	32.257	SNP	TTTAAGTACTCAGTTCAGTTCCTTCATGTAACTATGTACTCGATAGTTTC
A06	Bn-A06-p22788890	32.67	SNP	GTATATTTTCAAACGACAATAAATGTAATTAACTTGTAGATTTTAACTTT
A06	Bn-A06-p22644580	34.96	SNP	TAGCATCTATTAGCAATCTGCACCGTTAGAAAATGATCATTTAGTATAAG
A06	Bn-A06-p22608192	37.427	SNP	GGGGTCCAAAGAGAGGCGCATATGGAGTGAAGATTTTAATTGAGAGGAGA
A06	Bn-A06-p17659127	56.846	SNP	TAAGAAGGAATCCTAAGTAGCTAAGGCCCATATATGTTTTGGGCTTAATT
A06	Bn-A06-p17549603	59.755	SNP	CCCTGGCAAAAAAACGTCAGTCGCTTACATATAAAATGATATAGAGACTC
A06	Bn-A06-p17226648	60.741	SNP	GTCAATTGATATCTGCTGAATTTTGCAGTGTTATAAGAATATGCGACTTA
A06	Bn-A06-p17291868	60.741	SNP	TTCAAGTCCCTAACCTCTCTCAAAGCCATAAAAGCTCTTAACTAGAGAAT
A06	Bn-A06-p17208027	60.898	SNP	AATGTTTTTCTTATTTATAGGATAAGAAGTCTATCTGATTAAATTACCAA
A06	Bn-A06-p17321987	61.077	SNP	CCCACATCATATAAACCATACATGCCACATGAAATGTGTGTTTATTGATC
A06	Bn-A06-p16840167	62.049	SNP	AAAAAATTGCCAGTAGCAATTCTCCTATGATTCATGCTTGGTTTCTTATC
A06	Bn-A06-p16645035	62.364	SNP	CAAACATCAACCTGAACACACAAAGAGACGTGAGGAAGTAAGACGTAGAA
A06	Bn-A06-p16689717	62.366	SNP	ATTCCAGCTTCTACTACAGATTCTTTGGTAAATCTTGACATTTAATTGTT
A06	Bn-A06-p16682224	62.388	SNP	TGTTAGAGTGCGCAACTCGCCGGCCTAGGAAGTTACTTTGAAATTAGTTT
A06	Bn-A06-p17176086	62.395	SNP	TTCCTTTGAACCTCGAATTCCTCAAAGTCGCACACGACTATGGAAGTCTT
A06	Bn-A06-p17112322	62.971	SNP	TGACGTATTATATGTATTAGTATTATTTTGCCATCTACCGCCAGGTAAGG
A06	Bn-A06-p17114458	62.971	SNP	AGCAAGATATAATGATCCTATCTTGTCTATAACCTTCAGTACGTTATATT
A06	Bn-A06-p17024179	63.38	SNP	TGGCATAGTGAGGAGAGCTTCCTTTGGGAAAACGAGTAGAGTTAGAGACT
A06	Bn-A06-p17026294	63.38	SNP	AGTGCTTTCTGTTATACAATAGCATCTCGAAAAACTTGCTGGCCTCTTTG
A06	Bn-A06-p17033313	63.38	SNP	CTGCGGTAAAATAAACATGAACAGTTAAAATAAATAAATAATTATTACAT
A06	Bn-A06-p16718752	63.604	SNP	GGCCACGTGTCAATCACTGGTTACTTCGATTACGTCAAAGAGATTCTGCA
A06	Bn-A06-p16678748	63.712	SNP	TACGTTGATTGCATACAAATATCAGTCACAAAAATACTAAAATCTAAATA
A06	Bn-A06-p16553640	66.305	SNP	GGGAGACTAAATAATGTTGGTGGCCGGATAAACCACATCAGGGTCCAATA
A06	Bn-A06-p16460575	66.943	SNP	TGATAAGCCTTACAAGTTTCCTCATACAACAAAGTTCTTATTAACGTTTA
A06	Bn-A06-p14546946	72.312	SNP	AAATAACAGGATATTAGTATCTTTACACTTCAGTAAATAACAATGAGAGA
A06	Bn-A06-p6747460	78.492	SNP	AGAAAGTTTTGGAGGAAGAAGAGCATGTAATAGATGACCGCAAGGTAGTT
A06	Bn-A06-p6959460	79.313	SNP	AAGGGTGAAAAAGGACACTCAAAAAGTACAAAAGAAAGAAAAAGATAGAT
A06	Bn-A06-p7707699	80.312	SNP	ACTTTAGTTTCAGTATATGGTTTGGCATGAATTTTTTCACAAAAAAAACC
A06	Bn-A06-p7499751	80.624	SNP	TTAAGTAGCACTTTTCAAAAAAAAAAACTATCAATCAAAAAATGCAATAA
A06	Bn-A06-p7437586	81.409	SNP	ATCATTGTATATTAACGTGGCTACGTACGTATGAATCTACGTTTAGGTAA
A06	Bn-A06-p8634648	83.013	SNP	TAATTTCGTTCGCATTAAAAACATGAAACGAAACCATTACATACCTTATT
A06	Bn-A06-p8614872	83.052	SNP	TTTATGCCAAGAAACAGAAGAATCATATTTCTATTAGGAAAAAGTATGTG
A06	Bn-A06-p8430642	83.074	SNP	ATGCTCTTAGAGTTGTAGAGGGCATCTAGGAAAACACGTAAGTAAGGCGT
A06	Bn-A06-p8527596	83.074	SNP	TTAGCGTTGGCCATCTGCGATAGAATTTTTTGGAGAAATTTCAATATCAC
A06	Bn-A06-p8546149	83.074	SNP	CTCAGTTGAGGCGTTAGTAATATTCGGCTGAGACAGCATGTTGGATTGAG
A06	Bn-A06-p8546698	83.074	SNP	TGGATCCCTTATCTGGTTAAAATCGCCAAGCATAAGCCAAGGTTTGCTAG
A06	Bn-A06-p8601048	83.074	SNP	TAATATTTACCATTATTTTTAGTAAAAAAAACCAGAGAGACTAGCAATGC
A06	Bn-A06-p8697187	83.074	SNP	AAAACAGAGAGAGAGAGAGTTGTGATGATTGTTCTTCAACCAAACATATT
A06	Bn-A06-p8766088	83.075	SNP	CAACTTCGGGGTCTCTGATTAGTTGATTTTCCTATCTTAAGTGGACATTT
A06	Bn-A06-p7927622	83.079	SNP	CTTCTTTTGGTTCTACACTCTCTGTTCAAAACAAAGGAACAACATCAACA
A06	Bn-A06-p7949147	83.079	SNP	ACAAGGAGTGACGAAATGACAAAACAGTCTTTACCGCACAAAAAAAAAAA
A06	Bn-A06-p7965038	83.079	SNP	TATTTCTTTCCACACTTTTTTCATCTCTCCCCATCTTTTCATTTATTTCA
A06	Bn-A06-p7974986	83.079	SNP	AATAAAATAAGATGATTCAGTGATTTTTGGTTAGTGTTCTTGATATTGTT
A06	Bn-A06-p8022058	83.079	SNP	TCTTGAAAGAACATTGCATCATGAACAGTCTAACCCCGTTTCTTGAGTGT
A06	Bn-A06-p8090520	83.079	SNP	GCACATGTTGTACAGTTTTGCTTGTCCTGAATAAATTAATTCATCTAATG
A06	Bn-A06-p8402978	83.361	SNP	ATCCCGACCTCAAAGTCAACCAAAACCGTGACGAAGGTACCTAACTATAC
A06	Bn-A06-p8426071	83.371	SNP	CTTACATAAGGATGAAAAGGAACACTGGTAAACCAGAGGGTCTCTGCGGT
A06	Bn-A06-p8871997	83.378	SNP	GAAATGTCTGATGAAGGAAAGCTCTCATACTTCCTTGGCATCAAGGCCTC
A06	Bn-A06-p8263325	83.384	SNP	TTGGGTATGTATTTGTAACTTTTTCATCTTCTAACTTTGCTTTACAGTAA
A06	Bn-A06-p9074653	83.668	SNP	TTGTCGAAGAAATCAGATTCGAAGTAGCCATATCTCTGTTCTTCAAGCGA
A06	Bn-A06-p7584691	84.811	SNP	TAGAGAGACAACGATAGAAGAGTGATCGATTCGACTTCTGTATAAAAAAG
A06	Bn-A06-p7726350	85.027	SNP	CAACTGCTCTGTTTCGAGACCTAGGCTTCTCAGGAACCAGTTTTGGGGTA
A06	Bn-A06-p7665759	85.315	SNP	CCAGGTATCCTTGTCCAAAAAGTTATCTGACAACCTCGCGATTACATGGA
A06	Bn-A06-p7279909	86.665	SNP	AACAGAGTAATATGGGGTTCTTTGCGTGGAAACAGAGAAGAAACTCATGA
A06	Bn-A06-p7230364	86.708	SNP	TTTACTCAAGTTATTATGCAATGGCTTTCTCCTGGCATGAAGTGATTGAC
A06	Bn-A06-p6847367	87.715	SNP	GATTCAGCAATCTCCAAAGTCCTATCCTCAAGCACCGCAGGCGGAAGAG
A06	Bn-A06-p6980159	88.142	SNP	CTACAACTTGATGAATAAGAGAAATAGTCTGTTAACGAGTAGTATTCTAA
A06	Bn-A06-p6439396	89.995	SNP	TGAGTGATGCTTTTTTGACATCTAGATGCAGCCTATTGATTCATGTCCTT
A06	Bn-A06-p6183859	90.851	SNP	TTACGCCCTTCAGCTTACTTGAGTTTGTTACAGGGTCGTTCTTCTTTGAG
A06	Bn-A06-p6195732	90.851	SNP	TTTAGAGATTACTTTCCTAAAGCACCACCATTCCTTTATTTTTTTCTTTT
A06	Bn-A06-p4933932	96.23	SNP	GTTGATGGTTTCTGTACCGGTTTAAGAATATAGAGGGAGTTGGGCAACTA
A06	Bn-A06-p5020498	97.472	SNP	CAGAACTGCAGGTTTTTCTCGGTTGATCCATCAGATATGATCAAGACCTA
A06	Bn-A06-p5020675	97.794	SNP	ACAGAATGTTTCTAAAGCGCTTTGGATCGGATTGCTGGAGCAGAAACAAC
A06	Bn-A06-p4461241	102.797	SNP	CTGGAAAAGAGGAATTTACGTATATCAATTTTAATTCTCATTATTAAAAA
A06	Bn-A06-p3867353	106.088	SNP	CAAAGCAGATAAACATGGCCGAGCTATAAATATTTTTTAAAACCTTAATA
A06	Bn-A06-p3834324	108.222	SNP	TTAACATTGCCCGCAAAATTTCATGCTTCATCTTCTCTCACTTTTCACTT
A06	Bn-A06-p3532353	109.848	SNP	TCAATGAGTTGGTGATTCGAACCAGGAACCCTATTTTTAGGGCTTTTGAC
A06	Bn-A06-p3256782	110.888	SNP	TTAGAGCTGAACCAGCTGATTAATTAGCTCCGAGTACTCTGTTTTTTTTT
A06	Bn-A06-p3269320	110.888	SNP	TCTCGTCTATGTGCGACTTTGAAACAAGTTTGTAACACTCATGCCATCAA
A06	Bn-A06-p3118627	111.591	SNP	ACTGGATTGGAGTTTCGGCCACCGGAAAATTAACATTTGAACATTATTGG
A06	Bn-A06-p3051928	112.477	SNP	AAGAGCTAAAATCTAATCGAGTTCGCCGTTATCGTCTTCCTCCGTCACCA
A06	Bn-A06-p2718852	119.39	SNP	GGTATGCTTTTTCTTTAGGTAATTATGAACTGGTTACCCGAGGAGGAGTT
A06	Bn-A06-p2407080	123.291	SNP	AAAATCTATAATCTATCAAATATTCAACCTATTCAATTCCATTGCAACCA
A06	Bn-A06-p2345966	123.783	SNP	ACAGTAATAGTATCCTTAAGTTCCGATAACTAAAACATTAGAGAGGTGTA
A06	Bn-A06-p2390609	123.792	SNP	AACCTTCTCCCTTTGCTCTCTTCTCATGTGATTACTCTTCAACCTTCTGA
A06	Bn-A06-p2521454	123.802	SNP	ACAGAAACAAACCACATCGACTATGGTGAATCTGCCGGATCTCCTCTAT
A06	Bn-A06-p2586825	124.097	SNP	GTATCGTTTCACTAAGTAATCTAAAATCAACAATTGGACCTTTATGAATC
A06	Bn-A06-p2437284	124.25	SNP	TTGTGAAACAATGGAGGAACATATGAACTCAACAGTCTTGCCTGCTCTCA
A06	Bn-A06-p2619089	124.544	SNP	TATCTCTAGTTTGTCTAGTAACGAGAATGTAGAAGGAGATGCTGATGCTA
A06	Bn-A06-p1925858	132.01	SNP	TTGAAGCATTGGAGAATGAAGTCAGCAAAACAAGTTATTCTTCTTGAATT
A06	Bn-A06-p1800467	135.697	SNP	ACCCAATCCAAACCCAACATTACCATAACCAGATCTGAAAAATGTTACTA
A06	Bn-A06-p1626020	136.016	SNP	AACTTCTTGGCCTCTGATGATGATATCTTGAGAAAGAATGGATGCAGCCT
A06	Bn-A06-p1661477	136.089	SNP	CACATTTCATTGCATGAAGATTTTGAACCGAACCGAACCAAAAACCGAGC
A06	Bn-A06-p1652088	136.305	SNP	TCCCCATTTTACTCTGTGTCTGTTGAACTTTTGCGCCTCTATCTCATAAT
A06	Bn-A06-p1650453	136.492	SNP	TTCAGCAGATAGATTAACGTAGAGAATTATGACAGTTCCTCCAGGTCCTC
A06	Bn-A06-p1650529	136.492	SNP	GTTGTCATGATTTAGTAATTTGACTTTGATCTGAATATGTAATGTATAGA
A06	Bn-A06-p1722627	136.502	SNP	AAATATTTCATTTGATTAGTTGCACATGTTCACCAAACAATTGCAATAGT
A06	Bn-A06-p1768918	136.54	SNP	CAAGATAGCTGACTCGCAGGATAGTTCCTTTGAAAAACACGGGTAAGTTT
A06	Bn-A06-p1768254	136.696	SNP	CATCACAACTAGGGATGTTAATACAAGCTGTTCAGGCCGGCTTTGGTCAT
A06	Bn-A06-p1776668	137.671	SNP	AATCTTGGCTCAACACAAACTGTGCCTGTAGCACACTCTTCTTCTTCTCG
A06	Bn-A06-p1330567	138.407	SNP	CCTTGCATCCGAAGCTTAACTATCCCAGTTTCCCTGATCAAAAACATATA
A06	Bn-A06-p1404859	138.568	SNP	TTCTGTAATAGAAAAGATTCATGCTTTTGTTTTGTAAGACCATTTGGTTT
A06	Bn-A06-p1348404	138.702	SNP	TGTAGATCTTATACTCAGATATATTATAATTGTATTAGCATACATGATGC
A06	Bn-A06-p1106605	139.781	SNP	AATGCATCTCCCAAGTAATTACCCACTGGTCCCACCCTTTTGGACATTAT
A06	Bn-A06-p1082655	140.062	SNP	TGTTGTTAAGTTATTAACCATACAAATAGGAGCGACACGTTTGTAATATT
A06	Bn-A06-p1083892	140.062	SNP	AGTATAGGTCAGTATTTCAACTGGAAAGGAACGACCATTATTTCAAGGTC
A06	Bn-A06-p1099939	140.062	SNP	CGCCGATCGATTAAATTTTTTGGAGCGCGAACTAGCGAGCTTTCGTGTTT
A06	Bn-A06-p1185371	140.263	SNP	TTTGTCAGTTGCCGGCTTCGGTTTTTCCTTTTAGAGCACTCACTACCGTT
A06	Bn-A06-p1173126	140.422	SNP	TATGCACCCATAAAATCCTGAGTTCAAGTTAACCATACATGCAGATTTAT
A06	Bn-A06-p1116930	140.994	SNP	TTTTTGTTCCTCTCTTTGGTGAGGGTTGGTGTGCAACGTCACAACATAAA
A06	Bn-A06-p1149034	141.238	SNP	AAGAATAAATGTGGTAGTGACACAAACAATTTCAAAAATCACCTCATAAA
A06	Bn-A06-p781674	143.851	SNP	ACAAGACTACAAACTAAGTGACTTTCACTTAATAATAGTTGATTACCATC
A07	Bn-A07-p7039686	0	SNP	ACCTGTACCTTCTTCTTCTCATTCATGGCTATCCAAAGATGATGTGTTCA
A07	Bn-A07-p7009935	0.172	SNP	CAAACAGCAGCATCTGCCATAATGAGAGAAAAGAGAAGAACAATATCAGT
A07	Bn-A07-p7244763	0.471	SNP	CCACTGCCGGTGATACAGAGGAGGAGCGTCGGAATCTCGCTGACGGCAAA
A07	Bn-A07-p7246175	0.471	SNP	CATCGGTACGACCTATTTGGGTCTTCCTAGGAGTGCACTAGTGAGCAATG
A07	Bn-A07-p7246452	0.471	SNP	TTGTCTGAGTAGATAGTGCTTTATTCACTTCAGTTGAGAATTGTCAACTA
A07	Bn-A07-p6244683	1.292	SNP	TCTTCTCACCATCTTATATGTTTTAATCCACAATTTGGTCTGAGATACCT
A07	Bn-A07-p6552431	1.819	SNP	AACGTGTAATTTTCAATTAACCTACTACTCTTTTCTTCACTGCTTCTTTA
A07	Bn-A07-p6553171	1.819	SNP	ATGTATACACCCATAATTTCTCCAACATGTATGGTTTTGGATGCAAAAGT
A07	Bn-A07-p6554430	1.819	SNP	TTATTGGTACCTTGTACAAAACGTAAAACGAATGCTAGCTTGCACAAAAC
A07	Bn-A07-p6556246	1.819	SNP	CCTCATCAAGATATTACTGGTTCACATTTATAAATATATTTTAAACATCC
A07	Bn-A07-p6565672	1.819	SNP	AAGCACATTTGGTGTTGAAGTTTCCAGGTGGGGAACGTGGTTGCTGAAG
A07	Bn-A07-p6576078	1.819	SNP	GCAATGAACAATGCATCTATGGTAAAAATCCTATAAATTAATAATCTTGG
A07	Bn-A07-p6576689	1.819	SNP	AACAAGAGGAAAGCATCTAGTAGGGACTTGAGCTCAATAGATAAGGTCCG
A07	Bn-A07-p6644825	1.819	SNP	CATTGACTCAAAAACTTTATGCTCATTGTCACCAACACATACTCATCTAT
A07	Bn-scaff_28429_1-p325716	2.164	SNP	TCTACAGCTAAAGAATTGGACAGGAAAACATTTTTCTACAGCATGCTTGT
A07	Bn-A07-p6373884	3.273	SNP	TCTCATCCCAACAGACGCATGACGAGCCATGAGCAGTTTGCCCTTGCGAA
A07	Bn-A07-p6898363	3.273	SNP	AAGATCATGAACAAAATAGTTCAACAGGTTCCAAAGATCACAGGTTAACT
A07	Bn-A07-p6903948	3.273	SNP	ACGTTTTATTCCAAGACGCATCGGTCTTTTATGTCGTCGCAGAGACGGGA
A07	Bn-A10-p3243369	5.744	SNP	CAGTTGTGCTCTTATTGCACCAGGTTTGTTTCAGTTTCAGGGATAGATGT
A07	Bn-A07-p2980414	6.021	SNP	AAGCTTGGTCTCACCTTGGATAAGTTCGTTCAGAGCAGTTTAGTGAGTCT
A07	Bn-A07-p3028363	6.268	SNP	TTCTCTCAGTTAATGCCTTGTAAACTGCTACCAGTTCTGCTGCCGTTGTC
A07	Bn-A07-p3041012	6.381	SNP	TGACGCCAGATTTTGGCACATGGCTTACCATCTCTTTGTATCTTGGAGAG
A07	Bn-A07-p4050475	8.706	SNP	ATGGGCTATATCACAAATTCCTTCTACTTAGTGAGTTTTTCCATGTGTAT
A07	Bn-scaff_17584_1-p223738	8.907	SNP	TAACGGAACCTGGTGTTTTGAACAACTTGCGCCTAGAGCATGCCTGCTTC
A07	Bn-A07-p4414432	9.098	SNP	ATCATAAAGGCTGGGTCACAACTATATGGCTGAAAACTTTCTACAATCTG
A07	Bn-A07-p4912709	9.384	SNP	GAAGGGTCAGGAGATTCAGATTGAATTGAAGAGTTCAAGTGGGGCGTCAT
A07	Bn-A07-p9020570	9.414	SNP	ACGGCACTGTTTAATTATAACTAGAGGTCAGCTGGAGGCAGTTGAATCTT
A07	Bn-A07-p5016523	9.436	SNP	ACCAAAGTGAAGATAATCTGTATAAATCAGTTTGGTGGGGGATTAGTTCT
A07	Bn-A07-p5020495	9.436	SNP	TACGTGGTTCAGAATTATAAAATGAATTGACAAGTGGTTGTATGAAGATC
A07	Bn-A07-p4687740	9.712	SNP	ACAACAACACACATGCTGATCAAACAGATTTAGAACCGTGAGACAAAAAC
A07	Bn-A07-p9071682	9.816	SNP	CCCTTGAGGTACATAAGAACCATGTCAGGATGAAGGAGGAGGGAGGAGCT
A07	Bn-A07-p5234114	9.92	SNP	CTATTATTTTCTGTTACTGCCATCACTGATCTTCCCCACCTCGTCATCAT
A07	Bn-A07-p5095657	9.956	SNP	TGACAGATGAACAGAGATTACAAGAAGCGGATGAACTGAAAGCATCTAAA
A07	Bn-A07-p5307627	10.138	SNP	GAAGAGAGAGATATCAACGATACATAGAAAGGCTGAGAGAGAGGAATAGA
A07	Bn-A07-p5407683	10.138	SNP	CTCTCAAACTGTTTCTTGGTTATTTCCACCTCGTGAAGTGTCTTCTCGTA
A07	Bn-A07-p5412930	10.138	SNP	ATTTTTTTAACAGTGTTAACGCCGTTTTTTTAACAGTGTTAATACCGTCA
A07	Bn-A07-p5427886	10.138	SNP	GAGAGAGAGAGTCTTCACGTACTGTCTTCAGAGCATCTCCATTAGTAAAC
A07	Bn-A07-p5455024	10.138	SNP	CCGCTCTTGTTCTGATGTATTGTTCCAATGTACTGTTATGAAGAAAAAAA
A07	Bn-A07-p5482599	10.138	SNP	TCGAGTTCGATGATGTTCGCTACCATGTTCAGGTGACTCTGAGATTCATT
A07	Bn-A07-p5500448	10.138	SNP	ACTATATAGTCTGACAATATTAAAAACTATATAGTCTTGACATATGATAA
A07	Bn-A07-p5519194	10.138	SNP	GAGAAGCAAGTTGGAGAAAGTGTTATTACGGAGTTGAAAAGGAAGGCACA
A07	Bn-A07-p5572683	10.138	SNP	TTTGGTCGAGGAAGGTCTTTGAGGGACAGTATAAGGTGCAACATGCAAGA
A07	Bn-A07-p4387388	10.214	SNP	TGTTTTAAGAGAAGGATGGTACTTGTGGCGAGACCAATGGATGTGTTTAT
A07	Bn-A07-p9468670	10.42	SNP	GTACGACGCCTTTGTCTCCACAAATATTGAAATCAAGAATGTTGTTTGGT
A07	Bn-A07-p9493282	10.42	SNP	TTGGTTGGTGTTTAACACATGTGAGCTTTCGTGGCTGATCATTGTTTTAT
A07	Bn-A07-p9509100	10.42	SNP	GCAAGAGGAGTAGTCGCAGCAAGGTGCGTTCATTTCATTTTCAGAACAAA
A07	Bn-A07-p8935344	10.422	SNP	TTCTACAGAAATAACAAAAGACTTTGATACTCTCAAGAGATAAGATGATA
A07	Bn-A07-p9095204	10.422	SNP	AAAAAATCCTTTCAAAGCTTTAGATAAGTTACTATTCCATGTGCATTTTC
A07	Bn-A07-p4155337	10.626	SNP	CTTTTGGCCCTTTTGATTCGTACTGCATGTCTCGATGACCGAATGAACAT
A07	Bn-A07-p4151821	10.723	SNP	GCAGTACCTGAGCTCGTCATTTAGCTACTAAGATTGTACGACATTGCCTA
A07	Bn-A07-p4158079	10.74	SNP	CTTCGTCTGAACGCGAGATCTGATATTGTGTTTGCCAAGGAAGAAGAAAT
A07	Bn-A07-p4191541	10.74	SNP	TAAAAGTGTCTGAGTTCGTCTCCTGTCGTGGTATCTCCTCATCCCAATTC
A07	Bn-A07-p9041783	10.812	SNP	AAAACTTAATGTAAAAACTACTCATCATGGACATCTTGCATGACATTCTT
A07	Bn-A07-p4109343	10.916	SNP	ATCGAATACACAAAATACTTATACAAAATACATAACATGTTTCAAAGGGC
A07	Bn-A07-p9089710	11.042	SNP	ATTATTGATATGTTGAAAAGTAATAGTCATAAAGTGAGGTATAAGGCTTT
A07	Bn-A07-p4110292	11.055	SNP	ATCACATATCTAGACCATGAGGTTACATTCATCTTAACTTCTTCCGTAAC
A07	Bn-A07-p4130487	11.055	SNP	GAACTGTTGGTCACTATCTATTGGTTTGATCTGTTTCTAAAATACAGTTA
A07	Bn-A07-p4173583	11.055	SNP	CAAAGTTTGCAAGGCTTCTAGGATCACTGGATAGGTTGATGATGTTGAAA
A07	Bn-A07-p4109459	11.228	SNP	AACGGGTTGAACAAAAATAATCCCGCCCTTTGAAACAAACATGTTACACG
A07	Bn-A07-p3746131	11.918	SNP	AACAGAAAGATGCATGTTTTAAGAAAAAAAGATTTATGATGCCAACACTC
A07	Bn-A07-p9321347	11.924	SNP	GATGATGTGCTCTCTCTCGTTGTTATCCTCCAGTTTTGGAGATGATTTGT
A07	Bn-A07-p4129734	11.928	SNP	TAGATTTGCATTGCAAACAAGATCTGAATAAAATACATGCAAACACACAA
A07	Bn-A07-p4142320	11.928	SNP	TAAAATATTCTAAGAGTCTAAAAGCATTTCCATCCATTAAATACTTCAAA
A07	Bn-A03-p5912430	11.968	SNP	ACAATATTCATCAGAATTAAAGTAAGAGCTTTAATTAAACAATCATGCAA
A07	Bn-A07-p9521819	12.004	SNP	TAACTATTATTCCCCTTACTAATATGATAATATCCAGATGAAATACGCCT
A07	Bn-A07-p3609912	12.02	SNP	GTCACTACGGTCAATACAAAAATATTTGGAGGTTTATGAATTTAATTTTA
A07	Bn-A07-p4309577	12.029	SNP	AGGGAAGAGCTATCAGAGCTAGCCATCAAAGTCTCCAATAGCACCACAGT
A07	Bn-A07-p4148934	12.206	SNP	AGAAGAATAAAGGACTTACCCGCTTTAGTGTGACTCTATAAAGTAAAGGT
A07	Bn-A07-p4204511	12.206	SNP	TGAAAATCAGAAATGTTTAGGCTAAGGTTGTGTATGTATCGGCGGTACAA
A07	Bn-A07-p4204647	12.206	SNP	TTGTTATTTTTATTCGGTTAAATCAGAAGGAAAAAGCTGACGATCACACA
A07	Bn-A07-p4305077	12.238	SNP	TCTTTTCCAATAGGCTTACATTCTTTGCTCTCATCTTATAACAACAAGCT
A07	Bn-A07-p4305761	12.238	SNP	CAATCGCCTGATTGAACATTCCGACTAGAAGTCTCGAGATGCCTCGAACA
A07	Bn-A07-p4307671	12.238	SNP	TCACATCTTACCAGATTGGGCATGTGTGTGTGAATATTCTGTTTGAATTG
A07	Bn-A07-p5449174	12.413	SNP	TTTTTAATTATTATATAATCAATACAAAAGGAAAATGAGGTATCATGGTT
A07	Bn-A07-p9441979	12.496	SNP	ATCGATTCTAACATCTATCCGATAGAGCTCTACGAAGTTCTCATGGATAT
A07	Bn-A07-p4910739	12.637	SNP	ATTCGTAAAAGAATACGTGAGTCAGAGATATTGTGTCAGACTTTTGTAAG
A07	Bn-A07-p4916911	12.637	SNP	GAAGCTGTAGTGAGTAATAAGAGGAGAAGAAAGCATAGATATGTGGTTCT
A07	Bn-A07-p4916995	12.637	SNP	GAGAAAGATAAGACACAACGAGATGGATGTGAATTTATGGAGCAGGAAGT
A07	Bn-A07-p4923764	12.637	SNP	CACATACTCTTCCAGTTTCTCGTTAAGCGTCACATTAACATTTTTCACAC
A07	Bn-A07-p4926294	12.637	SNP	CATAATAACGGAGACGGTTCCATATATATATCACATGTGACCAGCAACAC
A07	Bn-A07-p8854569	12.949	SNP	TCATGGTTTTGTTGTCCCCAGAGCATTTATGAGATTCGAGTACTTAATTT
A07	Bn-A07-p4535707	13.314	SNP	ATATTAATATTAGTGAACATGATATAGAGAGAGAGAGATGTTTCTACATA
A07	Bn-A07-p4568148	13.653	SNP	AGATAAAAATGGATAGAGTGCTGCGTATATGGACCAACATATGCTTCTTC
A07	Bn-A07-p4578845	13.653	SNP	ATTACAGTGTAATTCTTTCCATTTTTTATGTCTGAATGGCAATTTCCACC
A07	Bn-A07-p9764930	14.706	SNP	GAACTTTGACCGTTGAACACGCGAAGTAATGATTTTGCAGAGAAGAGCGT
A07	Bn-A07-p9661444	15.23	SNP	AAATTCCGATGTGGATATAAAATGATCTTCTTGCAGGCTCATCCGAATAT
A07	Bn-A07-p7117229	21.159	SNP	TTCACACACATTTATCACAAATTAGACTTGAACCAGCACTATTGTTCCCA
A07	Bn-A07-p7117228	21.164	SNP	AATAATGGTTTCAACACATGAGATCAGTGCTGGTTCAAATCTTTGTTTTT
A07	Bn-A07-p7139702	22.642	SNP	CTAATCAAATTAAAAGACCTAACTAAGAGCCCCGATAATCATGGTCTTAA
A07	Bn-A07-p7141625	22.754	SNP	GTTGATGGAAAGGACGTCGTAAGTTCATCAAGTGTAACAGTTGAAGGCG
A07	Bn-A07-p7141806	22.754	SNP	AGAAGAATACTTGTTATTTACTTCATTGAGGTTACATCGATATATATACA
A07	Bn-A07-p7146249	22.754	SNP	TTTAAAACAGAAAGGCACAACCAGGGCCGGCTTAAGGCTACAAAGGGCCC
A07	Bn-A07-p7297758	24.502	SNP	AATGTATCGAAATGGCTTTCACCAACCATTATATTTTTTCTGCTGAGATT
A07	Bn-A07-p7298603	24.539	SNP	TTATAAGCGAAGCCTCGTCCCACTCCGGTGGTGAAGGATAAGAAGTTAGC
A07	Bn-scaff_22536_1-p164551	24.939	SNP	ATCAGGAGACTGGTTCCATAACTGAAGCCATTCGGATTTCTTCTTATCAA
A07	Bn-A07-p7380906	25.086	SNP	AGTATCTCCAGAAACCAGAACGGAATAGTTATGTCTAGTCTGCTTTTTGA
A07	Bn-A07-p7309287	25.137	SNP	TGGAGTCGTAAAGCTATGGGACAATCTTGATCTAAAAGGAAGTCATGATG
A07	Bn-A07-p7310644	25.137	SNP	TTGAGATCTTGGCTACTCGAACAAAACCCATCTCTTTCAAAGTATTTTGA
A07	Bn-A07-p7302034	25.184	SNP	AATAAGTAAAGGTTAAAAGATTAGAGCACTTTCAATGTTATTTTTTTATG
A07	Bn-A07-p7434126	25.415	SNP	ATACCAAATGGAAAACATTGAGAAATCAACAACAAAGGTGCTCAAATACA
A07	Bn-A07-p7367247	25.468	SNP	GGATTTTCATCTGCAGCTAAACCAATTGTAGCAAGCTAGAAAGAACATAA
A07	Bn-A07-p7499400	25.494	SNP	TTAATTAGTCTGAGATGATCTCACACCTAAAATCGCAAAGCCACAGCCGC
A07	Bn-A07-p7519375	25.494	SNP	GGAGCACCTTTGGGTACTCAATATGTCGAAGAAAAAGAAGACTTTGCTAT
A07	Bn-A07-p7562328	26.131	SNP	TTGGGCCAGATGAGGTAATGTCATCTGAGATTCACAGCGGCTTAGTGACA
A07	Bn-A07-p7528095	26.168	SNP	GTGCAGAATGGGAAGGCAGCTGGTCTCTATGTGTGCTTCTGCTGTTCCCT
A07	Bn-A07-p7606228	26.704	SNP	GGAGCATCTGATGTTTTAAAGTATGCAATTCTCAGCTCCTTTTGTTTACG
A07	Bn-A07-p7606760	26.889	SNP	ATTCTGAATCATATCTTCATTGTTACTTTTTGAATCATCAAATCGTTAAC
A07	Bn-A07-p7607188	26.889	SNP	GAGTAAAACACAAACTGATAACAGTTTAATTTTCTTGCAATAGTGAAAGA
A07	Bn-A07-p7608035	26.889	SNP	CAGTTACTTGTTAAGTTCTGATCATGTTTATCTACATGTAATGACGTAGG
A07	Bn-A07-p7677609	26.889	SNP	GATGCCACTCTCTTGAGAACGTTTTCCTGGATTTTATGGTACCTTTGGAA
A07	Bn-A07-p7678236	26.889	SNP	CATCGATTGGACCAGTAACAAAGACGAGTGTTTGCTCTGATAACTGGATC
A07	Bn-A07-p7678421	26.889	SNP	GAAAGCTTGTATTTTGGAAATATCTGCTCTTTAATATTATGGCCAACAGA
A07	Bn-A07-p7678712	26.889	SNP	GCTCTCTGACCTACACTTCGAAGCGCTGTTTCCTAGCAATGCCTTTTGAC
A07	Bn-A07-p7685214	26.889	SNP	AACTGAATAATACACGACGAGATCATGTAGGGATAAATTTTAAAACACCT
A07	Bn-A07-p7725873	26.889	SNP	TGCTGTTATTAGGTTGAGTCTATTTTAACATCCTTAGTCATATTCATCCC
A07	Bn-A07-p7793608	27.421	SNP	CATGTAAGTTTACCTCAAACTCCACGAGAACATTAGCTACAACCAAAGTA
A07	Bn-A07-p7605204	27.672	SNP	ACTAGAGGTAAGGAAAAAGACCACACACAAGTTGCTTACCTACTTGTTGA
A07	Bn-A07-p7740173	28.02	SNP	ATGCTCTTCTTCTTGATGAGATTAGGCTTTGTGTGAGATGCAAATGTCTT
A07	Bn-A07-p8451913	30.647	SNP	TTGAGAGTTACTGGTCATTACGACTAGCAAAAATATATTAGCGCATATCG
A07	Bn-A07-p8696690	30.828	SNP	ACAGCTTTGCGTTCTGAGTTAGTAGTTATATCTGCAATGGTTCTGTTGAG
A07	Bn-A07-p8718607	31.342	SNP	ATCCAATGAATTGCATTAGAAAGTAGAGATCGAAACATTGGAGTGTCAAT
A07	Bn-A07-p8571463	31.565	SNP	AAAACTGGTTTTATATTTTAGGATGTATTTTGCCAATTTATTCTGTCTTG
A07	Bn-A07-p8598343	31.665	SNP	GCTTATACTGTTTTAACTCCGATTAGCTAGGAACGGGAGCAACAAAAGAT
A07	Bn-A07-p8668003	31.853	SNP	TTTAGGCACTTAAAATTTTTGGATTAACTAATACTAGGTGATTCACCCGC
A07	Bn-A07-p8593730	32.206	SNP	GATCTTTTCAGAATGCTAAAACATCATTTTTAGGACTAGTGGAAATGAGA
A07	Bn-A07-p8790021	32.437	SNP	TTTTAGTGCTAAACACATTATCCTGTTCTCTAATTCATTCAGTGCCTTTT
A07	Bn-A07-p8724769	32.758	SNP	ATTCTGACGGTAACAATACAAATCGGTATCTTTGGTATATAAGTATATAA
A07	Bn-A07-p8752561	32.758	SNP	ATGAAGTGCCAGCCAAAATACACCTAGTACTAAGGTTTGCCTCTAGAGAC
A07	Bn-A07-p12486479	51.767	SNP	GGACGATATGAAAGTCCGCAGAATCTAAAGCCCACACATGGGAAGCAAGT
A07	Bn-A07-p12576869	52.697	SNP	TGCTGATCATTCAACGTTGCTAATCAACTTGTCGACGTTTATTAGTGATG
A07	Bn-A07-p12594658	53.558	SNP	ATGCTTATAATGGTTACACTTTTTGGACCTATTCAAAACATATTTCATTA
A07	Bn-A07-p9897363	54.744	SNP	TCTCTTTCATTGTGTTGTTACTCTCGTGCAATATCATCTCCATGTTTGGA
A07	Bn-scaff_15763_1-p1049180	59.771	SNP	CAAATTACTACAGAAAGGGTGATGTGTCGTCGTGTCGACTTAGTAAACGT
A07	Bn-A07-p13167740	59.809	SNP	AGTGTTAGGTTGTGAATCCTAATATAGATAGGTTGTATTGATCACTGGAT
A07	Bn-A07-p13202840	60.584	SNP	ATGGACCTTACAATAAAGGATGCTATTGAGTCTGTGTATATAATAGAAAA
A07	Bn-A07-p13192299	60.893	SNP	AGTCCAACAATTAAAAAAATATTCAAACACAAATCGAGTAATGTGGTAAT
A07	Bn-A07-p13283299	61.201	SNP	CTGCTTACAATGAAATAATCTCAGACACAAGTTTGCGTTGTCGGAACCGA
A07	Bn-A07-p14333680	68.476	SNP	ATGAGAAGATGCAGAGGAAAACGTTGACAACGTACGTCCAGGTCATGATA
A07	Bn-A07-p14142383	68.541	SNP	CAAATTTACTAAAACTACAATTATCTTCTAATCCAATTATTCTCTAACTA
A07	Bn-A07-p13971525	68.556	SNP	ACAGACAGATAAATGTAAATGTCATTTCCGAAAATAGATACTCAAAAGTG
A07	Bn-A07-p13964923	68.749	SNP	ACACTGGAGTTGTTAACATTGCTTTTGAAAATCAAAACAAAAAAATCATG
A07	Bn-A07-p14121891	69.264	SNP	CCGAGACTGCTTCCAATACAAGTGGACCCAGCAAATCAATGATTTGTGTC
A07	Bn-A07-p14029820	69.48	SNP	GTTTCTCGGTCAATCTCATAGTCGCGTTGTGCACCTTGCAGTGTTTACAT
A07	Bn-A07-p14462380	71.55	SNP	ATTAAATACTGTAACTCTGTTGTCCACATACATAGAGATGTGTTTAAACT
A07	Bn-A07-p14533453	72.376	SNP	GCAACACTCCTTAAAAAGTAGTGGATTTTGTGTTGCGTTCTAATTCCTCT
A07	Bn-A07-p19009397	98.361	SNP	AAACTCGGACAAGGCGGCTCCTGGGTCCTTATTTATAGCAAATTCAAAGA
A07	Bn-A07-p19090612	98.978	SNP	CTCTATTCAGTGCATCACATTGCTCAGTGTCAACTTCACAAGATTTCATG
A07	Bn-A07-p19190510	99.652	SNP	TCTAAGAGCTTATGCCCGAAAACATAGAGTAACCAAGTGAAAACAGCTGC
A07	Bn-A07-p19192373	100.636	SNP	GTGGGATTTGTAAATCAAACCTTAAACTTTCGACTCAAAACTTTCATGAG
A07	Bn-A07-p19118066	100.638	SNP	AGACAAACATAAGAAGTGAGTGGATGTAATAAATATCAAAAGCATTGATT
A07	Bn-A07-p19129406	100.638	SNP	TGCTAAGATTAAGAGAGTTTTCTATGCTGTGTAGGTTTCCCTTTCCCTGA
A07	Bn-A07-p19142808	100.705	SNP	TACACTTAACTGTGAATGATGTTTTCTCAGGAGGTGAGAAAGACAGGAAG
A07	Bn-A07-p19102772	101.023	SNP	TAATCAAATGTCAGGTTTCTTTTCGTGTGGAACCATTGGTATAAGTTAAC
A07	Bn-A07-p19110333	101.023	SNP	ATAAATAATCAAACCAAAACTGAAAAGATAAAACCTGAATAATTCCAAAA
A07	Bn-A07-p19110971	101.023	SNP	TTGGTTGTCTTCGGCCTATAATAAGAGTATGGGTAGAAGAAACACATGAT
A07	Bn-A07-p19111807	101.023	SNP	GAGAAAAAATGACATATATATTTACAATTTTTTCCTAAATTTGCATACAA
A07	Bn-A07-p19109981	101.229	SNP	AAATGACAAAAAAAGTCAACTAAAACTGAAAAAAACTTGATTTTAGAACA
A07	Bn-A07-p21006643	112.679	SNP	AACTACCCACCAAAAATATCATAAGGAAGTTGTAGAACATTTACCTATAC
A07	Bn-A07-p21328168	113.747	SNP	ACGAACGGAACTATTCCTTGCGGTAGAGCCGCCTATGCAAAAAACATATA
A07	Bn-A07-p21377298	114.241	SNP	ACTTATTAATTCTTTGTTTGATTTTCTTTTCATCTAACCATACTTTGTGT
A07	Bn-A07-p21347324	114.271	SNP	CCAAAAAAAAAACACTCATTTTCTCTCTGCTCTTGAGAATCACGAGAATA
A07	Bn-A07-p21365616	115.404	SNP	TTGTACACGTTGTAATTCGATAGGAGCAAATGTCTTTGTAGCTTTGATCA
A07	Bn-A07-p21193584	115.456	SNP	ACAAAAGTATTTGTTAGCTCAAAGCGTTTTTATTTGGCTCAAAACCTAAG
A07	Bn-A07-p21449796	115.98	SNP	TCTCTCAAATGATCAGCTGGTGAAGGCGGTCCAGCATCTAAAACATTAAA
A07	Bn-A07-p22329359	125.348	SNP	CCAAGAAAGGACGTCAAGGTTTGTATCGATACTTACACACATACACATCA
A08	Bn-A08-p16299351	0	SNP	TAGGAACTTGAACAGCTTGCCGTTGACTGTGGATCAGGCTATTGTGGGAT
A08	Bn-A08-p16325858	0.376	SNP	TTTATGCTCTGAATGTACTAAACAAAACTACTAGGGGCCTACGAAAGCAG
A08	Bn-A08-p16328281	0.376	SNP	TTTTTTTTTTGAATCGTTTTTATGGATTCCCTTGACTATTTATAAAATTC
A08	Bn-A08-p16412952	1.336	SNP	GTACAACAGTATAAGTACAAAACATTTATCTATATTATTATTTGTGAAAT
A08	Bn-A08-p16562035	2.066	SNP	TGATGACACTGATACATTAACATGAGAAAGCTGCTAATGAATAAAAGATA
A08	Bn-A08-p16313016	2.475	SNP	CTTTCCAGCCCGAGGTAGACTTTTCTCAGCTTTGGCTATGTTTTCATATA
A08	Bn-A08-p16653908	3.293	SNP	GCGAAGTGTTATTCGTCATGGAGAGGAGTCCCGACTTTCCTCTTTCCCTT
A08	Bn-A08-p16771030	3.699	SNP	TTTAATTCATAGTAGGCCCAGTTTCACTTACCCCTTATACTAAATTACTC
A08	Bn-A08-p16859028	4.575	SNP	CGTAACAAAAGGTGGTCTAACTTGGAGGCTTGGACCATCTAAGCATCTAC
A08	Bn-A08-p16842690	5.053	SNP	TTGCATCTTTTGCACAACTATGGCATTGAATTCTATTGCTTTAGATGACC
A08	Bn-A08-p16846907	5.053	SNP	AGTTAAAAGATAACTTGTACTGTTGAGTACAAAACAAAACAAAAAAACAT
A08	Bn-A08-p16943263	7.737	SNP	TGATCATTTCAAAACTAACAATGGTGCCAAGAATCTGCTCAAACAGGTCA
A08	Bn-A08-p17070496	8.016	SNP	AAGCACATGCCGAAAGGAAGTAAAGGACAAGACTTTACTAATTACAACCA
A08	Bn-A08-p17202745	10.034	SNP	TTAAGAACCACAAAACAACAGCTTATAGATACAGGAAAACATTGTTCCCA
A08	Bn-A08-p17297704	11.315	SNP	AACATCTAGCGAATGTTCAGATGAAAGAGCTATTGTGTCCTTCAGCTTCA
A08	Bn-A08-p17351964	11.905	SNP	ATGCATATACAGTTAAAGTTATGCGGATATATTTTACCAATGTGGATATA
A08	Bn-A08-p17355609	11.928	SNP	ACAGCCGACAGAACCTGAAGTGGTTGACTTGGAAGCTTAAGAGAAGTTTG
A08	Bn-A08-p17354167	11.937	SNP	CAACCAGTAACACAAAACCAAGGAGATTATATTGGAGTATGATATAAAAA
A08	Bn-A08-p17393018	12.153	SNP	GAACTGATTGCCTTTAGTGATAGTACATGAGAGTGAAAAGTAAGGAGGAG
A08	Bn-A08-p17710867	13.781	SNP	CTCCTCGACTAAGATTCTCAGCTTTGAATCTTCGGACTCTTGTATTAGTG
A08	Bn-A08-p17721455	13.994	SNP	AGAGGCTGGAACTATTGCTATGAAAATATTAATACTATTTGTTTTATGAA
A08	Bn-A08-p17816612	14.144	SNP	GTAAGAGTTGATATAATAACAAATACAGTAAATAAATACAAATATTCACA
A08	Bn-A08-p17647291	14.207	SNP	TTTACGATTACAATTTTCCTACGGTTTTATTCCCATGAATATTTATCAAA
A08	Bn-A08-p17648611	14.207	SNP	TAGTAATAAAAATCCAGACATGGGATACATACAAGATAATTAGGAGTGCC
A08	Bn-A08-p17649841	14.207	SNP	AAGCCTGCAGAAGCCACTGAGGTGACTAACCTGTAAATATATGTCAATGT
A08	Bn-A08-p17654459	14.475	SNP	TCCTCATCTGCTGCTCTTACAGCCCCTTTGATGGGTTTTGTTTTTCCTTT
A08	Bn-A08-p17578990	14.645	SNP	TTATGTGTGGCTTAAGGTTTTATTTTCTGGCACAATGAATGTTATGGTGT
A08	Bn-A08-p17513789	15.609	SNP	AAGCATTGCATAGTATGGTCCAGACTGTAAGAATTGTCCACTTACATCAC
A08	Bn-A08-p17686371	16.111	SNP	ACTCCAACGACAACTCATGTGTTTGGTGTTCCCCACGAAAAGATGGTGTT
A08	Bn-A08-p18000876	17.417	SNP	ATAATGGCAAAAACTGTTCCAAGGTAACTAGACCTTAAAGACGACTTATG
A08	Bn-A08-p18070928	17.941	SNP	CAGACTAGACCAGCCATTGCCCATTGGCAAAGTAACTAGTTTGGTTGATC
A08	Bn-A08-p18200896	18.555	SNP	GCACACGGTAAGTGTCGATTTGTCCATGTAGCTATGGTTTTTGGTTTATA
A08	Bn-A08-p18153504	18.643	SNP	GTTTGGCAAAGTGACATATGTTCCCCTGGACATCAAACTGGTGTTTGTAA
A08	Bn-A08-p18291268	20.844	SNP	ATGATGGAAGAAGGTAGTCTCTGGCATCAATGGAGCATGATCAGATCTCT
A08	Bn-A08-p18331012	21.406	SNP	GTGGTAGTAACAAGTAGATACCTGGCCCATGGATCATTTTCGTCCCATAA
A08	Bn-A08-p18356257	21.421	SNP	AATCTAATGAATCATCAGGTGAGTGACTGACACAGCTCGCTGAAGTCCTT
A08	Bn-A08-p18375745	21.495	SNP	TGTCTCTTAAATGTTCCCGCCTTTTTTGGCAGTCAACATCAGTCCACTAT
A08	Bn-A08-p18432919	22.024	SNP	TGCAGCAGTGTCTTTTATCTCTTTCTTAACCACAAGCCAAGGTGCATCTT
A08	Bn-A08-p18433093	22.18	SNP	TGGCCTAGTAGCATCATCCACCTTAGGTCTAGATTCTTTTGGCTTGTCTG
A08	Bn-A08-p18526873	22.503	SNP	CAGATCAGTTCTCAACTTCTCATTTGAGATTTGGTTGCAGGAGCTATGGT
A08	Bn-A08-p19261458	30.58	SNP	TTACCTCTTGTTGGAATAGATTCGAGTTCGAAGCATTTGTTACTTTATTA
A08	Bn-A08-p19428204	30.784	SNP	TGTCAAAGTTTTTTCATCAGAAATACAAGGATGATATGGTTTTAATAGTT
A08	Bn-A08-p19452520	31.608	SNP	GGATATAAATAGAGAGAGATCACTACTACAGGGGGATATTCATTATCATC
A08	Bn-A08-p19454534	31.608	SNP	CAAGGAAGCACTAATTAGCATCATCAAAGCAACTAAACAAAAGAAAAAGC
A08	Bn-A08-p19449546	32.349	SNP	AGCTTAAAACAAAAGAATTTACAGCTTTCCGATGTCAGATTTGTTGAGTT
A08	Bn-A08-p19346369	32.491	SNP	CTGGGCCCAAAAATATTGTGAAATAATGTTTCTTAATAAATGATTAACCT
A09	Bn-A01-p10166739	0	SNP	GATTCTTGGTTTGAAAGACGCGTTGACAGAAGCTCAGTCAACATCAGATT
A09	Bn-Scaffold000321-p23083	19.944	SNP	TCATAACTTTATTAACATGAAGTCATAACCAGTGTCTCTATGTAAATCTT
A09	Bn-A09-p5189883	19.983	SNP	TTAAATATGACTATAGCATTTCACTATTAAAATAGGCCACATTAATTACC
A09	Bn-Scaffold000321-p22681	19.983	SNP	AACCACTAAAAATACATAGTATGAGTTTTTATATAGTTCTTGGGATTCGA
A09	Bn-Scaffold000321-p23017	19.983	SNP	ATGTACGTGTTCAAATAGTAATAGTTTCTACTACATTAATGCACCAATTT
A09	Bn-A09-p5348717	21.561	SNP	AACGGACTGTGTAGAAGAAAGAAAGAAGGAAACGGTTGTGGCGATGCTAA
A09	Bn-A09-p5327731	21.587	SNP	TAGAAAATTAGGTGCATTCAATCTTTGTGTCTAAATGGTAACGTAAAGAA
A09	Bn-A09-p5958009	26.156	SNP	AATACCATACACCCAACATTTAAGAGCCTGTAGATGAAACCACTGAAAGA
A09	Bn-A09-p7397116	26.756	SNP	CTACATCTGTCAGGCCGGTCTTCAGGATTCTGTACCAAACCAAAAAGTCA
A09	Bn-A09-p7047022	30.568	SNP	ATCTCTCTTATTTGTTTAACACTTCCTCTCTCTATCGGCGAAGCAATGGG
A09	Bn-A09-p9135388	45.19	SNP	TATTTGCACGTGATATACATAGAAGGAAAGGAAACTAAATATATGGAACG
A09	Bn-A09-p9063447	45.679	SNP	AGTTATACTAAATTTATCATTAATACTAGTTTTACTTAGTTGTCCTATTG
A09	Bn-A09-p10192314	52.111	SNP	GCACTCTTCCCAAGCTGAGAAGAATCTCAAACCTTGGAGAAGGCTTTATT
A09	Bn-A09-p10212674	52.111	SNP	TAGGCTCCTTAGTTATGGTTTCAACTGTTTTTTATTTCAAAGTTCCAATA
A09	Bn-A09-p10172534	52.406	SNP	CCTAGATCATAAGCAAGACATATCTAACGCGTAGCTATTTGTCTTTATAT
A09	Bn-A09-p20569958	69.999	SNP	AAAAAAGGAGATCTAGTATGATCATTCTTAAAAGAACATCAATAAAGCTA
A09	Bn-A09-p23331135	76.372	SNP	TTTCTATCACAAATAACAACTGAAAATCATATAAACTAGATTTTGATCTG
A09	Bn-A09-p23330048	76.975	SNP	GAACAACATTTAAAACTAATATACTTGACACCTTCATACAAAGCATATTG
A09	Bn-A09-p23331059	77.247	SNP	TTTCAGTTGTTATTTGTGATAGAAATGTTTTAGCTGTTAAAAGTTTGTGA
A09	Bn-A09-p23334889	77.247	SNP	TTGGAAGTGCCGGTAGTAAAGAAAAAGTACTTAAAGCTCACCATTACTTA
A09	Bn-A09-p23356947	77.533	SNP	GTTAACCTTTTTCGTAGACATGGATTTTTTTTTATTTTGCACCCAAACGT
A09	Bn-A09-p23356793	77.892	SNP	GGTCAGCTTGACTAAACGGTTTTATACCAGTTTAATACAAAAAGCCTTCA
A09	Bn-A09-p23345719	83.735	SNP	ACAGAGATGGTGATAACGGAGACAGGAACAAGCCAGTACTGCTTTGTCAA
A09	Bn-A09-p26461272	89.749	SNP	TCAGTCCCTTTTCTTGTCTCTCGATCTTGTTTCTAAACCATCTCCCTTCA
A09	Bn-A09-p25739064	90.239	SNP	TTAGGACTTAAGGTAATGGGTTCTTGCTTGCGAGGACTGTCCAAAGAAGA
A09	Bn-A05-p15797839	91.256	SNP	TGGAATGCAAAGGCATTGAGGTTAGCACACTAGTTAGCATTGTACTTTTT
A09	Bn-A05-p15805806	91.578	SNP	AAGGGCGAATCCAAAGATTATTTTCAGTGGGTGCACAAATTAAAGTGTAT
A09	Bn-A09-p24720890	91.653	SNP	TGTAATCCTGCAATCCCAATGAGTCACGTGAGTTGTACCTTGACATCTTT
A09	Bn-A09-p24791667	91.851	SNP	CTTGGAAAGTTCGGACATGGCGAACAGAGTAGTAGGTTACGATATGTTAT
A09	Bn-A09-p24984795	92.17	SNP	CTCATAGTAGGAGACAACCTCTTCCTTAATGTCTACCAGCGCAGTAAGAA
A09	Bn-A09-p25004061	92.24	SNP	ACGAGAATATTGACTTTGCCAACTATGTGTGTTCTACGTAGGCTCAACGT
A09	Bn-A09-p25042124	92.464	SNP	CAAGATCTACAATGAGAAAGAAAACTTTTATTTTTACAAACTCCGCAATA
A09	Bn-A09-p25491749	92.844	SNP	TAACCACACAATAATCTGAAACTGATGCTACTGCATTCCACTTCCACATA
A09	Bn-A09-p25493173	93.018	SNP	ATAGATTCATTCTGAGGTTTCTTTCAAGTTAGAGATGCATTTATGGATTC
A09	Bn-A09-p25942252	93.281	SNP	GTTTAGGAAAGGTATAACAACAAATCCCTTTTTTGCTTACAGATCATTCA
A09	Bn-A09-p26158627	93.379	SNP	GTTTTAGCATTAACACCAATTGGTAGATTAGATCAAAAATACAATAAAAA
A09	Bn-A09-p26186084	93.379	SNP	CAATGACAATCTAGACAGATTTTAGATATTGAAAAATTATAATCCTCCTA
A09	Bn-A09-p26246760	93.379	SNP	ATTTGATGGAATGTATGCAACAAAACATGGGAGATCTATTAGAATATATA
A09	Bn-A09-p26301343	93.379	SNP	GGTGGAGATGGTTGAGGTACACACCCTTCATCACAGCTAGAGAAGCCTCA
A09	Bn-A09-p26307738	93.379	SNP	TGAAAACTAAATACTTGACATGAAAACACTACGTACCTCTGTGATTTGAA
A09	Bn-A09-p26304509	93.396	SNP	GTCATTTCAATAGAAATCATTCCATGTCTCAGATTGAATGCATCCTATAA
A09	Bn-A09-p26101323	93.468	SNP	CACCATAATACAATCTAATCATTAGAGTTTCCATGGTGAACATACATATA
A09	Bn-A09-p26294118	93.574	SNP	GAAAATCGAAATAATTATTACTAGTATATGCAACGTAACTAGGCAATGAA
A09	Bn-A09-p26517614	93.654	SNP	TCCCTCACGGCAAAACTATTAGACCATGATTATAGGGGTTTCTTAATATG
A09	Bn-A09-p26346701	93.832	SNP	AAGAAGATGGTGACACTAAGTTATACCACCAATCTTAAACTGCAGCTCCA
A09	Bn-A09-p25779397	94.245	SNP	AAGGGGATATGCGGTGAGATGGACTTGGATGAGATTAAGTATGATGATGA
A09	Bn-A09-p25884785	94.462	SNP	CAGACATCGCCAAAGACGCTTTATCGACCTCTGGGCTACGACGCAATATG
A09	Bn-A09-p25637924	95.003	SNP	AGATAATGGTCTATAATAAAAATTAAAAACATCCAGACCTAATAAAAAGA
A09	Bn-A09-p25636375	95.176	SNP	CCTTTCAAATTCACCATAGATTCTCGGACCAGGTCAAGACCGTTCTTGGT
A09	Bn-A09-p25652968	95.176	SNP	AGTTTCATAAACAGAGAAGATCTTCGAACTAGTTTCGTAATATCAAAAGC
A09	Bn-A09-p25652958	95.208	SNP	ATGATCCTTATCTGAATCGGTTTAAGGTTGCGATTTCACTAAACCCAATT
A09	Bn-A09-p25536905	95.271	SNP	ATCAAGAATTAGAGGGGGAGGGGAGGAGATAGCAAATATTTTGTGGAAAA
A09	Bn-A09-p25738298	95.396	SNP	AAGTGAAAGCGCTTTTGAGAGAATGACTAATCTCCAATTCTTAAGAATCG
A09	Bn-A09-p25635243	95.479	SNP	TGTTCCCTTCCCTTTCAGACCAAAACACATTGAGAAAGAGTTTGAGGCTA
A09	Bn-A09-p25747305	95.479	SNP	TCCTCCTCAAGTGGTGGTAATGCAAGGAAGTTAATAATAATCAATTCCTA
A09	Bn-A09-p25113239	96.319	SNP	TAAAGGTGAAAAGCTCTGGTTTGTTGGTTTTGATACTTTCATGTTTACAT
A09	Bn-A09-p25236454	96.319	SNP	TATTACGAGGGAATACAAGTGATAGGAATCCAATGAGCAAGCTGAAAGCA
A09	Bn-A09-p25237569	96.319	SNP	GCTTCACATTTTCTTCTGTTACTTTTCTGCAGCCAAAATCAGCTAACAAT
A09	Bn-A09-p24987467	96.509	SNP	GATGGAGGTTTCGAACTTTGAGTGATTAGAACCTTTCCAAATCTGCCATA
A09	Bn-A09-p25155338	96.615	SNP	AAACACAAGTGAATGGTAAAACACATTCTCTATCATCGTGTGTTCTTCTC
A09	Bn-Scaffold000460-p4184	96.721	SNP	TATTTGGAAAGATGAATGAGAATTAATGAAACAGAAAGTTTATTTGGAGA
A09	Bn-scaff_16770_1-p1969319	96.914	SNP	AAATCACTCAATATTATATATACCCTACAAACTAAAGCTAATCACACACA
A09	Bn-A09-p24724042	97.472	SNP	AAGGGTTCTTGTCCAAACAAACGCAAGTCTCTAAACAAACCAAAGCACCA
A09	Bn-A05-p15789974	97.644	SNP	ACGTTTTGGGCAAGGCACTTCCATATCTTGATTGTGTACCTCTATGCTTG
A09	Bn-A05-p15808942	97.906	SNP	AAATGAAAAATAACTATATAACCGAAACATAGAGGCGTACTTATCAAAAT
A09	Bn-A05-p15805908	98.101	SNP	AGTGTATAAGCTTTTGAACCTTAATCAATAGACTACGATGTTCTGACGAA
A09	Bn-A09-p28654058	119.179	SNP	AGGCGGTGGTTTAAATCTAGTTCTCAGGAGTTCACAAGGCTCTTAATACG
A09	Bn-A09-p28670849	119.501	SNP	AGAGTAATATCAATCTCCAAGAACATATAGAGAATGTTGGTCATCTGTCG
A09	Bn-A09-p28717690	120.755	SNP	TTTGTAGATCTCCTCTTAGGGCACTGAGCATAAGAGTTATTATTGTTTAG
A09	Bn-A09-p28722989	121.827	SNP	CATAAACTCCAAAAGTTAGATAGGGAAAAAAGCGCCCAAACAGAAGCATA
A09	Bn-A09-p28758854	121.827	SNP	TTTTGTTTTGTGAAAACTTTCTAGAGTAAGTAAACTAGTTGAGAGATACT
A09	Bn-A09-p28759144	121.827	SNP	AAAGGGTGGAATATACCACATGTCAGCCTTGACTCTTCTCCTCATCCTCT
A09	BnID126	133.302	InDel	CTTTTCAACTGGGGATTCCA	GCTTCCCGGTTCCTATCTTT
A09	BnID75	135.064	InDel	CGCCCTTCAAATACAAGCTC	CTTCCTGAAAGCGTCTACCG
A09	BnID76	135.7	InDel	AGCTAAGAGCTGAAGCACGG	AGATGCTGAAATTCGTCTGTGA
A09	BrSF6-2229	137.968	SSR	TTGAAAGTGGCTCCAATGTG	TGGTCCTTAACAGAGCGAGG
A09	BnID60	141.861	InDel	CAAGCATCGAGTTCCACTCA	CATTATTGTTACGGCCCGAT
A09	BrSF6-2562	141.861	SSR	TGTTTCCCCTATATATTTATTTGTGGT	TCAAAATAACAACCCATTCCA
A09	Bn-A09-p31402193	143.399	SNP	ATTTCGGTGTAATTGAGCATTTCCTTGAGCCAATGTTAGCAGGATGATCG
A09	Bn-A09-p31427478	143.899	SNP	AGGTTCTAAGAACTTATAAACTCATCTCAAACTACCTAATACAACTAGGA
A09	BnID82	144.383	InDel	TACGACCCGCCAAATATCAT	GACGTTTTGGGTATCTGTTCG
A09	BnID81	144.741	InDel	GGAGGGAGGGTGCAAGTATT	CACCAACCGTTTTTCATTCC
A09	Bn-A09-p31613718	145.105	SNP	ACTGCTTCTATTTGGAAATCTATGGAACTTGAAACAGTATTGGAACTCAG
A09	Bn-A09-p31611193	145.123	SNP	TTGCTACTGCGTCTCTCCAAGAACTCTCAACATGTATGTGAGCTTTTACG
A09	Bn-A09-p31614055	145.123	SNP	GCTTGTGTATTTTCATTAATTTGAACATCCAATCAAAATCTTGTGCATTG
A09	Bn-A09-p31614130	145.123	SNP	AGATCTTTTCCAGTTTTGATTAAAAATGTTTGTGTATTTAGAGATTATTG
A09	Bn-A09-p31611638	145.186	SNP	ATCTCTCGCTTTCTTCTTTCTCATTTCTCTAAAACTTTTGTTTGGTAAAC
A09	Bn-A09-p31611279	145.252	SNP	ACTTGCGCCGTATCAGCACTCTCGAGATCTTCTCGTCACACAAGCTCAAT
A09	Bn-A09-p31611436	145.252	SNP	TGTTTTCCGACAATGAACTCTGGCCGGTTAGCCAAAACAATGTCGTTTTT
A09	Bn-A09-p31629427	145.778	SNP	GTGACGAATAATAATCAACCAATCTTCGAAGTGTGCCAAGTGGGAAGTGG
A09	BrSF0385	146.99	SSR	ACCAGAAGACGATTCCAAGC	GCGAAGACTGACACGACTTG
A09	BnID97	150.716	InDel	TTGCTTTAGCGGAGCTTGTT	GCAAGCCGGTTATTGAATTT
A09	BnSF2342-39	153.108	SSR	GGCGAACAAGAAACCGATTA	TTCCGAATTAAACCGCAAAC
A09	BnID95	156.909	InDel	GACAACGGCTAGGGTTTCAA	TGAGAGCTCTGTTGCGAAAA
A09	Bn-A09-p5037318	163.35	SNP	CTCTTAACAAATCATCAGTTTACACAAGAATTGAAGCAACAAACACTTTT
A09	BnID85	165.062	InDel	CCCTTCCTTCTCCATTCTCC	GGCCCATTAAACTCTCACGA
A09	Bn-A09-p32275168	165.444	SNP	GACAGTGCTGAAACTAGGCCTAGGACGCTGGAACACCAGACCAGGACCGT
A09	Bn-A09-p32167322	165.753	SNP	ACAAATATTTCTCTTACTCTTCGTCTATGTTACATGAAATCGAAAGCGGA
A09	Bn-A09-p32027483	166.353	SNP	CTTCCACCACAGTTCTCATATGGAGCGATGGTGAAGACATTTTGGAGTCA
A09	Bn-A09-p32321534	166.878	SNP	ACAGCCTCAAGATTCCAAGAGTCTATGAATAAAGGTCCTCCATAAAGTAC
A09	Bn-A09-p32270596	167.449	SNP	GATGACATCTATGGAGCACATGGTTCACTCAGGTCTTGAAACTCTTAGAA
A09	Bn-A09-p32258181	167.737	SNP	ATTCGTAACTTAAATTTTTCAAATCGATCAAACCACACCTGCATTGCGGC
A09	Bn-A09-p32257776	167.854	SNP	TATCTCTTAACGGTTATAGTGTCCTATCGAGAAACGGCAATAGTGTAACG
A09	Bn-A09-p32441297	168.595	SNP	TCTCTAGAGAGAGGTAGAGAAATGGAATTTTCTTGTTAAGTTGGCTTTGA
A09	BnID86	168.952	InDel	TCTGTTCTCATGCTGTGGCT	TCCCCTTGGTGTTTTGTCTC
A09	Bn-A09-p32669666	169.996	SNP	ATTTTTTTCAGACGGGAATCTAGGTGCGGTTTTCTTGTGTGCCAATTATC
A09	Bn-A09-p33061472	171.4	SNP	TCAAGCTTCAGGAACCGCAGCTTTTAAGTTCGCGGAGGTAGAAAAAAATT
A09	Bn-A09-p33347853	172.486	SNP	CTGCTTTTAGCGTTTTACCAGTCCCCATCTTCTGTCGTGTGAACATAGTC
A09	Bn-A09-p33348598	172.486	SNP	ATCTTTTAAACTGAGTGTTATGTTCTTTTTACTAGTAATAGTGTGATAAC
A09	Bn-A09-p33406111	172.486	SNP	CTAAGACAATTTGTCTTAGTGGTACTGCTTTAGTCTTTTTCTTGTCTCAA
A09	Bn-A09-p33358168	172.5	SNP	AGCTTCTTCTTGCTATTACTTAAAGAGAGTTGTTTTCTGCAGAATCCTCC
A09	Bn-A09-p33358356	172.527	SNP	CTGGTAAGTATATATACAACCTTTTTATAATGGCTCTAAACTATTGATAG
A09	Bn-A09-p32959480	173.14	SNP	AAGATTGTTTATTTATATATGTTTGGTTTCATTACGAATCAGTTAGAGCT
A09	Bn-A09-p33427256	173.438	SNP	ATATCTTTTTCTTGGTTTGGCCACTGGCTGAATCGGATCTATATGTGATC
A09	Bn-A09-p33428597	173.687	SNP	AAGTATTTCCACTGAGAACACTGGACTGATCAAGTGATGGGCAACAACAT
A09	Bn-A09-p33542334	174.989	SNP	AAAATTTGCCTTATTCATCTCACAAATTTAAATTAATCACGAAAATGCCA
A09	BnID62	175.236	InDel	GCGACACGTCTCTGGAGAAT	TGCAAGTGCATCCAAAGTTC
A09	BnID94	175.623	InDel	CACATGAAACCCACCACTGA	GGCCCGTACTATGATCCTCA
A09	BnID63	176.202	InDel	ACGCTTTTCCCCTTAGGAAC	GCACATTCTTCCCTTTTTGC
A09	Bn-A09-p33971771	176.663	SNP	CGGGAGAGAATATCCATTAAACTGTTTTTTTTAACTAAAATATCCATTAA
A09	Bn-A09-p33972258	176.734	SNP	GAACAATAGTAGAAAATAAAGATGTACTCTAAAATGTTCCCTTTAGTGCC
A09	BrSF0383	183.782	SSR	ACCAAACCAAACCAAACCAA	CGATCTTTTGGTGGAAGGAA
A09	BnID80	184.417	InDel	AACTACGGAAGGGTCAAGCC	CAGTCCTGAGCTATTTGGTCC
A09	BrSF0250	184.929	SSR	ATTTGCAACGGTCAAAACAA	CCATGTGAGAAAACCATCTCC
A09	BnID78	190.672	InDel	TTATGAGGAGGTGACTGGGTG	GCGCAGACACCTATGGAAAT
A09	BrSF6-2389	191.32	SSR	TCAACTTGACATGTTCACTAATAGTTT	CAATAGACACGGAAATGGGC
A09	BnSF400-29	191.948	SSR	TTGAATCGAATCAGGAAGGG	CATTTAGCAACCTCCACCGT
A09	BrSF0353	192.157	SSR	TTGACATTGGAGAATTGGCA	ACAAGTACGTCGGCTCAAGG
A09	BnID146	192.48	InDel	ATCCGGGATTTGTATTGCAT	TGATACAGTACCTTTGTTATCATTCCA
A09	BnID144	192.964	InDel	TAGATGGTTTTCGGCTCAGG	CGAAGGTGGTTTTTGTTTTGA
A09	BrSF6-2380	193.511	SSR	TCACCAGCTCAACTGTTTGG	AACGTTCAAGCGGAATTGTC
A09	BnID141	194.497	InDel	ACAAAGGGCTTCGTTGAATG	TGTGCTGACTTGGAATTGAA
A09	BnID125	199.748	InDel	GCTCCTTTCTCGCTTTTTCA	TTGTCGTCTGCAAGTTTTGG
A09	Bn-A09-p36558536	201.723	SNP	ATTACTTCATTAACAAAAGGTTAAACAAGAAACAAAATGGGAACCAAAGT
A09	Bn-A09-p35484843	216.702	SNP	CATCATTGGCCTTCATCGATGGATGAGCAACAGGGAGACCAGGGTTTGAA
A10	Bn-A10-p6270494	0	SNP	CAGAAGAATACTGAGAGTTGGTTCACTCATTTGGAAAAGAAGGTGCCTCT
A10	Bn-A10-p6278596	0	SNP	GTGTTGTGATCTGCCTTGGAAGCAACGATACCCATCGAATCTCACAAAAC
A10	Bn-A10-p6271776	0.352	SNP	TGTACCCAAATTTGGTGCTCTTTACAAGTATATATTTTAGTTACCCAAAC
A10	Bn-A10-p6166631	0.477	SNP	TATTTGACGAAGAGGCCTCATAGTTAATGATTTTGTAACGTTCCGACAGC
A10	Bn-A10-p6148523	0.626	SNP	TTTCATGTGATTGGCGTACATAAATGGGATCTCCAATAGCTAGCCGAAAA
A10	Bn-A10-p5662796	1.658	SNP	TGTGAGCACAAATCACAATTTAGTATTTTGTGGAACTAATCGCTGATCAC
A10	Bn-A10-p5210317	2.058	SNP	TTTCACCGAAAAACCCCTTCCTCTAGTCATCACTTTCCTTCGCGATCTTA
A10	Bn-A10-p5342414	2.058	SNP	TAATTCTCTGTTGACTAATTGTTGTATGGTGTTTCTAGTCTCCGGACACG
A10	Bn-A10-p5224680	2.063	SNP	AGTAGAAACCTAATACAAGACCCTATATCATTATTTACTAGAAAAATGTT
A10	Bn-A10-p5210238	2.065	SNP	AGGAAGGGGTTTTTCGGTGAAACTATCATCAGGTGATCAGGGCTGGGTTT
A10	Bn-A10-p5213281	2.065	SNP	ACCAAGTAACAAGTTTCTGAAATGAGAAACTTGCAAGTATAAGCCAAGTA
A10	Bn-A10-p5236071	2.065	SNP	TAGATAAACAACCAAACAGCTACAGGCAGAATATTTATATCCAAACAAAC
A10	Bn-A10-p5679914	2.065	SNP	TCGGATCATATGTCCTAGAGAAGTCTTCTTGGCAAACATATCTTAAAAAT
A10	Bn-A10-p5143614	2.134	SNP	TGAAGCTTTTGAACTCATCCATATGACATCTGGAGACCGTTCTCAGTATC
A10	Bn-A10-p5151975	2.134	SNP	ATTAGGGGCCCTAAAAACTATATATCCATTAGGGACCTAAAGAAAATGTA
A10	Bn-A10-p5178249	2.134	SNP	AATTGAGTGGGTATTTGTTCGTCAAATTCTAAGAACGCAATAATAGATTA
A10	Bn-A10-p5183795	2.134	SNP	AGCTTCATAGACCGGGTCGGTTATGAGGATGATGAAGTTATCGGTATCCA
A10	Bn-A10-p5210045	2.134	SNP	CGAGGTACTGGGTTTCAAAGATCATGGATTGTGTCTATCAGCGAGATTGC
A10	Bn-A10-p5219089	2.134	SNP	CTTAAACTTTGTTTACCAAGAGAGAAGGGTGAAATTGGATTCTGTCTGAT
A10	Bn-A10-p5225094	2.134	SNP	TACAACATCAATTAAATTAGATTTTCAATTGGATAATGAAAACAGAAAAA
A10	Bn-A10-p5250586	2.134	SNP	ATAAAGATGAGCACCACACAGCAAGTAGTCAACGCAATAAGTTGAATTAT
A10	Bn-A10-p5210009	2.242	SNP	CTTTTATAATGAGACCACATCGCCATTCTATTGTCAAGAAAATATTCAAT
A10	Bn-A10-p5239454	2.242	SNP	TCTCTCCTGGAGGGGACGAAGAGCGGGGCATGTGGTTAGATGCCGTCTTG
A10	Bn-A10-p5239634	2.279	SNP	CTATTCCTCCCCTCTGTCCACCTCTATTCAACGCCCAACCTTGCTCTATA
A10	Bn-A10-p5242221	2.279	SNP	GGATCAAAAAAATTGAATAAACTCAACCATGAATTAGAAAAGAAAAAACC
A10	Bn-A10-p5762378	2.871	SNP	GTGGCAAATCTTTTTTACAAAATGAGTTCATGTGTGATATCGCAGAGGTT
A10	Bn-A10-p5721147	3.194	SNP	TTTAAGTGGTTAAGCTGCATAAACGATCTTTTGAAGCCAGTGTACGTACT
A10	Bn-scaff_20619_1-p316049	3.239	SNP	ACTGGAGAGAAGCCTTTAAGAACGAATATATCTGTAAGGGTTTTATCTTC
A10	Bn-A10-p6176593	3.553	SNP	ACTAATTGGCTAGTACGTACCCCCATGCTTATTTCACCTAGTAGAAGTTA
A10	Bn-A10-p5778609	3.979	SNP	AATTATTCAACATGTCAATTGTAAATTTGTAAGTAGTCTTAACATATAAA
A10	Bn-A10-p5781113	3.979	SNP	TGTTTATATTAGATCTATACCGACTGTCCAAACTACACCTAGCTTAATTT
A10	Bn-A10-p592763	4.703	SNP	AAACATGGTTGATCAAATTATGGTAGTGGCTGATGAAAAAAGGAGTCTTA
A10	Bn-A10-p9933632	17.113	SNP	ATAAGAATTTCCCATTAATTATGCTCTTAGTTTTATGGTGAAACTTTGTT
A10	Bn-A10-p9966843	17.118	SNP	TTTAGGTATGTAGAAGGGCTCTTAGAAGCTCTAAATATTCTTCAAGAACC
A10	Bn-A10-p9973634	17.118	SNP	ATTTAAAAATTTATATTTATGTAATACTCTAATTCGGAGGCCGAATATTT
A10	Bn-A10-p9973811	17.118	SNP	ATACATTTGGATTGAATTTTTTTGAGTTTTTTCAAATTTGTACTACTGTT
A10	Bn-scaff_17088_1-p245502	17.118	SNP	TGAATCCAGTTAGGATCAAACCTGGTCAAGCTCTGATCACAATACAGGGA
A10	Bn-A10-p10070473	18.391	SNP	AGATGCATTGAAGACTCTCAACTTTTTTTTGTTGATCAATTTAGCTAAAA
A10	Bn-A10-p10464159	20.344	SNP	TCATTTAGCAAAAGTGCTCATTGCTGGCAGAATGATAGAAATATATTTCA
A10	Bn-A10-p10508795	20.489	SNP	AGAAATGATCAGCTAAGAAAGAAGACAAAGCCGGTAGTAGCAATTGCTGT
A10	Bn-A10-p10509825	21.496	SNP	TCTTGTGCTTTTGTTACCTATGGGGACAGCTCAAATCTTCCAGGGAGACA
A10	Bn-A10-p10613361	22.32	SNP	TCAACAATCAAAACTCAACCGACCAACATTTGGGTCTGGCTGACATTGAA
A10	Bn-A10-p10562649	22.468	SNP	GTTACACCAAAAACAATGATCTAGTTGCATGGGAAAATTGATATGTTTTA
A10	Bn-A10-p10651432	23.468	SNP	TCCTGAGGTATATAACTGAATCGAATATGTCAAGATTACCTTTTATAGGA
A10	Bn-A10-p10672359	23.953	SNP	GTGTCCTCTTTTTCTTCTTTTGGTACATACACTTGAGCAACATGATGAAA
A10	Bn-A10-p10830979	26.708	SNP	AGCTTGACGATGATTTCACCGCCGTCCCACGTTAAAAACTTTCGAAACAT
A10	Bn-A10-p10982591	28.514	SNP	TCTAATCCGATTATGTTGTTTTGTTATCTTTTTCATAAGAAAATAGTTTC
A10	Bn-A10-p11075240	30.049	SNP	GACGATGTCGCGGTCTCAAGAGATGAAACTGGTTTGAGTCTGAGATTCTT
A10	Bn-A10-p13410287	38.351	SNP	CATAATCATCAGCTTATCCTTCTCTCCCAAAGACCAGTAGATCCATCAAC
A10	Bn-A10-p13606837	38.693	SNP	TGAAAACACAACCAGCCGAGGGATTGGTCGGAAAACTCATGAAGTTTGAG
A10	Bn-A10-p13788629	39.858	SNP	ATCTAGACTTTGTCCATCCTTTCGTGTTGCCCTTAGATTTTCTACTCCAA
A10	Bn-A10-p13817274	40.166	SNP	CAAACAGAGTGCATAACTCCCTTCAAGCGTACATGAGATGGTTTGATTAT
C01	Bn-scaff_15838_1-p2253503	0	SNP	ATAATGATGTGGATTCAGATTCCGACAATGTGATTAGGAGTTACTGTCTT
C01	Bn-scaff_15838_5-p165094	1.646	SNP	GGAGTGAAACATGGGTATGCTTCACTTCTCACTTCCTTTTCTTCTGTCAG
C01	Bn-scaff_15838_5-p202432	2.029	SNP	CTATTGAAAGAGACATTTCCAGAGGCATTGTTGCTCCCAATGGACTACAA
C01	Bn-scaff_15838_5-p225114	2.029	SNP	TTTTCTAGACTTTCTCAGACTCTCATGAATCTTGTTACTCACATTTAATC
C01	Bn-scaff_15838_1-p2039607	7.661	SNP	ACATTGGAACCAAACATAACCTGCAACAAGTGTAATCAAAGAAAGAAACA
C01	Bn-scaff_15838_1-p1881763	8.24	SNP	CACACTCACACACAATAGTGATCAAATCATGTATTATACTATGTTTTAGT
C01	Bn-scaff_20210_1-p267408	33.6	SNP	TTTTTTAGAACTTTACACCTTCTTGCCTTGTTTTATAATCCACAAAGTTA
C01	Bn-scaff_17369_1-p1207575	42.174	SNP	CCTTCTAGAGGGTCAGATCCGATGGCTCAATCTTCATAACATTAATAACA
C01	Bn-scaff_17369_1-p1130686	43.397	SNP	GATAAGATGATTCTATTATTACATTTTATGTTAGAGCAATTTCATTGAAG
C01	Bn-scaff_17369_1-p1052933	44.327	SNP	TTATTTTGTGGTGATTTGATGTTAACTTTTTGTATAGGTCAATCCCGGCT
C01	Bn-scaff_17369_1-p1059637	44.327	SNP	AGTTATTATATGGAAGTTGACCATATTCATGGATGATACTTGGACTACGG
C01	Bn-scaff_17369_1-p941296	45.312	SNP	CGATACAACCTTGAGTAGTCTAAGTGAAAGTGTTAACCGAGTTAGACAAG
C01	Bn-scaff_17369_1-p829445	45.929	SNP	AGAGTTTCAAATGGGAATCATGGATGCAAGAAGGAGGGTTCTACAATTCT
C01	Bn-scaff_17369_1-p804282	45.988	SNP	TTTTAAGGGGACATGTATCCTGATTTGCCTCATGCTCTCTGATGATGTGA
C01	Bn-scaff_17369_1-p761323	46.214	SNP	TTATTGGAGGACTCCTTTTAATTTTTTTTTAAATCTCAAATTTTCCTCAT
C01	Bn-scaff_17369_1-p271166	47.264	SNP	TAGGTTAGACTAAAGATTCGTGACAGAAAAAAAAAAGTTAGACCAACGAG
C01	Bn-scaff_17369_1-p1060758	48.204	SNP	TCAAGTTGCAAAATGGACATGCGGCGGAGCTTAAGTGTTTTCTGAAAAAT
C01	Bn-scaff_17369_1-p1088627	48.796	SNP	TAGAAGTTAATTACGTCGTTATTTAACACTAAATCCTTTGTTCGCGCTAC
C01	Bn-scaff_17369_1-p625180	50.64	SNP	GATTTGTGCCCTATTTAGCAAAGGGTGCTAAACATGTTAACTTCCCGCTG
C01	Bn-scaff_17369_1-p627357	50.64	SNP	TCATTTTGGGAAGGATCTGTCAATGCATTTGTACAGCTAAGTCCATCTCC
C01	Bn-scaff_17369_1-p847643	50.641	SNP	TTCAGTCTTTAGAATATTGATATGAGAACAATTTATATTTAATGACTGAT
C01	Bn-scaff_17369_1-p847743	50.641	SNP	AGAAGTTTGGGTTAGTAAGTGCATAAATATTCCAGAAAATTTCTATAAGT
C01	Bn-scaff_17369_1-p837839	50.666	SNP	TCATCGACATGATTGATAGCGAATACAAGTCGCGTCGTGTGATTCGATAC
C01	Bn-scaff_19614_1-p293473	56.76	SNP	AATGATCCATAATCAAAGTAAGGTGTGTCTAGCCATATTCCCATGTCAAT
C01	Bn-scaff_19614_1-p325704	56.96	SNP	AGCAGAAACACATTGACGAAGAGTACAGAGACAAATCCGCTCAACATTTT
C01	Bn-scaff_20250_1-p310422	70.696	SNP	AACTTTTTTGTAATGGAAGGTTTAGTCGATAACTGATGCTTACGCTAGCC
C01	Bn-scaff_16691_1-p785747	73.047	SNP	TCCTCATCAGGTTGGTATTGATCATACATAGTCGTGTGTCTCTGGCTTGG
C01	Bn-scaff_15879_1-p515849	76.916	SNP	ACATGTGTGGTCAAACAACATGGGTCCCTAATTTCTATTGCGAGAAACTG
C01	Bn-scaff_21225_1-p104810	77.265	SNP	CAAAGCCTTCTCGGAGGTAACACCTCCTATGAGTTTTCTTGTGTATATTT
C01	Bn-scaff_21225_1-p110619	77.265	SNP	GAAGCTTGTGAGTTGGTGCTTGTAGACATGATGAAGCACAAAACAAATTG
C01	Bn-scaff_21225_1-p136195	77.265	SNP	ATTTATTCAAAACAGTTTCCGAAGGAGATATAATAAAAACACTGGTATAT
C01	Bn-scaff_17517_1-p355771	78.918	SNP	ATGTTGCCATCTTGATAGATTTAGCACCATAAGATCTTTCACTAGAGCAA
C01	Bn-scaff_15713_1-p1649	78.928	SNP	TTAGTAGGGTCTAAATAATATAACTGAAGGTGGTAAGAAAACTACTATTC
C01	Bn-scaff_15713_1-p2648	78.928	SNP	TGTTGTTTAATAAACATCACATTACAACACCAATAATCAACAAAAACCTA
C01	Bn-scaff_15713_1-p2658	78.928	SNP	CTTATAATGTAAAAGTTTGGACAATGAAAACCTCCTTAATGTAATTAGTT
C01	Bn-scaff_17517_1-p536489	78.947	SNP	CTTTGCTTGTGTTGGACGCTTTGAACCTAAATTTGTTGCTCCAAAAAAAA
C01	Bn-scaff_17517_1-p536271	78.958	SNP	GTGACCTTCTAAACAGTCTAGAAGGTTTCACCGAGAGTCATCAAAATCCT
C01	Bn-scaff_17517_1-p681864	79.004	SNP	ATATTCTAACACATAGCCACCTTAATCTACCCAGCCCAAAAACTCAAAAG
C01	Bn-scaff_17517_1-p683786	79.009	SNP	ACAATCAGACATGATTGGCATGTTCCGCCACACAGCACAAGCTGGAGAAG
C01	Bn-scaff_17517_1-p681915	79.01	SNP	CTTTTGAGTTTTTGGGCTGGGTAGATTAAGGTGGCTATGTGTTAGAATAT
C01	Bn-scaff_17517_1-p680798	79.014	SNP	TAATGATCGGAATGCTCACTTGCACCTCGCTCATTTGTTTCTTGAAAAGA
C01	Bn-scaff_17517_1-p680965	79.014	SNP	AATCCTTTTGTTCTCCTCAAACAACCTTTTCCTTGCCTTTTGATTCCACT
C01	Bn-scaff_17517_1-p681084	79.014	SNP	TCATCTCCTTCTTTGTTTGTTATTGTCTTTAATAAAATTCGAGAAAGTTT
C01	Bn-scaff_17517_1-p681627	79.014	SNP	ATTGTTGCCTCAGAAACCTATTTATAACCTTCTTAAAACTTTCGAACTTT
C01	Bn-scaff_17517_1-p681809	79.014	SNP	TATTACTTTTGATTTATCTTGATTATATCTCTTCTATTCCTTTTAAACAC
C01	Bn-scaff_17517_1-p683016	79.014	SNP	TCTCGTAAAACACCATAGATCTCCAGCTTCATGTCTACACCACGAGAAAG
C01	Bn-scaff_17517_1-p687278	79.014	SNP	TCATGGTTTTATATATGGATCTATTTGAATTTTAGAAGTATGGTTTAGGT
C01	Bn-scaff_17517_1-p730469	79.014	SNP	AGCTCTGTGAACGAAAAAGAACAAAACTGTAGTAACAATGGGTTTGGTTT
C01	Bn-scaff_17517_1-p360914	79.267	SNP	AAAGTAAAAGCAACACATAAAAAAAACTAAATTGAGTAAGCTCGGACAAT
C01	Bn-scaff_17517_1-p415654	79.267	SNP	ATTTGATGGACCTTGTTAAGATGTTTATTTTCTCTCCAACTCTGTAACAA
C01	Bn-scaff_21163_1-p3558	79.281	SNP	GGAAATCATTAAAGATCACCTTGATATTACCATTGGAAGAACAAGTAGAT
C01	Bn-scaff_15713_1-p14176	79.286	SNP	GCAAATGACAATTCACAGATCTAACGCTGTATATATGTTTTAAGTTTTAA
C01	Bn-scaff_17517_1-p494175	79.286	SNP	CAGCAGTTCTCAGGCCAAAGAGGTTCTGGTTCAGGCTCTACTTGACCCAC
C01	Bn-scaff_17517_1-p495001	79.286	SNP	ATTATGTGATCTTTGTTGATGATTTCTCGAGATTCACCTGGTTCTATCCA
C01	Bn-scaff_17517_1-p495929	79.286	SNP	CACTTCTTGGCTCTGGATAACCTTCTTTCACTGTAAGTAGAGCATATCTT
C01	Bn-scaff_17517_1-p496379	79.286	SNP	GTGCTTGCTTGAGCCCATAAATGGCTTTCTCTAGCTTCCACACATAATCA
C01	Bn-scaff_17517_1-p600097	79.286	SNP	ATTATAACAAAAGAAAAGTCTAATACTGATACCACAGAGCTCATAAATAA
C01	Bn-scaff_17517_1-p600876	79.286	SNP	TATTTCTGAGAAAGAAATAGCTTGTCAATTAAAGTTATCAGATTCAGTAT
C01	Bn-scaff_17517_1-p536322	79.291	SNP	AGGATTTTGATGACTCTCGGTGAAACCTTCTAGACTGTTTAGAAGGTCAC
C01	Bn-scaff_15879_1-p29379	80.553	SNP	AAAAGCTAGACTGCTAAGACAGGAAAGGTTGAAGAAAATCAAAATTGGGG
C01	Bn-scaff_21225_1-p74961	80.815	SNP	GTTACATTATGTTTCCAGGTTTATTGCTAAACACTTGCGTTTATTTGCGT
C01	Bn-scaff_15879_1-p690531	81.143	SNP	CACATTCTTTCTCTATCCATCTCTCTGTTTTGGACAACTCCATCACTCGT
C01	Bn-scaff_17515_1-p390603	92.581	SNP	TTCACCTGGTCGAATAACCAAGGTCTCTCAGTCATCTCCAAAAAGCTAGA
C01	Bn-scaff_18672_1-p168747	93.772	SNP	GATTTCAAATAGTGAAAAGGTAGATGATAAAAAATGAGAAACTAGTATAA
C01	Bn-scaff_18672_1-p171479	93.772	SNP	CTTCCCAAATAGGTTATCAATGCGTTTGGCGATCCACGAATCCAAAAACT
C01	Bn-scaff_18672_1-p169758	93.806	SNP	ATGCATATGATGACTGGTAAGTCAAGTTACCTTCAAACTCCCGTTCAATT
C01	Bn-scaff_18672_1-p140782	94.077	SNP	ACAAAGACAGCATAGTTAACACTCATTTAGCAAAAGGGTACTAGATGAAT
C01	Bn-scaff_23347_1-p58373	94.874	SNP	CTTTGACCACAAAGGGAGTTAGAGAGATTTGCTCAATCACTTAAGCAGTT
C01	Bn-scaff_23347_1-p83009	94.874	SNP	ACTAATTAAGATAGTTCTTGAATTTCTGAAGTGTAAAGAGATTGCTGCCA
C01	Bn-scaff_23347_1-p84345	94.874	SNP	CTCAAAGAAACGATCGAATCGTACTCGCACTCGCACTGGTCTAGCAAGCA
C01	Bn-scaff_23347_1-p92439	94.874	SNP	GGTTCCGTAATTACCAGGTTAGTTAAACATTATTAGCATCCCAGAGATCA
C01	Bn-scaff_23347_1-p92650	94.874	SNP	TAGAATCGGTACAAACCAACTAACCACGAACATAAGTGAATGGGATTAAT
C01	Bn-scaff_23799_1-p51418	94.923	SNP	AGGTTTTATCATTCATTGTTCTTACAGTTTTAAAATAATTGTTAATGTGT
C01	Bn-scaff_15712_3-p804205	109.669	SNP	TATCCGAAGGTTTCTTCCGTCCCAAGCTACTCCCACCGAGACCAGTCCCA
C01	Bn-scaff_15712_3-p806137	109.669	SNP	ATGTCTTTCTGGTTCTCTCGTCTCGTCATTACTGTTTACAGGTCAACGTG
C01	Bn-scaff_15712_3-p808416	109.669	SNP	TGGGTATTCTTTGTGCATAATGCACTGGTGTTGGGGCTTAATTAAAAGGT
C01	Bn-scaff_15712_3-p818174	109.686	SNP	ACTCTGCGCCTGATACGATATTTTACGGTGAGTATAAGAATATTGGCGCT
C02	Bn-scaff_22970_1-p491664	0	SNP	TGTATGCTTTTGGTTTGAATGTGTTTGTTATTGACATCAGTTCCGTGTT
C02	Bn-scaff_22970_1-p372961	1.203	SNP	AGCTGTATTCATGAGTGATTGTTTAAAAGAAGTGCATATAAATACAAATG
C02	Bn-scaff_15714_1-p3087640	3.001	SNP	TCTCTTAATAAAGAAACTAACTCAATCGTTGGTCAGAAAAAAAACTAACT
C02	Bn-scaff_15714_1-p3059245	3.094	SNP	ATACGAAAAAAATACATATTCAATAGAAACATTTTACGTGTAGCACTAGA
C02	Bn-scaff_15714_1-p3059493	3.094	SNP	TTTCCTCCTTTTCATTTATTTTAATTTATTCTCTTATTTACCAATTAGAC
C02	Bn-scaff_15714_1-p3060820	3.094	SNP	TGAATTTAAATAGAATTTTTACCCCTAAACCATTTCAACGTCTTTCTAAA
C02	Bn-scaff_15714_1-p3063581	3.094	SNP	GTAGAAAAAAAGAAGTATTATTAATAGTTTAACCACTATATGATTTAAGT
C02	Bn-scaff_15714_1-p3065920	3.094	SNP	TCGTTTTTTGTAGTTATTTTAAATAAATCAATATAAATGTCACAAGACTC
C02	Bn-scaff_15714_1-p3001398	3.752	SNP	AAAAGCCCAATCAATAATATAATCTTACGCGCCGTCAACTAGTTTTGGGG
C02	Bn-scaff_15714_1-p2113009	10.594	SNP	GTTATCCTCTAAACTCTCTAGTTTTTTAGACTTTGGAGCGATGAGAGCTT
C02	Bn-scaff_15714_1-p2051174	11.877	SNP	AGAAAATTATATTTGGAGGACCTCTTCTAGCTAAAACATGTGTGGCATCA
C02	Bn-scaff_15714_1-p1900599	14.622	SNP	AGCATGGATGTCTGGTGTGGTAAGAACTAACTAACACTCACTAACAACCT
C02	Bn-scaff_15714_1-p1014099	23.19	SNP	TGGTCCAACCATGAAACCTCCAATTTTAAGAAGCTGAGCAAGTTTACTTC
C02	Bn-scaff_15714_1-p966029	23.757	SNP	ATCTCAGGTTTGTTTTTTTACTATCTTGATTTTGTTCAAGAATTCGATCG
C02	Bn-scaff_15714_1-p833531	24.289	SNP	GGAAAAAAGAAGGTCGTGGACTCACCTCCAAAAATAAAAAATCTCTAAAA
C02	Bn-scaff_15714_1-p832902	24.33	SNP	AAAATGAAGGAAGCAAGAGTGGAGCTTTTACGCATTCTTGAAAGTCTTGG
C02	Bn-scaff_15714_1-p865598	24.33	SNP	ATTCTTCTTATAAATTAGATGTAATGATGGCTCTGAGATCAGCAAAACTC
C02	Bn-scaff_15714_1-p835459	24.334	SNP	ACGTGGAGGATGAACAGTATTCTGTTGTTGTGCCAGCACCTGTACACGTT
C02	Bn-scaff_15714_1-p780553	25.496	SNP	TTTTTTTTAATGAAAACAAATCTAAGAACCCATCTCTACGTTATGCTTTG
C02	Bn-scaff_15714_1-p785525	25.496	SNP	TATCCGTCAGAATTCATTAGTGGAGACTAGAGATCAAAGAGTGTTTGAAA
C02	Bn-scaff_15714_1-p785730	25.496	SNP	ATTTTCTTTTAATAGTGTAGATAGATTTCGAATGAAACTCAACTAATCTT
C02	Bn-scaff_15714_1-p791142	25.496	SNP	ATGTATCAGTGACATCATATCATTCGTTATACCCTAATCCCTTATATAAA
C02	Bn-scaff_15714_1-p801354	25.496	SNP	ACATCTCACAATAAATTTTAATTGGTGAATTCAACTTCCTTTCGTTTACA
C02	Bn-scaff_15714_1-p692582	25.499	SNP	ATATTATACACTTTTTACATTATTATCACACACTTAAGTTTGTCTTCTCT
C02	Bn-scaff_15714_1-p696326	25.499	SNP	CACACCCAAACAAATCCTCTTCCCATGTTGAGGATAAGAGAGACAATAA
C02	Bn-scaff_15714_1-p801408	25.51	SNP	AAACGAAAGGAAGTTGAATTCACCAATTAAAATTTATTGTGAGATGTCAC
C02	Bn-scaff_15714_1-p790349	25.511	SNP	AATCTCCATTCGTAGGAACTTTTGTGCGAGAGGCCGTAGCTTCAGCAAC
C02	Bn-scaff_15714_1-p773455	25.675	SNP	TTCCTAGACCCACCACTTTTATAAGCTCTTGCTTCATATAGTCTAGATCC
C02	Bn-scaff_15714_1-p774503	25.979	SNP	CAAACAATTTTTTTTTTAGATTCTACCACATTCCTCTTATGTAATAAACC
C02	Bn-scaff_15714_1-p633772	25.981	SNP	GGATCTCCTTGCCAGTCAGTTTTGTTCAATCCATACGTATCTTGAAGAAT
C02	Bn-scaff_15714_1-p689831	25.981	SNP	ATGGAGATGAACACGTGGTTCTTTTTCTTGTCAGATGTTTTTGGAGTTTT
C02	Bn-scaff_15714_1-p122837	28.865	SNP	GAGCTGTTAATCAATCAAACATCCATTTCTTGATTAATATCTCAAATAGA
C02	Bn-scaff_15714_1-p134903	28.865	SNP	TACTCTGTCTTTCTTCTAGCACTTTTCATGTGCTCCAGTGAAACCTGAAC
C02	Bn-scaff_15714_1-p135220	28.865	SNP	AGCATGGAGAACAAAACCATGTTGCTTCTGAAACACAAAAACTGAGTGAA
C02	Bn-scaff_16825_1-p103398	28.865	SNP	CAAGCCTGTCATTGTTTGAGTGAACCATGTCTAACAAACTATTAGCTTCC
C02	Bn-scaff_16825_1-p103630	28.865	SNP	ACAACAGTAAAATCTTGAAAACTTGTCCTAGCAAAAGTTTAGGAGAGTTG
C02	Bn-scaff_16825_1-p104252	28.865	SNP	ATGATTCTAAAAGAACCCGAAATAAACGGTGGAAACACTTTGTTAACTTT
C02	Bn-scaff_16825_1-p104771	28.865	SNP	GCCAAAAAAAGATTGTAATTACAAACTCAAAACTATAACTTCTTTTTCAA
C02	Bn-scaff_16825_1-p56159	28.865	SNP	ATTATTGTTACCGACATAGTTAAATATGTTATTAACTTTTAGAGTACATT
C02	Bn-scaff_22527_1-p155525	32.052	SNP	TGAACCCGTTTTAACTTTGGGTTCAGTTCTACATCGAGTTTTGGTTACTC
C02	Bn-scaff_22527_1-p156123	32.052	SNP	GGATTTAGTTTATCATGCTCATTGTCCCCATCATCTGATTATTACAGTTG
C02	Bn-scaff_17522_1-p776775	37.186	SNP	ACAAAGGCCATATACCGTGACAACCTTTATTGCTTATTCTCAGGGACAAT
C02	Bn-scaff_17522_1-p681005	37.558	SNP	CCTTTCTAACTATAAACATAGTAGTGTTATACTATTTGTCTATTGTTATG
C02	Bn-scaff_16139_1-p720716	44.361	SNP	ATAAAATGGAAGGATAATTCTGTACAAAGGAAAATATGATGCTTTATCTG
C02	Bn-scaff_16139_1-p721705	44.638	SNP	AGGAGAAAATCTTTGACGGATATGGGCAAATGGTGCATGATCGCCGCGAC
C02	Bn-scaff_16139_1-p653514	44.865	SNP	TGTGATATGTCATCCTGTTATAAATGTGTGGTTAATTTAACTCAATTTGG
C02	Bn-scaff_16139_1-p643296	44.909	SNP	CAAAATAATAGGAAAAAACAGAAAGTGAATCCAAACCTAAACAAAATTGG
C02	Bn-scaff_16139_1-p645644	44.909	SNP	TAAAAGCCAACTCAGACAGTAGTCAGTCATCTCTAGTCTAACACCTTTCT
C02	Bn-scaff_16139_1-p643335	44.952	SNP	TTCTTACAGCCAGATTATATATTTTAACTTCAGAAGTTCATGACTTAAAT
C02	Bn-scaff_16139_1-p410831	46.543	SNP	TATCCAGATCCATCATCTATTTACTAGACTACTCAAGCTTACGGGGTCAC
C02	Bn-scaff_16139_1-p434160	46.543	SNP	GATATTTCTCGACTCCTCCTTCTCTATCAATTCCCAAGCACAGTTTAACT
C02	Bn-scaff_16139_1-p462655	46.543	SNP	AAGGCATATATCAAGGCGGCTTAATTTGTAATGTCAATAGTTTAATTAGT
C02	Bn-scaff_16139_1-p259289	47.109	SNP	GGAAACTCTAAGCTAGTTATGGACCTTGGTGGTACGTACGTGTATCATTT
C02	Bn-scaff_16139_1-p344148	47.109	SNP	CGAAGAAGAAGACATGTCTTTCGCAATCTATGGTATCGCTCTGATTTGGA
C02	Bn-scaff_16139_1-p198539	47.675	SNP	TCTAATGGTATTCAATTTCTTACTATAAAATAGAAGAGTGAAAATGTTAT
C02	Bn-scaff_16139_1-p237176	47.675	SNP	GCGGCATAATGGCAGAGACCAGTATTGGGCTCATTGTCTGTATGTTACTT
C02	Bn-scaff_16139_1-p127001	48.793	SNP	TATTGTAAATATCCGACGCTACTCCTGTCTATTTTGTGTCGTTTAGAGTT
C02	Bn-scaff_16139_1-p127959	48.793	SNP	TTAACGATTTTTGGGTGACCTGATGCTAAGGCCATCCCCAACCGAACTCC
C02	Bn-scaff_22093_1-p102888	62.92	SNP	CGGCTGCTTCCTGATTAATTATTCTCATACTGAAAGGGTTTATCTGAGCT
C02	Bn-scaff_22093_1-p103725	62.92	SNP	CTTACAATAAGAACTGAGGCAGATAGGTCCAGACCGGTAAAAAGTGTGGG
C02	Bn-scaff_22093_1-p33169	62.999	SNP	AGTTAGCGACGGTGGCCATTGTGACTTTGTGAGTGTGTTACTGGTTAAAG
C02	Bn-scaff_18675_1-p812043	66.332	SNP	AAGGCAAAGTCTGGTTAGACTTTAAGCTGGGTTGTATTTAAATAATTTGG
C02	Bn-scaff_18675_1-p884361	66.771	SNP	TGACACACCATTCGGTTGTGAATTATGTGATTCATGAAAACTCCACTCAC
C02	Bn-scaff_18675_1-p919422	66.771	SNP	GAAGATCTTAGAAAAACCAGAGATGCATCCCCAAGTTCTGATGATACTAA
C02	Bn-scaff_17289_1-p458549	73.524	SNP	ACATGAGAGAGTGTTCTTGTCTGTCTGGGATCAAAACCAAAAACGGAGAG
C02	Bn-scaff_17289_1-p461538	73.524	SNP	CACCTATTTTTAAAGCAGAAGTGACGTCGTTTACCAGATCTTTGTCTTCA
C02	Bn-scaff_17289_1-p655703	74.141	SNP	CCGGCTAATGACAAAGATGACTTAATTTTCATCACAAACTCAATCAATAC
C02	Bn-scaff_17289_1-p674943	74.141	SNP	TGGAGTCGAAAAGGTTGGTTGGTGATACCGAAAAGAAAAATCCTTCTAC
C02	Bn-scaff_18360_1-p164180	75.944	SNP	AAGAAGCAAGAAAGATGAAGCAACGGTTACGATTTAGTTACGTAAACCTT
C02	Bn-scaff_18360_1-p326329	79.25	SNP	GGCTAGTGAAATTTCTGGAAAAAACTATCAGGAACAGGTTGAGTACTGTT
C02	Bn-scaff_18360_1-p358475	79.25	SNP	TTATCATGTGATCTGGGTTGTGCTTTGGCAGCAGGTTCTTTGTAGCTTAG
C02	Bn-scaff_18360_1-p358559	79.25	SNP	GCACTATGCTTGATAATCTAAAGAGACCCCGGTCTCTTATAAGGCCATAC
C02	Bn-scaff_18360_1-p359898	79.25	SNP	CATAGTTGTAAACACATCTCTGCAATCTCCGGTAAATTAGCCTTACACAG
C02	Bn-scaff_18360_1-p360214	79.25	SNP	AATGGCTGGTTCGCAAAAAAACTATCTCTAGGTGGCAAAGAGGTACTCTT
C02	Bn-scaff_18360_1-p360433	79.25	SNP	GAGCAGACTACCAGGCTGATTGTAAAGTCTCCATGCTTGTTTAGCTAACA
C02	Bn-scaff_18360_1-p360498	79.25	SNP	GCATGGAGACTTTACAATCAGCCTGGTAGTCTGCTCGCAAAACTCTACAA
C02	Bn-scaff_18360_1-p361000	79.25	SNP	ATTAACCATGCTCTGTGTAAGCCCATATGTTACGATCAGCTCCTCTGCCT
C02	Bn-scaff_15712_2-p771303	88.963	SNP	TGTATGTGCCGAATGTGAGTCTAAGAGTTTTTCAGAAGCGATGAGGGACA
C02	Bn-scaff_15712_2-p817397	89.515	SNP	TGTTTACACTTTCCAAAGAAGGAAACTTTCTCTTTATATGAACACTAGGA
C02	Bn-scaff_15712_9-p411591	89.515	SNP	AAGAAGCGCTTGGGCAGTGATACACCTGCAGCAGGTACATTACCTCCTCT
C02	Bn-scaff_15712_9-p498144	89.515	SNP	GGGTTCCTATTGGAAAGGGCCGGTGCTTCTTTAAGCTGAGGTTCCTTGAG
C02	Bn-scaff_15712_9-p539597	89.515	SNP	AAAATATTATTATAATATGATTTGACTCAAATGAAAATATCAAACAACCG
C02	Bn-scaff_15712_9-p540223	89.515	SNP	CCTTTCCATATATACCATAATATCCATGCAAAATGATGATCTTCCACCAC
C02	Bn-scaff_15712_9-p553178	89.515	SNP	GAAATGAACGAGGATTGATCTCTCTAGCCAAGAATATACTATCTGACAAC
C02	Bn-scaff_15712_2-p767336	89.521	SNP	GTAAGAAAAACATTGGGCAAAAAGTCTGGGGCTAAGATGAGCTGAGGGGA
C02	Bn-scaff_15712_2-p769208	89.521	SNP	GAAACAACACTGATTCAAGTGTGGGGCGTGGAGGTTCACATGATGAATTT
C02	Bn-scaff_15712_2-p770819	89.521	SNP	TCCAAGCACCTATGCTTCATTTATTTGAAAGGCATTATCGAAATTCTCAA
C02	Bn-scaff_15712_2-p800802	89.521	SNP	AATATTTTACTTGGATATATTCAGGACCGGCTGTGATTGTGAAAGTATTG
C02	Bn-scaff_15712_2-p800968	89.521	SNP	AAAAAAATCCTTTAAAATTTGTTTAAGGCTCCCTAAATCTGGCTAACAAT
C03	Bn-scaff_16614_1-p1161603	0	SNP	ATGCCTTTTAGGGATTTGTTTAATCAAATATTTAGCATACTTTCACCAAA
C03	Bn-scaff_16614_1-p1167888	0	SNP	CGCCAGGGGTCATATACGTACATAGAGGTTTTTCACGACATCTATAAATT
C03	Bn-scaff_16614_1-p226437	4.94	SNP	ACAAGAATACTCCCTCAGTTCCAAAATATATGATATTTTAGTGAATTTTA
C03	Bn-scaff_27198_1-p221778	5.268	SNP	AGTGTATATAGGTTAAGAGTTGGTTTCCATGAACAAAACTTAAGAAAAAG
C03	Bn-scaff_27198_1-p254278	5.268	SNP	AACAATAAAAGTTTAAAGTTTGGTCATAAACAATAAAAGCATAAGAGGTG
C03	Bn-scaff_27198_1-p263000	5.268	SNP	AATATTAGAGCGTTGGTAAAGCAGTGAGGAGAAATCAGTTTGCTTTTGTT
C03	Bn-scaff_18936_1-p297756	11.406	SNP	GTGAAGAAGCTCCTTAGAGGGGGAGGCAGTTTCCGACGTTCTTCGATGAG
C03	Bn-scaff_18936_1-p472353	12.346	SNP	CCAAGGGGACTTACCGTGCACATCTATCAGGTCAGCTTGACATATTTAGT
C03	Bn-scaff_18936_1-p384730	12.497	SNP	CAAAATCAAGAATCAATACTCATGGAAAAGAAGTATAAGACTGAAGTAAC
C03	Bn-scaff_18936_1-p855050	15.334	SNP	CACTCATGCATCGTCATCGTCATCGTCATCGTCACATGATTGACGGTCCT
C03	Bn-scaff_15877_1-p468499	16.809	SNP	AGATTTCTTACGAAAGCCATTTCTTGTTTCTCTTTTTTTTATGAAAGTCT
C03	Bn-scaff_15877_1-p416968	17.197	SNP	AGAAATAATGTATACCGTCGTCTCTGGTTATACATACACAAGTGAATAAT
C03	Bn-scaff_15877_1-p178765	17.473	SNP	AATCCAGTTTTGGATTCCCAACTGTAATCGTGTTGTAGATCGTCCGGGTT
C03	Bn-scaff_15877_1-p420181	17.482	SNP	ACTTAGGCGAAGATTTGTGTAGAATTCAATCTGTTTAGAAGGTCACAGCA
C03	Bn-scaff_15877_1-p454328	17.691	SNP	CAATCTTTTGTTACGTGCTTCTACTCATAACTAATTAATTATTTTAATTT
C03	Bn-scaff_15877_1-p143213	17.892	SNP	GCACAAAAATTTAGAGAATATTGTTCTGGAATTTCTTTCCAATTACAACA
C03	Bn-scaff_15877_1-p147053	17.892	SNP	ATCAACATGTTATTAGTTAGTTGTATTGATTTTACCCGTTCTTACCACGT
C03	Bn-scaff_15877_1-p59844	17.892	SNP	CTGCCTATAAGCGGGATCAACGTAGCTTTTAACCGTGAATTAATGTAAAC
C03	Bn-scaff_15877_1-p423112	17.971	SNP	GTTTGGAGAAATAGTCAGGTGGGAAAGGCACAAAAGGGACGAAGTCTGAA
C03	Bn-scaff_15877_1-p19179	18.391	SNP	AAAAGGTAGATCAACCTTTCCAACACTTACCAAACCAAACAAAACTGAAC
C03	Bn-scaff_15877_1-p19866	18.391	SNP	GACAGAGATGCTTGTTCATATGAGTGTTCCTACTGAATATTCATCTCATG
C03	Bn-scaff_15877_1-p20018	18.391	SNP	GATGGACTGCCACTTCAAAGTTCTGCTCCGGTAACTTACCGATTTTATTC
C03	Bn-scaff_15877_1-p476034	19.435	SNP	AGTTTATGTGGGCACCTTCACTATCTCTTTTTCTTTTTCTTTTGTAACTG
C03	Bn-scaff_21778_1-p356034	29.416	SNP	TATGTCACGTGTTATGGATTGTATATGTACTCTACATACGACATTCTTGA
C03	Bn-scaff_21778_1-p363171	29.416	SNP	CATCACTCAAAAATGAGAGAATTTCAGTGGTCTTCGCTCAAGTAAGAACA
C03	Bn-scaff_22728_1-p1343876	30.524	SNP	CTTTACATATGGTAACATGCATGGTTGTATATGTTGAAAGTTTGAAACTG
C03	Bn-scaff_21778_1-p388076	30.995	SNP	TAGACTTGAAAAATCTTGAGTTTTAACTGGTATTCAGCAAGTATTAGAGG
C03	Bn-scaff_22728_1-p1309552	32.59	SNP	GTACTTCAACAAAAATATCCGATGAATAAATCAATCCTACCGACAAAAGT
C03	Bn-scaff_22728_1-p1310107	32.782	SNP	TAGATGGTCTAAAATAATAAACGTAAAACAGATTATGAGATGTTATGCCC
C03	Bn-scaff_22728_1-p1249980	33.43	SNP	TAGTTTTCTCTAATATACAAATGTTGGCGTGTTTAAAAAAAAAATGTTGG
C03	Bn-scaff_22728_1-p1256248	33.43	SNP	ATGACTCAGGTATTTATACTATGTCAATAATTAATCAATTCATACTGATC
C03	Bn-scaff_22728_1-p1256416	33.43	SNP	ATTCTGAAATAAACAGATAAATGAACTCCATATTATTCAGTATTCATACG
C03	Bn-scaff_22728_1-p1197524	34.669	SNP	AACGTAGAGCGCAAACTCAACTATCGATCATTTTACCCTTACGGAGGTAC
C03	Bn-scaff_22728_1-p1197316	34.693	SNP	AAAATTGTAGCATCTCTGTAAGTTTAAAAGTCAAGCTTGTTTGTCATATA
C03	Bn-scaff_22728_1-p1181721	34.746	SNP	TCTGCCACATTCTTGTTTATTTGTTTGTGTAAATCAATACATAAGTCAAA
C03	Bn-scaff_22728_1-p1018084	36.519	SNP	TCCTGGTTTTCATTCTGGTGGGATGTCATTCTTTTTTATTTATATTCTGC
C03	Bn-scaff_22728_1-p968837	36.519	SNP	GAAGATCAACCTAAGGCATTCAATCAAGCAATACAAGTAAATCTCATTTT
C03	Bn-scaff_22728_1-p967531	36.527	SNP	TACTCAATCCATAGGTGGCTTCAATGTCTTTTACAGCAGCCACTGCAAAA
C03	Bn-scaff_22728_1-p400151	44.141	SNP	GGATTCAAACTTTGTGTTAAGACTTACTTGCAAACAAACAGACGGTCTTA
C03	Bn-scaff_22728_1-p359656	44.97	SNP	GACAATGATAGCTTCTTAGCTTTCATGTAATTTTTTTTGGTTTAACATAA
C03	Bn-scaff_22728_1-p313976	45.785	SNP	GAATAGTCCTTTTTGTTTAGGTACTTAAAGTGCATTCAGCCTAAGATAGT
C03	Bn-scaff_22728_1-p283916	45.983	SNP	GAAATTGGGCTATTTCGTTTTGAGTTTTGCACTATAAATTAAAAGCAAAG
C03	Bn-scaff_22728_1-p304845	46.374	SNP	AGCAATGAAACATGTCATTCTTATGCCCTTTTTCAAAGAAGAAAAAAACA
C03	Bn-scaff_22728_1-p305373	46.379	SNP	ATGCGTTACATGAAGGTAGCGAGATGTCTGAAACCGTTTGCAATTATCCA
C03	Bn-scaff_22728_1-p263173	47.027	SNP	GACAATAACGGTTGGAACTCTTCCAAGATTCACTAACATTACAGGACCAT
C03	Bn-A03-p5800566	50.254	SNP	GGTTGCAACACTTAGGGGAACCACACTTAGCCTCAGACATGTATCTACGA
C03	Bn-scaff_18322_1-p2266003	50.262	SNP	ACTGAAGGTAATTGACACAAACGTTAGAACATCTAACACTTGTGGTTACC
C03	Bn-scaff_18322_1-p2510055	50.307	SNP	CAGTCATGCCAGTAATGTAGATATTATGGGTTTTATGAAGAGGTATCGCA
C03	Bn-scaff_18322_1-p2510247	50.307	SNP	CATATATTAAGCCTGGTGATAGCATCATTATATCATAATTATACTTAAAA
C03	Bn-scaff_18322_1-p2121265	51.77	SNP	TCTACGCAAGGCGATTTAACGTGAATAGGAAACGACATCGTTTAATGGGT
C03	Bn-scaff_18322_1-p2121991	51.77	SNP	CTTTTATTTTGAATACAGCATCACACATTTGAGCTGTGCTTCGATCAGAG
C03	Bn-scaff_18322_1-p2067203	52.104	SNP	AACCAAGTTAACAACGACAAAAGAAAAGAAATCTTAGCATCTTTTTATAA
C03	Bn-scaff_18322_1-p2084715	52.104	SNP	AAAGAAGAAATTCTTAGTTTTACCGTAGTAGTCTAATGGGAAAGCTGAAC
C03	Bn-scaff_18322_1-p2086287	52.104	SNP	AAATACCGTAATAACTGTGTCCCTCTCTATAAAACACATACATAGTTTCA
C03	Bn-scaff_18322_1-p1763220	52.709	SNP	CACTGAGGAAAAAAGATCTAAACTACCAAGGGACTACCTTAACCCTTCGT
C03	Bn-scaff_18322_1-p1716237	53.501	SNP	ATCAACATTTAATCTGAAATTCAAGCAAGAGCGCAAATCAACATTAGAGT
C03	Bn-scaff_18322_1-p1850247	53.501	SNP	TTGAGTAAACGGAATGCTCATTTTCAGCTTTGACTGTGTCTCCATTTGAG
C03	Bn-scaff_18322_1-p1854764	53.501	SNP	CCCATTCTTCACGTTCTTTTGTGTGTGTAGTCTCAAGCTCTTGTTTGAAT
C03	Bn-scaff_18322_1-p1856928	53.501	SNP	ATGAACACCTTTTGAGCTACTGTATAGACTCTACTGTAGTTACAATTTAT
C03	Bn-scaff_18322_1-p1622028	55.294	SNP	TTCATTCTCCGTATTTATTTTCACTGGATCGTTTGTGTAGGGAATCATCA
C03	Bn-scaff_18322_1-p1566336	56.185	SNP	ACTTCTATAGTCTCTAACTGATGAGGTGCTCTAAAAGGACTCTGTACTCT
C03	Bn-scaff_18322_1-p1540260	56.518	SNP	GTATGATTTTTTATGCTATATGTAACCCCTCGACCATCCACGGTTAATGG
C03	Bn-scaff_18322_1-p1546813	56.518	SNP	AATAAATAACCAATCACGATTAATTAGCAGGGCAATAAGTCTTGGCGATT
C03	Bn-scaff_18322_1-p1490180	57.106	SNP	CTAGTTTTGTTATATGCTTGATCATCCTTCTCATAGATATTATACCTGAT
C03	Bn-scaff_18322_1-p1490792	57.112	SNP	GAATATTGAAAAAATCTTTGTTTATTTTGTTTCTCTTCTGTTTGCAGCTA
C03	Bn-scaff_18322_1-p1490938	57.112	SNP	ATACCTGTGACAATGATGTAAGGGACAATGGCCAAAATGGTACAAGCTTC
C03	Bn-scaff_18322_1-p1509829	57.112	SNP	CCAAATTTCCAGACAAGTATTTCCATTCCCTTCGGCGAATTTTACAGTCG
C03	Bn-scaff_18322_1-p1510348	57.112	SNP	TTGATATAAATCATGAAGGTGGAGATGATTCTTCTTTATGTCACATCATG
C03	Bn-scaff_18322_1-p1511629	57.112	SNP	TTTCATGGTGTTGGTTACCAGGTTGTAACTTGTAAGGCCATAATGATTTT
C03	Bn-scaff_18322_1-p1473638	57.7	SNP	GAATTATTGTCATAGAAATGGATTAGCTGTTTAGTGATCATATGCCTAAG
C03	Bn-scaff_18322_1-p1468468	57.702	SNP	TGCATTGCTAAGCTAAACTGTGTTGCTTTGAGGCACAGAAAACCATTACC
C03	Bn-scaff_18322_1-p1403178	57.706	SNP	TTCCTTTGTTGACTAGAATAGTATATTTGGGTTGATTACATGCGCTAACA
C03	Bn-scaff_18322_1-p1403639	57.706	SNP	AAATATTAAATTTCGAATAAAACACCAGCTCTTAATTCATTCATATTTTT
C03	Bn-scaff_18322_1-p1403694	57.706	SNP	ATATGAATGAATTAAGAGCTGGTGTTTTATTCGAAATTTAATATTTAGGT
C03	Bn-scaff_18322_1-p1412794	57.706	SNP	TTCAACTTTGGCATGCTAGTGAACCGTAGTGATGCTAGTGATATTCCCAC
C03	Bn-scaff_18322_1-p1467892	57.706	SNP	CATGTTGTATCGAATCTTTTAGTATTTATTGAGGTCACAACAGGTAAATG
C03	Bn-scaff_18322_1-p1469352	57.706	SNP	GGATAATGATGCTCTTAGACTCCCTAGGTTTTAGTTAAAATTTAGGGACC
C03	Bn-scaff_18322_1-p1470659	57.706	SNP	ACTTGAGGATTTTACAAGTGTAACTTTTGACAATTTTCTATCAACTATGT
C03	Bn-scaff_18322_1-p1476382	57.706	SNP	AAGGCAAGTTAAAAAGCACTTACAACAAGAGTGGAGAACAAGGCAACAAC
C03	Bn-scaff_18322_1-p1477883	57.706	SNP	CACGTGATATGCTATATATGTTAAGTTAGATGTCAAATTCGAGCTTATCA
C03	Bn-scaff_18322_1-p1478173	57.706	SNP	TTTTGAGAGGTATCATCTTTGATGCTTGGCCAACTCTAAAACTTGTTTTT
C03	Bn-scaff_18322_1-p1478389	57.706	SNP	ATGTTTGCACTTCAGTTCTCAGACGTGAGAATATGGAAACAATCTGATTT
C03	Bn-scaff_18322_1-p1478842	57.706	SNP	GCCAGTGTTAATACACTAAAATTACCTCTCTCCTGTATTTCTAATCACCC
C03	Bn-scaff_18322_1-p1481418	57.706	SNP	CGGAGGTATCAAGGTGACTGTTTTACCATTCTTCTCGTCCTGAATTTTTG
C03	Bn-scaff_18322_1-p1481509	57.706	SNP	CTGAGTTGCTATAACTTGTATGGCAGCACCAACCTACTATTAAGTACTTT
C03	Bn-scaff_18322_1-p1482713	57.706	SNP	AGCTAATGGGAAAGCCACCAGTGGGTATAAGGTACACAAAACCTGAATAG
C03	Bn-scaff_18322_1-p1486915	57.706	SNP	ATCCAATATAATAATATCAGAATTCTCTTTTGCTACTGCTGTCCCTCCAA
C03	Bn-scaff_18322_1-p1487354	57.706	SNP	AATGGATTCATACTAAGATCTTTGGGGCCTTCTCCTCTCTGTCTAGATCG
C03	Bn-scaff_18322_1-p1351673	58.078	SNP	TGACATAATCTGAAACACACAAGGAAGAAAGAAAATGGTTAGAATTCGCC
C03	Bn-scaff_18322_1-p1361529	58.078	SNP	AGTGCAAACTTTGGATTTTCTTGCATTAGACAAGTGAGTTTGTCTGTAAT
C03	Bn-scaff_18322_1-p908592	60.832	SNP	AAAATGTCATGAGAACAATGTACAGAACTTTTAAAACTAGAAAGTGTGTC
C03	Bn-scaff_18322_1-p831870	61.127	SNP	TTTTCAAGTATCTGATTAGTCTGATGCGGTTACTTGCGCAAAAGAAGCTA
C03	Bn-scaff_18322_1-p832005	61.127	SNP	GATAAGATTATTTTTTGCTAAGAAGAACCAATATGAAATAAGACCATGCT
C03	Bn-scaff_18322_1-p881842	61.127	SNP	AAACATTTAGCTTCTGAACGAAATATCAATTACAGATCCTAAGCTTTGTG
C03	Bn-scaff_18322_1-p805531	61.398	SNP	TTCAGGTCAGGTGGATATTAACTACGTGATCTGACAACAACTTGAGAATA
C03	Bn-scaff_18322_1-p821577	61.492	SNP	GCAGCCGAAAGTGTCTCAAGCCAATATATAAATCAAATTAAGGTTTTTCT
C03	Bn-scaff_18322_1-p811742	61.757	SNP	CTAGTATTTTTCGGAATGGAAAAAATATTAATTTGACATTAATTGGGAGA
C03	Bn-scaff_18322_1-p758030	62.899	SNP	ACTTCGAAAATTATTTTTTAACTTCTAAAATCATTAGAACATAATACACT
C03	Bn-scaff_18322_1-p761315	62.899	SNP	AAAAGTTGAATGGCGAACTTAGGGCAGTTCGCACGTCTAGGTGTCTCTCC
C03	Bn-scaff_18322_1-p766206	62.899	SNP	ATATGTGCATCTGGTGAAGACCATGTTTTTGATATTGATTGTGTGAATAA
C03	Bn-scaff_18322_1-p768276	62.899	SNP	GAAGTGTCCATATTGCATACTTAATTGAATTTGACACCCGTCGACGAAAT
C03	Bn-scaff_18322_1-p639163	65.751	SNP	GAAACGACAAATGACATGTTGGTCTCTGTTCTTCTGTCATCTCTCATGCT
C03	Bn-scaff_18322_1-p645819	65.751	SNP	AAGTATGGACAATGAAAATAAGAACTTAACCAAACGAAAAACAAACATAA
C03	Bn-scaff_18322_1-p649152	65.751	SNP	TTAGCGGTTGGACTACGATAATAATATGTTATTTTCACATTAAACGGTAG
C03	Bn-scaff_18322_1-p650568	65.751	SNP	GTAGTCCTATACTACTACTCTATAGGTATGGAATAGAACATTTAAAAACT
C03	Bn-scaff_18322_1-p677584	65.751	SNP	TTTTTTGCTTAAAATGTAATGATGACGATGAAATTTTTTTGCAATATAAA
C03	Bn-scaff_21312_1-p1332032	72.438	SNP	CTTGTTTTAAAGCCGTGGCCACGTTGTTCCGATCAAGATTCTATAAAAAT
C03	Bn-scaff_21312_1-p1309658	72.452	SNP	ACCTGAAGCTTGTGAATGAGTTTTAGTTAAAGACTTTATAGAACTTGAGA
C03	Bn-scaff_21312_1-p1305411	73.556	SNP	AGCTTGGAATCAGAAATGTGGGTGGGGCTATCTCATATCTAGGACTTCCC
C03	Bn-scaff_21312_1-p1306149	73.556	SNP	GCATGGCAAGTCTTGGATTCCAGAAGATTATTTTTTGGGTTGAAATCATC
C03	Bn-scaff_21312_1-p681690	75.902	SNP	GCTTGTGTTCCCTTTCTTGTTGAAGTTCTCAATAAACTCGTTTTAAACAC
C03	Bn-scaff_21312_1-p546514	76.491	SNP	AAGACAAAACCTTTTAATTCAATAAAAGGTCATTCATTAATCTCCATGGT
C03	Bn-scaff_23954_1-p1127781	76.733	SNP	GAGGGGTTGATCATTTCCTGTGATCAACATGTCATCAACGTAGAGGAGAA
C03	Bn-scaff_19111_1-p177679	76.808	SNP	TGATAGCTTTCACAACATCCCTTAAAAATTATATAAAACTAACTTGAGGT
C03	Bn-scaff_19111_1-p161862	76.825	SNP	TCATCATCTTTCAACCGGTAGCTTGTCACTAGGACATCCAAGGCAATGAC
C03	Bn-scaff_19111_1-p163155	76.84	SNP	TGGAATTGTCGTTTCTCCTTATAAACTATATCAGTTGGTTAATTGGTTTA
C03	Bn-scaff_19111_1-p172888	76.84	SNP	ATTTTAAAGTGAAACATGTAACAAACCACGAATACCAAACCAAACAACAC
C03	Bn-scaff_19111_1-p173342	76.84	SNP	TTTGTTTTTTGTGTTATGGTATAGTGTGTATTTATCCGGAAAATCTGATA
C03	Bn-scaff_19111_1-p217082	76.84	SNP	CGGATAGCAATAACAGAAACAACTTTATCCACAAGAACAGAGGTGTATAT
C03	Bn-scaff_19111_1-p198604	76.863	SNP	CGTTTTCTAGGGTTTAAAAACCGGTTTAATTCTCGGTTTGTTAGAGAGAT
C03	Bn-scaff_21312_1-p102482	76.979	SNP	ATCTTCAAGTTTTGTAACAAAGTACAGGGAGCTAAATTAGAATGGTAATG
C03	Bn-scaff_23954_1-p1076994	77.078	SNP	ACGTGTTTCCCAGAGTTCCCATACAGAAAGAAAGCTTTACTAAATTGGAG
C03	Bn-scaff_23954_1-p1107090	77.078	SNP	CTGAAACATTCTACTTGTGAATGGTGCCGAATAAGCTTGCTAACGAAAAA
C03	Bn-scaff_23954_1-p661198	79.422	SNP	CAGTGAATATGGACCAAAAGACTTTAACAAAGATTTACAATTTTGAGCTA
C03	Bn-scaff_16002_1-p2290203	83.003	SNP	CGCACATCTTTCCAAGTTTTTTACAATCTTTTATTTTTTTCTTTGTTCAT
C03	Bn-scaff_16002_1-p2292068	83.003	SNP	TAGAAAACCAAAAGCATAAGCTTATAACAAGGGTTGCCCTCCTTATGAGC
C03	Bn-scaff_16002_1-p2298646	83.003	SNP	TCTGCTCTAACCGGTTTTTTAACTTCCAAAATAACACTGAAAGTTCTGTC
C03	Bn-scaff_16002_1-p2316736	83.003	SNP	CTGACGAGTGATCAGTGTCATGGTTTCGCCCATTTGGGCGTGTCCACATG
C03	Bn-scaff_16002_1-p2321222	83.018	SNP	CCCATGTCAGGTTTTCCGCAACATAAAACAACCAAAGTTAGTAACTCAGA
C03	Bn-scaff_16002_1-p2321291	83.018	SNP	GTTGTTTTATGTTGCGGAAAACCTGACATGGGCTGTTCTTAAAGGAGTGA
C03	Bn-scaff_16002_1-p2277829	83.279	SNP	AATGATCACTTTAGTTCTTAGAATAAATAATACATATGTTTAATGACTTA
C03	Bn-scaff_16002_1-p2299056	83.279	SNP	CTTCGTTCCATCAGGCCTACAACAACAAACACCAAATACATCATTGTCAA
C03	Bn-scaff_16002_1-p2307932	83.279	SNP	ATTTTAATCAAATACTGTATTAGTTAGATAAGCGTGTGAAATTCAACCTC
C03	Bn-scaff_16002_1-p2217361	83.812	SNP	GAGCTTTAAGTGTTAACTTTGAGGCAGCCATATAATGATAAAATCTGAGG
C03	Bn-scaff_16002_1-p2117477	84.266	SNP	ACCTATCTATAGACCGGCTTAAGTATATTGTTATATTTGTTATATATGAC
C03	Bn-scaff_16002_1-p2133632	84.266	SNP	TTGAAATGTTCTTCTCCTTATTCATTCTCATCTTTGATGTTTGATGTGTT
C03	Bn-scaff_16002_1-p2135081	84.266	SNP	AAACCACTGGGTCGGTTTTATCCATCCAAAACTCTGTCATTGTCCAAAAT
C03	Bn-scaff_16002_1-p2136013	84.266	SNP	GTATGAAAAGTCTTTAGACAAAAGACTGTAAATTGAAAAGCATTCCATTG
C03	Bn-scaff_16002_1-p1717929	87.114	SNP	CCGAGACACGAAATGCTGTCCCTTTCTCGAGAATGTCATTCAAACCATTT
C03	Bn-scaff_16002_1-p1660852	87.12	SNP	ATAGTTTAAATGGTCCATACCGTTCTATATAGCGGTTAGATATGCACCGT
C03	Bn-scaff_16002_1-p1699540	87.12	SNP	GATACAAACAAACTTTAGACAACCTTTCATAAACATATCAATCACATGGT
C03	Bn-scaff_16002_1-p1762359	87.12	SNP	AGTATCAAACACACAAGACTTTGGTCAGAAACCCTACTCGTAATCCTCTC
C03	Bn-scaff_16002_1-p1762565	87.12	SNP	TTCTTAAGAACCAATCTTAAGGCGCAGGAATCTAAAGCTAGCCAACCATA
C03	Bn-scaff_16002_1-p1688212	87.168	SNP	AAGTTCATTTGTTGTAAGTGCTCTAATAAATTCATCTGCTTAACTTGATC
C03	Bn-scaff_16002_1-p1627403	87.184	SNP	ACCCTATTGATAGTCAACACAAACTACTATGCACAATTGTTATGTACTCG
C03	Bn-scaff_18936_1-p1265461	91.417	SNP	TTCGGTTCCTTGAAAGGAACACCTGGACAAGGGATTATACTCAAGTCTGA
C03	Bn-scaff_16002_1-p511265	91.857	SNP	TTAGTGAAACTACTTAACCCGACTAAACCGACCACAGATGGAAATCGTCT
C03	Bn-scaff_16002_1-p420333	92.204	SNP	TTGGTATGTACTTATGTTCAAAAGCAGCTCGCGTTCTTGTAAAACTAACC
C03	Bn-scaff_16002_1-p434890	92.204	SNP	CGATTATTCTGTTTCATAATATTATATATTAGTCCATTCTCTAATGGACC
C03	Bn-scaff_16002_1-p397940	92.485	SNP	GATATATGATCGGAAAAGTAAAGTCCACTTTGATTAGCTAAATCAATTCT
C03	Bn-scaff_16002_1-p298783	92.723	SNP	ATAACATATGTTAATTATAAATTTACCCTCCTAAATTTTTTTTCTGGCTC
C03	Bn-scaff_16002_1-p216389	93.41	SNP	GTTTTTTTTTTTCTTTGCTTTTCTTCCAGTTTTTTTTTTTGAGAATAAAC
C03	Bn-scaff_16002_1-p251938	93.41	SNP	GAAACACTTCACTTGACTCCATAGGATACTGTTCGACTCAAAAGGCATGT
C03	Bn-scaff_16352_1-p275494	101.902	SNP	AGTAAATCAATCATGTGTTGATTCATTTACATAGTCATGTGATAGAAATA
C03	Bn-scaff_16352_1-p287559	101.902	SNP	GTGTCTTGCCTATACAGCTCAATAAAAAACATCTCCGCAAGCTCCAACTT
C03	Bn-scaff_16352_1-p338900	102.22	SNP	TTTTAGTGGTTGGGTAATCTCACTCCTTGTCAGATGCACAACATTCCTTC
C03	Bn-scaff_16352_1-p361447	102.784	SNP	CAACATAATATCATAGCAAAAGAAGTGAAACTCTATACGATTTGTCATAT
C03	Bn-scaff_16352_1-p362688	102.784	SNP	GTTATAGAATATTATGTCGGGACCACTTGAGTGATAAGTAAATAAGGTCG
C03	Bn-scaff_20646_1-p208091	111.469	SNP	TGATGTTTACTATAAACAGATCATGGCATTGTCTATGAAGGTTTCTCAAC
C03	Bn-scaff_20646_1-p225497	111.469	SNP	GACGGGCTTGTTTTTCAAGAAGACCTAGATGAGATCTTAATTCTTCTTCT
C03	Bn-scaff_20646_1-p226621	111.469	SNP	CAATGTCCAACGTATATTTTCGTTGGCAAAGATAAATCCCTTAAGAACTC
C03	Bn-scaff_20646_1-p226857	111.469	SNP	GAATATGTTTGTGTGAACCCGTACTTTAAGAGAGCCTCAACCAGCTTTAC
C03	Bn-scaff_20646_1-p237962	111.469	SNP	CTTAAAATTAGTGTTAGCTTTTCCATAGGCACAAATATTCCCAAATTAAT
C03	Bn-scaff_20646_1-p247854	111.469	SNP	GCACAAAAAGGAACAAAGTAAAAAAAAATCACAAATATTAAGTCAATTTC
C03	Bn-scaff_20646_1-p248070	111.469	SNP	GCCTTTGCGAGGGCGCCTTTCATGCCCTTAGCAGAATCAATTAAAAAACT
C03	Bn-scaff_20646_1-p257447	111.469	SNP	TTTTCTACTTAGAAGTTCCTCTTCACTTTATTCCTTCTTCTGCCACTCAT
C03	Bn-scaff_20646_1-p252893	111.476	SNP	ATGGTCTAAGTGGCTTAATTTCAAATTAGATGACGTTTTTGAAGGTTTAT
C03	Bn-scaff_20646_1-p246974	111.477	SNP	ATATCGCAATAGTTAAGTATTTCATCATAGATTTGTAAGTATATTTTTAA
C03	Bn-scaff_20646_1-p290576	112.068	SNP	ACCAATATCGACTCACAAAGTGCTGCCGGTAAGGACACTGCTTCATATAA
C03	Bn-scaff_20646_1-p297712	112.068	SNP	CAGGCTTTGTAGCCGTAATTTATTTCGAGCTCCCGTTTCTCCCTTATATT
C03	Bn-scaff_20646_1-p492384	112.068	SNP	AAAGATTTCAAATCATTTTGAAATCTGTTGTTGTTTTGAAATCAATTTTG
C03	Bn-scaff_20646_1-p494289	112.068	SNP	ATCCAAACAACATTGGTTCACGTTTTTATTCAGAAAATAGCACTCATGGA
C03	Bn-scaff_20646_1-p358556	112.632	SNP	CATCATAAACCGACTAGTCACATTACTACGCTGGTCTAAGATGCTCTGAG
C03	Bn-scaff_20646_1-p377450	112.632	SNP	CAAAGATCCTAACTCTTCGGCTTCAGAAGTTCCTTGATACCATAGTCTTG
C03	Bn-scaff_20646_1-p377608	112.632	SNP	GTTGATATTTGCCGAGAGTCCGACATTTTTTGAGTCAGGAAAAATGGACA
C03	Bn-scaff_20646_1-p378704	112.632	SNP	CAGTTTCTCTATTCTGTCCTAACTGGGAAATCTTCTCCCAAAAAGTGGCT
C03	Bn-scaff_20646_1-p426582	112.632	SNP	TGACAATGAAATCCTCCCACAGTGGAGTTGAACTGTCCAAAACCTCATCC
C03	Bn-scaff_20646_1-p427416	112.632	SNP	CGAAGCAGAAATGTGAAGATCCTCTAATTGATTTTGGAGAGCTCGCCCTG
C03	Bn-scaff_20646_1-p437948	112.632	SNP	TGATCAAAATGGCGAAAGTAATAGTCATAGGTCCAAATGGATTTACCCTA
C03	Bn-scaff_20646_1-p463899	112.632	SNP	TTGAGCCTATTCAGTTTAAGAAAAAAAATAACTAAATAATAAATATTTGC
C03	Bn-scaff_20646_1-p464029	112.632	SNP	GTTTTTTAAAGCTGTAAAATGCCGATGTCCATGAATAAGAAGTATAAGAG
C03	Bn-scaff_20646_1-p472495	112.634	SNP	CAACAAACATCTTCATAGTGATTGCACTTCGAATCTTTACAGTGGCAATG
C03	Bn-scaff_19523_1-p188656	115.437	SNP	TCCATACCCTAACAAGAGACATCGCCGAGACCTTCCTCCTTGTGTACCTT
C03	Bn-scaff_17144_1-p2400	115.458	SNP	TCATGTATTTGCTGGTGTGCTACAAGAATTTTTGAATGGTCGATTATATT
C03	Bn-scaff_19523_1-p149	115.458	SNP	TGTTTTCTTGTAGTGTGTAGCTAGCCCGTAGTCTTCGACTTTCTCAACAA
C03	Bn-scaff_19523_1-p216	115.458	SNP	CGAAACTCTCGAAGAGATTATTAATATATCCATGGAAGCAGGGACAGACA
C03	Bn-scaff_19523_1-p311	115.458	SNP	TTGAATTAGTGGGCATATATAGGTCATTTTGCAACTCTCGAAGAGATTAA
C03	Bn-scaff_20741_1-p16076	115.458	SNP	AGCTTCATTTTTTAACTTGCAGTGCTTTTCAAGTTTATCGCAGGCTTGTA
C03	Bn-scaff_19523_1-p261625	116.702	SNP	GAGAGGAAAGGTACATTACATGTTCTCTCCTGTTGGATCATGTCTTAGAA
C03	Bn-scaff_28509_1-p33640	116.702	SNP	TATATTTTATCGTATCCATTGTCACGTGAATCAAAGGTAATTTTACTTCT
C03	Bn-scaff_27313_1-p653	116.704	SNP	TTTTGTGGTATGATGAGAAGCTTAAAGATTGGAGAACGATCAACGGTTTG
C03	Bn-scaff_18482_1-p739133	120.869	SNP	GTTTTCTTTTCTTGTTCAGCAAAGTTTAGGGTCTTAGAAAGAAAAGTTGA
C03	Bn-scaff_26320_1-p220425	148.448	SNP	ATTTTTACAAGTTCATATTGATTTACACTTTTAAATAGCCAATCTAAACA
C03	Bn-scaff_26320_1-p220462	148.448	SNP	TTTATCGGAAAGTTTCTCTACCTTATGTTTGATTTTTCATCAGAAAGTAC
C03	Bn-scaff_18855_1-p185593	151.963	SNP	AATGACAACTGATATCCTTGATTTCTTAATGGCTTCTGTGACCTCAGGAT
C03	Bn-scaff_18855_1-p168700	151.991	SNP	CTAGGCTGGACGAGCCGGATCAGCCCAATTGACATCCCTAATGGCAACCC
C03	Bn-scaff_18855_1-p184900	151.991	SNP	TCTCTTTGATTTATCTGTGTCTTCTTGCTTCCCAAAGTGATTACATTAC
C03	Bn-scaff_25094_1-p413818	153.229	SNP	TTGGGTTCTACTGGATCTCTGTATAGTGAAATTGCTCTATTGTGCTCACA
C03	Bn-scaff_25094_1-p497096	153.229	SNP	GTCGATGGAGAAAGCAGTGCAATTTATAGAAAGTAAACAAGTGTCAGATG
C03	Bn-scaff_25094_1-p126581	155.089	SNP	GCCCACACCAGATGCCTCAGGCCAATCTCAGGCCACAGAGCATCCGGAGA
C03	Bn-scaff_25094_1-p125012	155.126	SNP	AATGGTCCCTCATTTTAAAAGAAAGGTTAAAAAGTGAAGGAAATCATCTC
C03	Bn-scaff_25094_1-p131956	155.126	SNP	TTTCCATGAATATTCTAACCTGAACAAAGGTAGAGAGCATGGTTTGGTCA
C03	Bn-scaff_25094_1-p95988	155.126	SNP	GTTGGGTGGTTCTAAGGTCTACTCAAAGATTGACTTGAGAGCGGGCTATC
C03	Bn-scaff_19109_1-p33401	155.187	SNP	AATGTCATCATTCATGCAATAAAAATGAAACCAACTTCATCCTTTCATAA
C03	Bn-scaff_25094_1-p134081	155.556	SNP	TTTTGTGAACTCGTTGTTGTTATAAAGATATTATCTCCCACAAGTTCCTT
C03	Bn-scaff_25094_1-p154241	155.556	SNP	TTTACCGACGTTTATCTCCTTTCCCTTCTTTTTAATTCTATCCAGTTTAA
C03	Bn-scaff_21176_1-p1255	155.778	SNP	TGAAATATCGAATTCTTTGCCACCATCGTAAAGGATTTTTAGTAATAAAA
C03	Bn-scaff_25094_1-p316855	155.778	SNP	TCTCTCTCTCTTTGAATATCCCCACTTCAACCTAATTTAATTTGATCATT
C03	Bn-scaff_23407_1-p36212	172.146	SNP	ATCTCTCAGGTCTTACTTGGGAAGTACTGCAGGAACGTGTTGTGGGAACC
C03	Bn-scaff_23407_1-p83324	172.146	SNP	ACAAAACTGCAACATGTGGTCCCTTGTTTCCACTTCTCTAGAACAGAAAG
C03	Bn-scaff_23407_1-p83423	172.146	SNP	CCAAGACAAGAAATACAAGACTGGCACGATGTCGTCTGTTTCAAAGGATC
C03	Bn-scaff_23407_1-p83498	172.146	SNP	TGCCAGTCTTGTATTTCTTGTCTTGGTCTCAAAGCATTCCAAGTTGCTGA
C03	Bn-scaff_23407_1-p85316	172.146	SNP	TAGACCAAGGTCGCTCTGAACGAACATAGGTTAAGAGGTTTCACTGATAA
C03	Bn-scaff_23407_1-p85348	172.146	SNP	ATTATCTTACTTCATAAAGTGGGGAGCGTATTGAGTCTCAGCCTGCAGTC
C03	Bn-scaff_23407_1-p26401	172.749	SNP	GCTCAATCTGTAAGTTTCTTCTTCTTCTCTCTCTCTCTTTTGAGGACTCC
C03	Bn-scaff_23407_1-p27434	172.749	SNP	CTGAATGTTCGATAATGCAACAAAGAAACAACTTTTTCATTAGCTCCATC
C03	Bn-scaff_16135_1-p62894	173.271	SNP	ATTAGTCGGTTGGACCTCTGCCTAGTGAATACTCTCGGGTTATCAGAAAA
C03	Bn-scaff_19740_1-p36568	173.271	SNP	GTTGCGCTTGGAGGAGTTGCGCTTGCTTGGCGCCTTGACAGATGATTGTA
C03	Bn-scaff_19740_1-p67158	173.271	SNP	TTACCCTATCTCCAATTGCGCTTAAACCCTTGAAAGCTGAAATGCAAACA
C03	Bn-scaff_23407_1-p23075	173.285	SNP	AATACTTTGCTCCTTAAAATTAAGGCATGGAGCTCTGATCATGCTCACTG
C03	Bn-scaff_16135_1-p168458	173.837	SNP	CGTTGATGATAGTTTTAATAGAATCTTACAAAGCAAATACGAACCAAATT
C03	Bn-scaff_16135_1-p257329	175.526	SNP	GCAACACTTCAGAAACTCTCTCCATGTCTAAGAAGACACCTCCTCAGGCG
C03	Bn-scaff_16135_1-p290412	175.526	SNP	GTAAGTTTTCAGTCGTTTTGTGTCTTCATCACAAAATCATATGTTTGAAT
C03	Bn-scaff_16135_1-p309577	176.783	SNP	AGTTACCAGTTGAACACAAAGAAGCAATATAATTATAGAAGAGGGATATG
C03	Bn-scaff_16135_1-p311707	176.783	SNP	TGCAATACAAATCGAGACGGTTAACCATCAGATTCAGGTTGGAAGGGAAT
C03	Bn-scaff_17440_1-p107030	184.44	SNP	AAGGAGAGCATAGAAACCATAATTAAAAAGCAGTTTTTAGAATACATCAA
C03	Bn-scaff_17440_1-p177538	184.44	SNP	TATACATACATGTTGCTGTTTTGTACCCCTTCCGTTTCTAAACAAGTGTC
C03	Bn-scaff_16372_1-p89003	184.543	SNP	ACATTGCAACCAACAACATAAGCATCAAGTACCCTGTCACATAATGTTTT
C03	Bn-scaff_17440_1-p68056	184.801	SNP	AGGATAAGTCGAATTATTGAGCTTACGCAGATGACTTTATGACGACACTA
C03	Bn-scaff_24726_1-p39937	184.812	SNP	ATCACTTGTCTCTGCTGTCAGATGCCAAATCCAACACTGAGAGTTAATAA
C03	Bn-scaff_24726_1-p90002	184.999	SNP	TACACTTTGGAAAATTTGGGGCCCTTTAAACTCAATGCATTTTTGAATAC
C03	Bn-scaff_16665_1-p128193	186.435	SNP	GAACAAAAATAAAAGATGCTTTTCACCCAAAAGAGAAGACAAATGATTCT
C03	Bn-scaff_24726_1-p16408	186.435	SNP	AATGAAGTTACCTAGTTTCAAAGTCTTTTTGGCCTTTGGAGTTGCATCAT
C03	Bn-scaff_16665_1-p158336	187.001	SNP	CAGACTTGAGTCCAATGATTTCTTATAATATCTTTCACCACCGCTCCACC
C03	Bn-scaff_16665_1-p158462	187.001	SNP	ATCTCCCTCACCATATTCTCGAATCGAGTTAGGAACTGGGGTCTAACCCT
C03	Bn-scaff_16665_1-p169062	187.001	SNP	TTTTATAAAATAAAGTAATGACTAGTTATTTACCCATCACGTGGTATCAT
C03	Bn-scaff_16665_1-p188604	187.001	SNP	TAAAAATCCAATCAATGTTGTGGAGCTGAATCTTTAATGTTGGAAATGAG
C03	Bn-scaff_16665_1-p191205	187.001	SNP	AACTACAGAAATAAAAGAACAAAAGCTTCATTTTCGCTGCAGTTTAATAC
C03	Bn-scaff_16665_1-p199132	187.001	SNP	CTTTTAGAAAACAAAACCGGTGTGCAGGTATATATATATTGAAACGTTGC
C03	Bn-scaff_16665_1-p199420	187.001	SNP	ACCTTTTATACTAAAAAGTATGCTGGAGTGGTGATGAATGTATCTTAACC
C03	Bn-scaff_24631_1-p348568	190.14	SNP	CCAAAAACCATTCCCCTTCGTGAGTGATTTCTCCAGATCATCGATCCCCT
C03	Bn-scaff_24631_1-p299275	190.15	SNP	CTTAGAAAGGCTCACGAGTTGAGGTATTTTGCAAAAACTAATGTTCTTAT
C03	Bn-scaff_24631_1-p316671	190.176	SNP	TAATGACGATTCATCAAAACTTCTAAAAATTCATATCATGACTTTAGTGG
C03	Bn-scaff_24631_1-p372982	190.762	SNP	ACCAAATGAAGCTCTGTATATGCTGTTCAATTAGAAGATCCGACTTAGAT
C03	Bn-scaff_24631_1-p373952	190.762	SNP	GCTTAGACGTTGGTAGTACTTGCTACTGAGTATTTCATAATTGATCAACC
C03	Bn-scaff_24631_1-p424973	192.125	SNP	TTCAGTTTTTATTTGGGGTCACTTTCTATGAGCTGGCTCTCTCCTAGACG
C03	Bn-scaff_24631_1-p425420	192.125	SNP	ATGGTCTAGCAGGTACGAGCACAAAGCTGTAGGATCATATTTGAACTGAA
C03	Bn-scaff_17042_1-p507777	207.965	SNP	AGGACAAATAGTGGTGTCAAAAAGAGTTTTGATCTCAAGGATTCAACTCA
C03	Bn-scaff_17042_1-p500227	207.981	SNP	ATAAAACTAAATTATTTTGGAAGACGTTATACGAATAAACAATGACATCA
C03	Bn-scaff_17042_1-p478613	208.149	SNP	TTAGCAAAATTGCGTGTCTGATGTTGATTATGTTTCCTCTCACGTATCTT
C03	Bn-scaff_17042_1-p485228	208.149	SNP	TTTCTTTCATATCATCTTACAAAAGAAAGCATAACAATAAAAAAGTATTC
C03	Bn-scaff_17042_1-p511184	209.331	SNP	AACATAACTCAAACTCATGATCGACAGGTTTACGCCTGCCAAAGTTTTCA
C03	Bn-scaff_17457_1-p12659	215.136	SNP	TTAGATTTAAGTAGATAATATTAGACTTTAAGTCTGGACGTGGAGTTTAG
C03	Bn-scaff_17457_1-p129740	215.136	SNP	CGATTTGTCTCTCAATTCATTGAATCGAGCCTTCATTCTTCATCTTTCAT
C03	Bn-scaff_17457_1-p131145	215.136	SNP	AGGGCTCACACAGCAAGAAGGAATAGATTTCAGTGATACATTCTCTCCGG
C03	Bn-scaff_17457_1-p147858	215.136	SNP	GTTTTAGTGTCGTTGTTGTCTTACAAATAAATTTAAATCCATATGTAATA
C03	Bn-scaff_17457_1-p178292	215.136	SNP	AAAAAAAACATAGTTACGAGTAGAAGCTGTTCAAGAACGTTGAGACCCGT
C03	Bn-scaff_17457_1-p250253	215.136	SNP	AGATTTGCTCCCATTTAAAATGGATTGAAGATTGTGTTAGTTAGCTTGAA
C03	Bn-scaff_17457_1-p253824	215.136	SNP	TGTTTGTAGATGGGGAGAGGGAAGAAGAAGATAACTCACCCTTCTTTGAC
C03	Bn-scaff_17457_1-p63628	215.136	SNP	AAAGTTCTACAATATTGGAATGCACATGTTTTAAATAATCACTAGATCTC
C03	Bn-scaff_17457_1-p65395	215.136	SNP	GTTTTAAGAGGTTGTGATCTCTCAGAAACCACCAATTTTGCGACATATCT
C03	Bn-scaff_17457_1-p81967	215.136	SNP	AAACAATATATTTTGAATAAGTCATATATAACTTCAGACACAACCACATG
C03	Bn-scaff_17457_1-p82523	215.136	SNP	AATAGCACTGGTCATACTTCGGAAAATATTTGATGCTATGCGATAGTACT
C03	Bn-scaff_17457_1-p85083	215.136	SNP	ATTTTTTTTATTCAAGTTCAGATTTGTTTCTTTTGGATTCATTTGGTTCG
C03	Bn-scaff_19101_1-p10495	215.136	SNP	GTTACCGATATAGCTTCCAGTGACCATGTTTAAAGGAAGAACTATGAGAG
C03	Bn-scaff_19101_1-p20551	215.136	SNP	ATATTTCAAAATTAGCATGTATGATAACCAAAAACTCTATAAAATGCGAT
C03	Bn-scaff_24108_1-p2548	215.136	SNP	TTTGTCTACATCCTCCTCCGTCATACACACAGAAATAGATAAGTGAATCT
C03	Bn-scaff_24108_1-p304034	215.136	SNP	GGCCAACTTCACAACAACATAAGTTTTTGTTTTGAATTTCTTCCGTGAAG
C03	Bn-scaff_24108_1-p314665	215.136	SNP	TAAACTGTATTAGCTCACTTTCAGCATCGGTTAGTCCAGACGAGAAGAAT
C03	Bn-scaff_19101_1-p13013	215.143	SNP	TGACGTGACATCTCCTATCTTCTTCGACCCCTTCTTCCTCGTCTTGTGGA
C03	Bn-scaff_17457_1-p245329	215.189	SNP	TCACCTCTAACATGAGTAATAGAACAACCGTTGTTAAAAGCTAATAACTC
C03	Bn-scaff_18559_1-p161529	231.324	SNP	GTCGCACAAGTAATTGTACAACACGAGTTCTTTGTCCTTCTTCCTGACCT
C03	Bn-scaff_18559_1-p166004	231.324	SNP	ATCAGGAACGAGTTCTTGCGGCCCGTTTAATAGCTCACTACAATCAGTAA
C03	Bn-scaff_18559_1-p166394	231.324	SNP	AAATGTAGTTACAGTATCTATAGTTGCAGTAAAACCCTAATTCTCTCTGT
C03	Bn-scaff_23761_1-p27239	232.12	SNP	CTATAGTGCACTACTGTCTGTGTTTATTGCTAACCCCCTTGAATCATTTG
C03	Bn-scaff_23761_1-p28016	232.581	SNP	AAGAACAAGAAGCATGGTTTGGTTTAGCAAATTAGAAACTCGTAGTGAAT
C03	Bn-scaff_23761_1-p281604	232.786	SNP	AGCATTATTCTTCTAGTTAACTTTGTATTTTTACTAAACCGAAAATTATC
C03	Bn-scaff_17119_1-p247998	233.131	SNP	TTATCAGAGGGCCTTGAGCGCCGAAACGTGTTCACTTCTAGTGTTGTTGG
C03	Bn-scaff_17119_1-p349683	233.131	SNP	CAGAGGGTAAGTGTTGACTAAAGGTAGCAAGAAACTCTTACTAATCATGG
C03	Bn-scaff_17119_1-p413245	233.131	SNP	CGCCTGACTAACCCAAGAGAACAAAAGATGAGCTCTGTTCTGCCTTACCT
C03	Bn-scaff_17119_1-p414079	233.131	SNP	TGGGAGGTTGGAAAGGAGCACTCGGGGGAGTCACTTCTTGGTTGAGCAGA
C03	Bn-scaff_17119_1-p414142	233.131	SNP	TAGAAGGAACTGTTGGTTCTGCAGGGAAGTCCACCGCATTCAGATTACGT
C03	Bn-scaff_17119_1-p417634	233.131	SNP	TGCAGAGGGAGCATGGAATGGAACGTGAGTAAGATCAAGAGCATACTCCC
C03	Bn-scaff_17119_1-p417871	233.131	SNP	CCCCAAAACTTCAACTTTTCCTTTGGAAAATAGTCCCTGGAGCTATCACC
C03	Bn-scaff_23761_1-p287998	234.812	SNP	CAGCTAACTAGCAAAGCGGAAACATGGTTTGAAGTTCGAAGTTTGCAAAA
C03	Bn-scaff_23761_1-p320782	234.812	SNP	TATATTGATAGGTCATGGGTTGATATTATACAATTTTAGAAAATACATCG
C03	Bn-scaff_23761_1-p386442	234.812	SNP	TCAAAGTCCAATCCACTCATTCAAACTCGATCTATTGATATAGCCAAAGT
C03	Bn-scaff_23761_1-p434901	234.812	SNP	AAAAGCTAAGATTTTGATTACCTTCTTAACCGAAGCAGACCACGAAAGCG
C03	Bn-scaff_23761_1-p392078	234.837	SNP	CAGATTTTTTCTTAGCAATCTTCGACACTCAACAAAAGAAGCAGAAGAAA
C03	Bn-scaff_23761_1-p738585	235.663	SNP	CCAGCATCTGGTGCAGTAGCCATCACAGCTTCAGGGTGGTTACAGGTAAT
C03	Bn-scaff_23761_1-p581335	235.666	SNP	GGAGCATATAGTTTCTTAGGAACATGCTGTCCTTATATACAACCTCCTTC
C04	Bn-scaff_20817_1-p56685	0	SNP	TGATTATTGATTGGATACGATAATATTGACAACCGTCGAATCATCAACAA
C04	Bn-scaff_20817_1-p50242	0.598	SNP	ATAACCTGGTGGCTCTTAACGGCATTGTTTATCACCCTGACGGTTTCCTT
C04	Bn-scaff_20817_1-p15523	1.163	SNP	TAGGACTGGGATCCAGGTATTGCGACGACCGAAAGACTCCTCTACAGACA
C04	Bn-scaff_27676_1-p110403	2.325	SNP	TGCCGACGTTTTGAGATCTCTCCGAAGCTTCATGAAAGTCGTAAGAATCT
C04	Bn-scaff_27676_1-p111217	2.326	SNP	TAAGGTGATGCTTGCCTTAATAAGGTTTTCGAGGGAAGATCGTACAGGCT
C04	Bn-scaff_18903_1-p893924	4.036	SNP	ACGATCCTACACACCAAACAAAGAAAGCATATAATGTCCAGAAATGTCAA
C04	Bn-scaff_26787_1-p30400	8.357	SNP	GCTTGAAGAGAGAGAGAGAGATGGTTTACGGCTTTTTGGAATTTGGTTTG
C04	Bn-scaff_19043_1-p53629	30.675	SNP	TTTTTCTATAGTTGTGTATGCTTCTATTAAAAATACCTAGCTAATTAACT
C04	Bn-scaff_19043_1-p51461	31.112	SNP	TTCTCAAACGGTTCGTAAACTTAGTTTAGTAGTTTTTCGGATTATGTTTT
C04	Bn-scaff_19043_1-p18086	31.17	SNP	TTGAGTCCTTGGAACTTGAACACTGGCTATTGTACTCTATGTTCCACGGT
C04	Bn-scaff_19043_1-p18178	31.172	SNP	TTCAAAATATACACACTTAACAACGGATTTTATACTATCCCTTTATAAGA
C04	Bn-scaff_19043_1-p440830	31.819	SNP	AATCTTCTACTTTTTCACTTCACTTCTCGTCTGCATCTATATACCATATT
C04	Bn-scaff_15712_6-p764905	34.268	SNP	TTGATTCCACAAATAATTTACTAGATACTCACTTCTCCATTTAATGAAAT
C04	Bn-scaff_16876_1-p176872	38.184	SNP	GCGAAGTAAACCCGTCAAATAACGATACTGAAACAACCACAAAACGTCAA
C04	Bn-scaff_16876_1-p171510	38.228	SNP	CAGTGATATTCTATTGTAAATAAGTTCAAAAAGTAAGGGCTGCTTTAATA
C04	Bn-scaff_16876_1-p603840	38.877	SNP	ATCGCTACTCAAATTGAAATAACGAGATTTTCAGGAAAATCATAAAAGGC
C04	Bn-scaff_16876_1-p1080820	41.435	SNP	TTCTATGAGTATCTTATCAATAAAAAAAATTGAAGAATAAAAATACTGGA
C04	Bn-scaff_16876_1-p1293441	42.011	SNP	CGAATATATTTGATATTCTTAAACTTGAGCTTTATGAGAAAAATGATGAA
C04	Bn-scaff_26139_1-p209686	47.389	SNP	GAAACCTATATAAACCACAAAACGGAGACCACCAATAATACTACTGAGAC
C04	Bn-scaff_27765_1-p403263	47.595	SNP	ACTTGAATATTGTCTGAAACGTTCTTCGTTTCGTCGCAAACGGTGTTGCC
C04	Bn-scaff_15779_1-p400004	47.607	SNP	TAGTTTGTATTATTGGTCTCAGTTTCAGAGGTCTACCGATTGGACCTACT
C04	Bn-scaff_15779_1-p318634	48.275	SNP	TCGTAACTTTCCCATCCGCAGCCACGTCTTTACAAAAAAAGAGCATAGTC
C04	Bn-scaff_18776_1-p246454	50.843	SNP	CTGCTCTGATTCATGACTTCTTTTTCCGTCTTAGAGCATAGTCTCTCTTA
C04	Bn-scaff_18776_1-p269180	50.961	SNP	ATTTCCTCAACAAAATTGAAATATCTCTTGCTAGAGTTGCGGTAGTGAAG
C04	Bn-scaff_15712_8-p110489	53.712	SNP	TATATGTCAGCAATTTTGCTTCTCTTACACCAGACCTGTGTCACCCAGAT
C04	Bn-scaff_17335_1-p119237	59.835	SNP	GAATATTTATCAAATAAACAAAGGCAAGGAAAAATTGTGTACACCAAGAC
C04	Bn-scaff_16309_1-p137984	61.411	SNP	ATTAAAAAAATAAACCAATGAGAAGCATTTATTTGACCACGTCATATAAG
C04	Bn-scaff_16714_1-p225057	61.991	SNP	TATCCGGAGATTGATGTGGAGCTTTGGTGTCCTGAGCTACCACAATTTCC
C04	Bn-scaff_16217_1-p114749	62.595	SNP	GACGTAAACCCTAACTTTCTCTCATTCGGCAAATGCTATAAAAAGCCAAA
C04	Bn-scaff_19170_1-p518890	63.775	SNP	TATTTGTTAATTATAAATACTAAGTGTACTGCTACTATATATATAAACTC
C04	Bn-scaff_16503_1-p197277	63.938	SNP	CAATCAGCATCAGCAAAGACCTGTAACTGAAGCTCAGCCGTAGAAGAATA
C04	Bn-scaff_16511_1-p854762	63.941	SNP	GAGAGAGAAAGGGTGAGAACCCAATGAGTACTCACAAGACAGTTCAACTG
C04	Bn-scaff_15809_1-p88785	63.963	SNP	GCTATTAACAAGTTTGGCCTCCTCTTTCTGATATGGTTTTTTCTCCTTCA
C04	Bn-scaff_19170_1-p40115	63.995	SNP	CATAGACTAAAGAACCAATTCATTTAATATTTTAACAGAATTTATTGTTT
C04	Bn-scaff_16511_1-p1127864	64.001	SNP	TCTTTGGAGTTTCACAAAAAAAATATCATTGTATTAGTGATTTTTTTGAA
C04	Bn-scaff_28498_1-p299166	64.003	SNP	TTATCGTGATTTGGGCTCTAGAGAAATTGTATTGGCTCCTAATATCTTGC
C04	Bn-scaff_19253_1-p543342	64.011	SNP	ATTTGTACAGATTCGGGCTTATGTGTTGATTCATTTAGATAGTAGTTCGA
C04	Bn-scaff_27634_1-p13119	64.016	SNP	GCATATTACATAACACGTAAAGTATTGTATAAGAAATTTATATGAGAATA
C04	Bn-scaff_15809_1-p46703	64.018	SNP	TATGATGTATATTAATTACAGTAAAATAATGTTTTTGGCTAACATATTTC
C04	Bn-scaff_16511_1-p745248	64.021	SNP	AAATAATTATATATATATATGTACGTTCGTACCTTTCATATTCAAGAACG
C04	Bn-scaff_19253_1-p490594	64.023	SNP	GGGAGATCCAATGTCACCGGCTCTGTTTGTTTTGTGCACGGAGGGCTTGT
C04	Bn-scaff_16511_1-p744766	64.029	SNP	GTGGACCTCATGACAATCATTCCCGGATATATATTGGATTTCCAAAATTT
C04	Bn-scaff_16511_1-p854981	64.031	SNP	CCAATTATTTTGGGTTACTAAACCTTCTTTTACGTGTGCCAAGGTTATTT
C04	Bn-scaffold18039-p397	64.033	SNP	TTGGGTTCTTTATTCTGCTGCAAAGAAACCACATCACCATACACAGCTTT
C04	Bn-scaff_16511_1-p1231824	64.037	SNP	GGACTCAAACCAAAAACAGGCAATGCCCCTAGTTAAACATTATAGCTTGG
C04	Bn-scaff_16511_1-p986462	64.048	SNP	CTTGGGGGGATTATTCAAATGTGGGTAATGAAGTTCCATGGAATCGGAAA
C04	Bn-scaff_16511_1-p718956	64.061	SNP	ATATTTTCACGAGAAGCTTAACTAATGAGTTCAATTCTTTGAAGAAAAAG
C04	Bn-scaff_19253_1-p614151	64.1	SNP	TGCCCAAGAACACAGTATGACTTTATTAGTGCTGGCTAAAAGAAGGAGAT
C04	Bn-scaff_19170_1-p399579	64.22	SNP	AAACAACTTTTTCAACATGAATCAATTGTAGACGATGACAGTTGATTTAA
C04	Bn-scaff_19170_1-p441956	64.272	SNP	CTAAAAAGTGTCTGAGAGTGTAACTCTCTTCTACTTTTAAGGCGATTTCC
C04	Bn-scaff_19170_1-p990940	64.426	SNP	TTCCCTGCGTCGCTTCTCTTCCATTTTTCCAATTCTTTTCGATAATCTGA
C04	Bn-scaff_19575_1-p613320	64.538	SNP	AATGATCCTAATTAGCCACCCTAGATTAATGCAAGCAATAAGTCCTAACT
C04	Bn-scaff_16312_1-p33849	65	SNP	AGCTTGACAAAAAGTAATATCCTTCAAAAAGTTCTTGTATTGATGTACTT
C04	Bn-scaff_20042_1-p1582	65.199	SNP	CACGCATGAAATAAACAACTACTTCTATTTAAATGGAATAAAAGAGTGAC
C04	Bn-scaff_18505_1-p216449	65.506	SNP	ATAAAAAATTAGCTTCCATAAGTGGGATTTTATAAATTTAGATAAGGCTC
C04	Bn-scaff_18505_1-p288042	65.511	SNP	ACCTCACACATCAAAAGAATAAATGCTCCAAATATGGATATATCAGCTCT
C04	Bn-scaff_15911_1-p336033	65.521	SNP	TCCATTCGCTGCTAAAATTCTACCCAAATTAGCATCTTGAATTACCTTTT
C04	Bn-scaff_19170_1-p1087763	65.523	SNP	TCCCGTTAGTTCGGGTTTTACACTGTGATGCCGAACTAAACCGAACTTTT
C04	Bn-scaff_15911_1-p253367	65.529	SNP	AACATAATTTTTACAAGAGCCGTATTTCTTTTTTAATTAGTCGTAATAGG
C04	Bn-scaff_22530_1-p56354	65.536	SNP	CGATTCTCCATTCTTGACAATTTCCTGTTTATCCTGTTTTCGGTGAAACT
C04	Bn-scaff_15911_1-p316804	65.54	SNP	CCATAAATGTCTTTAGAGAAACTTCTGTTAAAGATTCTTGGAACACAATT
C04	Bn-scaff_15911_1-p358353	65.541	SNP	GTATATTTGAGACTGATGGTTTGTGGATTTCAAAACCCGGTTCGAGATTC
C04	Bn-scaff_15911_1-p753773	65.557	SNP	TGGTATGTCTTCCAAGCTACAGTATATTCAATCTGGAAAGAGAGGAATGG
C04	Bn-scaff_19170_1-p891168	65.571	SNP	ATGCAAAGATTAATTAGATATATATTCGATAATATATAAGATCCTTATCA
C04	Bn-scaff_16312_1-p189576	66.266	SNP	GATTCTTTCACCAAACCTTCGGTTATATGAGGATGTTCTTTGAACGAGTC
C04	Bn-scaff_18712_1-p627372	66.859	SNP	TGGGACATGTGCATGTCAACAAGTTTATGGCAAGCTCTCGGTTTCTCAGA
C04	Bn-scaff_27513_1-p55735	66.892	SNP	CTATTGTGTTATCCTAGAGTCTATGTAGATTCGAACCCTAAGTACTACAA
C04	Bn-scaff_16217_1-p398497	66.896	SNP	CTTTTTGGGCTACCGGACGTTCATTAACAAGTACTTTTTACTCTTCTGCG
C04	Bn-scaff_16217_1-p395934	66.934	SNP	GAGTTCTTGACTCAACCGCCACACCGAACAGTTTGCTCCTCTTTACTTTA
C04	Bn-scaff_16309_1-p215682	67.259	SNP	CAATCCAAACGGAACCCAAATAATTAACCTGAACTAGAAATAGTAAAACC
C04	Bn-scaff_18656_1-p22362	67.672	SNP	AATTCACTAGTTTTTATTATCCCCATACTAAATCCCTAATAGACCAATTG
C04	Bn-scaff_18712_1-p482601	68.402	SNP	TTAAACTTCAAGCCCGGATATGATTAGAGTAGTGGTGTAATAGGTGCGGA
C04	Bn-scaff_18712_1-p326442	68.987	SNP	CATAAAAGAGATATAGCTATGATATAGTGACTGAGCTTTCCCTAGAACAT
C04	Bn-scaff_16576_1-p579161	72.942	SNP	ACAAGATCACTAGTTTGGCGAATTTGACTGTTTTTAGCACAATCCAAAAC
C04	Bn-scaff_17112_1-p3928	72.985	SNP	TACGCACAGCTTGTATATGTAATTGACTTGTATTTAATACTAGTAGTTTT
C04	Bn-scaff_16576_1-p166604	73.538	SNP	GACCTGGAAAGGTAGTTTTCTTCTCTAGCTTCGTGATTCAAGTTATATAG
C04	Bn-scaff_18754_1-p207838	74.948	SNP	AAATTCTTTTCTTTCCTTTCGGATTTTACCCTGACCCAAAAACTTGAACT
C04	Bn-scaff_16095_1-p24601	75.916	SNP	CGCCGCGTATAAGATTATAAAACGCAACATACACAAAATTATATGAAAAA
C04	Bn-scaff_16935_1-p69744	90.917	SNP	AGGTGAGCTCTAATAGCAACATTACTAGACCTTGTAGCTGATGACTGACT
C04	Bn-scaff_16534_1-p1862345	97.824	SNP	ACATAACTGAAGCTCGAGAATTTAAGATTTGATTACCGATAGAGTAGCAA
C04	Bn-scaff_16027_1-p70704	118.326	SNP	TGCGTTCTTATATGTGTTTAAAAGAAGATAAAGTAATCACCCAAGAAATA
C04	Bn-scaff_15838_1-p96143	123.405	SNP	CGAGTCTGTTACGAGGAAAAACACCTTATGAACACCTATATGGGAAGCCT
C04	Bn-scaff_15838_1-p92309	123.47	SNP	CAAATTACAAAGTGGATTTGATTATTTTTCTTGTTAAAATCAATTCTTGC
C04	Bn-scaff_23534_1-p36688	125.006	SNP	AGACCCGAAGATGAGAGCCAGCGCATTTTCAGCTTTTAAAAACGGAGAGG
C04	Bn-scaff_22933_1-p76584	128.721	SNP	TCCAAATCATGTGCTATTGCCTATTGCCATGAGCGTCATCTCACTTTTTT
C05	Bn-scaff_20270_1-p1440999	0	SNP	AGAACTGTCGTCTAATACACAACCTAACTTCAACGGTACAATGTTTCTCT
C05	Bn-scaff_23186_1-p8774	2.735	SNP	AGGAGAGACATTATATATGAACAACCCGTAACGGATTCTAACAGAATCAG
C05	Bn-scaff_16526_1-p42180	3.009	SNP	ACCAGTTCGCACTCTAATCCAACAGATTTTTTCTTGGGTTTATTTGTGCC
C05	Bn-scaff_20270_1-p1097990	3.713	SNP	AATATTTGGTATCCAAATATTTATTTAATTAGTTGTAGTTTTCCTTATTG
C05	Bn-scaff_20270_1-p1120314	3.713	SNP	TATATTTACATAATTGCCCCTATTTCTTCTTAGTGGGCCATAATTAAGGC
C05	Bn-scaff_20270_1-p1070285	4.113	SNP	ACCAAATTGATTTGAAAAGCCTTCTGAACCAAAGCGATTTCAAAACCGAA
C05	Bn-scaff_16526_1-p24333	5.18	SNP	GCTGTGTTTACAAGGAATGTTGTTTTGATTTATCTTATCATGTCTTTACA
C05	Bn-scaff_20270_1-p1048682	5.18	SNP	TCAGGTGCTCGACAATTATTAAAACAAAACTAGTTGAGCCTGGTTCTAAT
C05	Bn-scaff_20270_1-p1066725	5.18	SNP	TATACGGGGATCAAATGCTTAATTGCTTGGTCAGTAAGTTGTATATTGTA
C05	Bn-scaff_20270_1-p1054999	5.216	SNP	TTTAAAACGATACACGCTAGTATACACATTATGGTGTTTAAATTTTTTTA
C05	Bn-scaff_20219_1-p193578	11.059	SNP	AAAACATACAGTAGAATACAAACGGACAAAAACACTAAATAACATTAAAA
C05	Bn-scaff_20219_1-p350516	11.069	SNP	GCCAATTAGTGAGGGAATAAATAAACTCGAGCTCACAGATCTCTCACCCT
C05	Bn-scaff_23186_1-p340682	11.153	SNP	GGAGTTATTTAAATAATATATGAGTCCTAATGAATTTAGGATAAACTAGA
C05	Bn-scaff_23186_1-p340708	11.153	SNP	ATCTCTCAAAACTTACTCTCGCACAATTTCTCAATTCATATGATATGCAA
C05	Bn-scaff_25595_1-p423448	37.724	SNP	TCAACCAATAGTTAAATAACACGTCCCTTAAGTAAATCTTTTTCTTTGGT
C05	Bn-scaff_15818_2-p1027337	43.312	SNP	CCTGTTGTAGCTTTATCAACTACAGAGGCAGAGTATATTGCATTGACTGA
C05	Bn-scaff_17869_1-p843753	45.537	SNP	AACTGGTTCCATGGCAGATTTAGACATTAATCATGTTATTATAGTGTTCA
C05	Bn-scaff_18338_1-p322932	45.72	SNP	TATGTCTGCACTCAACAGTGTGTATATATCCTCTATATATTATTTGAAAA
C05	Bn-scaff_21338_1-p1199395	49.45	SNP	GATATATAGAGGTTATCCTATAAAAAAGGAAAACAAAAACTAAAATCTTA
C05	Bn-scaff_21338_1-p1197350	49.458	SNP	GAGTCACGTCTTGAGCTACGATACGGTGGTGGGGATCTGCTGTAGCGGCG
C05	Bn-scaff_21338_1-p1193458	49.478	SNP	TCTTGTTCATTGCTTCTCTGACACGCCAAAGCTTCTACAAACTGTTCTAC
C05	Bn-scaff_21338_1-p1197474	49.478	SNP	AGATGGATTCCCCAATGAACAAAAAATGCATATCAAGAATCAACCCACT
C05	Bn-scaff_21338_1-p1193513	49.619	SNP	AACAGTTTGTAGAAGCTTTGGCGTGTCAGAGAAGCAATGAACAAGAAGTT
C05	Bn-scaff_16268_1-p641008	49.787	SNP	CCATCTCCCCATTGTCTGTAGCTTCCTCCTCTGGTTCTACTCCTTGTGTA
C05	Bn-scaff_16268_1-p570766	49.814	SNP	TAAAGAAAAAAAATATATATTGTTACACTTCCACGAAACAGGCCACAATC
C05	Bn-scaff_16268_1-p571147	49.814	SNP	GCTCTCTGTCTGGCGTAGCTTTACTTCTCAACTTATGGATATCGAGTTTA
C05	Bn-scaff_16268_1-p575311	49.814	SNP	TATCTGAGCGGTGGAACTACTCTAGTGGAAAAGGATTAGTAACAACTTAC
C05	Bn-scaff_16268_1-p600077	49.814	SNP	TGAGCAAGCGAGCTATAACGAGTTTCAAAAACAAGTGAGCTATGATAACT
C05	Bn-scaff_16268_1-p608221	49.814	SNP	ATATTTTTAACTCTTAAGTCTTTAACTTAATACATTTTCTTGTGTAGAAT
C05	Bn-scaff_16268_1-p635312	49.814	SNP	ACAAATCTTTTTTTATGCTCAGAGTGAATTAAAATACTTAAATTTACCTC
C05	Bn-scaff_16268_1-p640088	49.814	SNP	GCTGCTACAGCGAGTATATCTTTAGCATACTGCTGCTGATTGAGAAAAAG
C05	Bn-scaff_16268_1-p573752	49.844	SNP	GCATTTGGTCAATGATAAAACTACATGATTTTTCAGCATCTTAATTAACG
C05	Bn-scaff_21338_1-p1205110	49.844	SNP	TTTTCCTCCCTGTTACTCTTCTCGTTCTTCGTTTTCAATCTGGGTAAGTG
C05	Bn-scaff_21338_1-p832648	52.5	SNP	GGCCGTTCATGTTTCTCAGGCTATAATCCTGTTATGATATCTCCTCTTTT
C05	Bn-scaff_20125_1-p1071	54.836	SNP	ATCCTCCTTCCAAAGATTTGTTCCCATCCGTCCCATCTCGCCATCCTTGT
C05	Bn-scaff_20125_1-p110480	54.836	SNP	AGTACTCTAAATAGTAGTCATAATTTTGATGCATTTTGATCTCACCCATT
C05	Bn-scaff_20125_1-p12360	54.836	SNP	ACAATATATATCCAACTAAGTCTAATTTTGATATAATTTTTATTTCGATC
C05	Bn-scaff_20125_1-p12815	54.836	SNP	AAGAATACAAATTCTTGCTGTTATTATTTAAAATCCAACTTTTACAAGAC
C05	Bn-scaff_20125_1-p150744	54.836	SNP	CATTTCTGATTCAAGATTGCCATCAAATCCTAATACTAAGCTAGTGCTAT
C05	Bn-scaff_20125_1-p16792	54.836	SNP	CACTCTAGAGTTGGAGATTCGTCGAGATCATTCTAGGAATTCGTAATGGT
C05	Bn-scaff_20125_1-p177173	54.836	SNP	TTCATTCTGAATTTGTTTAAATTGAAATAAATTGGTCTAAATTAAGCAAT
C05	Bn-scaff_20125_1-p2716	54.836	SNP	AAATGTATGTGATTGATCTGTGAACGATTTTGCTAGGCTCTATTGGACTT
C05	Bn-scaff_20125_1-p6258	54.836	SNP	GGCTTAATGCATATTTGGTTTATGCATTATATATCCAACACTATTTGGCT
C05	Bn-scaff_20125_1-p64030	54.836	SNP	TGAAGAAACAAGTAGGGGTTTCTCTTCATCAAAATCGAAGTTGTCTGATC
C05	Bn-scaff_20125_1-p67552	54.836	SNP	GTACAAGTATTATTTCAGTATCTTTTACTTTGTTCTTCAAGGTTCTATAG
C05	Bn-scaff_20125_1-p863	54.836	SNP	CCGTAGTCAAAAACTCCGGCGGAAGCACAGCCGCATCACCGTCTACTAAG
C05	Bn-scaff_20125_1-p86621	54.836	SNP	CATGCTGGGCGCGTCCCTCATTACTGTCCGTTTTTTCGATCGGGTTCACT
C05	Bn-scaff_20125_1-p88092	54.836	SNP	GCTGAGGAATTTATCAATTTATGAATTGGTTGAACTATCAGAATGATTTG
C05	Bn-scaff_20125_1-p88815	54.836	SNP	GAGAGCTGATTCTTCAAACCCCTTTCTATTTTTCTCCTATCTTCAACCTA
C05	Bn-scaff_21821_1-p112456	54.836	SNP	AACTATTGGTATCCATTAATTGACATTGGCCAATTGAACATCCAAAACAT
C05	Bn-scaff_21821_1-p121230	54.836	SNP	CGGATATTAGAAATGATAACCGGTTATCATGATTATAGAACTGATGCATT
C05	Bn-scaff_21821_1-p128045	54.836	SNP	GTAACTAGGTTAGCAAGTAGGCTAGCTTAGTCTGAGCAACGAAACTGTTA
C05	Bn-scaff_21821_1-p75538	54.836	SNP	AAACAAAACTGTTTACAAGAACATAACTGGACATGAAAAACAAAATAGTG
C05	Bn-scaff_20125_1-p200847	55.293	SNP	TTTAGCGACTTCATTTATTATTTCCCTAAATAATTTGATTTCATTTGTTA
C05	Bn-scaff_20125_1-p227735	55.293	SNP	TCTCTCTGGCAGATGCATTGCTTCAAGGACAAATATCAGAAAAGACCACT
C05	Bn-scaff_20125_1-p233715	55.293	SNP	TTTCGTTGGTTGAACATGATTTGGTTAATATCAGACTACTTTTTCAAGAT
C05	Bn-scaff_20125_1-p260731	55.293	SNP	TAAGGATTTAAAACTACTTAATCAATCATAGACTACAAAAACAAAACTAT
C05	Bn-scaff_20125_1-p276719	55.293	SNP	TTGAGTGGTTGCTTTGGTGTTGTTTCTCCATTTCTAAAGGCATTTTGTGT
C05	Bn-scaff_20125_1-p277433	55.293	SNP	TTCAATTCCATCAGGCCTCCATGCAAGTTCATACCGATAAGAGTTATTAA
C05	Bn-scaff_20125_1-p322172	55.293	SNP	TAGCTCGTAGTTCGTCTCTAGTTTTCATATATTGCAATGTTAGTTTCATG
C05	Bn-scaff_20125_1-p350852	55.293	SNP	GTCATTGCCTAGCGTGAGTTGAAGTACTTTGAGATGATTCTGTTGTTTGG
C05	Bn-scaff_20125_1-p370086	55.293	SNP	CGTTCCTCCGGCGCTGTTAGGTAAACTCTACCTCTTGCTCAAAGATTAAT
C05	Bn-scaff_20125_1-p378742	55.293	SNP	TTAGATTCATATTGATTCCATCATAAAATTAATTTTTTTCTTATCAGCAT
C05	Bn-scaff_20125_1-p294686	55.306	SNP	ATACCTCGTTAGTCAATTCAATGGCTTTGACCTGGCAAACGATATCCTTC
C05	Bn-scaff_16093_1-p5778	58.896	SNP	AGAATTTGCAGTCCTTCGCAAATATTTTCAAGAGTAGGGAATTGTGCATC
C05	Bn-scaff_18181_1-p176182	70.401	SNP	AAAAGCATCATGTGTCTTGGCTCTCTTCCTCATTTATCTCTGGCTAAAAC
C05	Bn-scaff_18181_1-p954167	72.713	SNP	ATATCGTTTGAGGCTTCCTGAAGAATCAAAGATACACCCGGTGTTCCACA
C05	Bn-scaff_18181_1-p962029	73.001	SNP	TTTGTTTGTTTGTTTCCGATCCTGATTTGATTCAGGGTCGATCGATTAGT
C05	Bn-scaff_18181_1-p1707481	80.229	SNP	ATGTGACTTCTTCTGTATAAGAGTAGCCAACAAGAACCATGAATGTGTGA
C05	Bn-scaff_18181_1-p1745427	80.674	SNP	TCGAATAAACAGGAAACAAAGCCCGAATAGCCATAACCATTTTTCTTTTT
C05	Bn-scaff_21496_1-p433453	85.805	SNP	ACTCTAGTTAGTACGAGATAAAACATGAAATGTTATTAAAATTGCATATG
C05	Bn-scaff_21496_1-p91737	85.805	SNP	GATTCCGATTCTCAAACCGTTCGGGTCAAGAAGAACCCAGGATCATCCTC
C05	Bn-scaff_21496_1-p191960	86.455	SNP	TCAAGTAAAGATCAAACAATGACATGGACATCAGTCAGAGTCATTTCCAT
C05	Bn-scaff_21496_1-p440091	86.687	SNP	ATCCATTCAAATGAAAAGATATATGATGAAATAAAATGCTTGGGGTCCTT
C05	Bn-scaff_21496_1-p440186	86.687	SNP	ATGGATTGTTGAGGTGTTTCATGAATCGATATTTTATGGAAATAGCTTGT
C05	Bn-scaff_21496_1-p446771	86.687	SNP	CCCTGGTGAATCTTACAAAGACCCTACAGAAGGATAAAGAATATTATAGA
C05	Bn-scaff_15712_10-p380937	87.766	SNP	ATGGTTGTCGTTACTTGTTACATAAGACACATAAATAAGATTAGGATATG
C05	Bn-scaff_19641_1-p188036	93.136	SNP	GGGTTTAGAATGAAAAACCCTCTAGCAAGAAAACAAGGATAATTGTGTGT
C05	Bn-scaff_15838_2-p97896	94.271	SNP	GATTAAGCTAAATTTAACACAAAAGAAAGAAAAGGATGAAGATTAAGAGA
C05	Bn-scaff_15838_2-p126220	94.272	SNP	ATATCATGCCAAAAAGATGTAATCATGGAAGTATTAATAGACAACAGTCA
C05	Bn-scaff_20901_1-p854673	103.09	SNP	AATAAATTGCTCGATACGGAAATTTCGTTTGTGAAACATATAAACATTGC
C05	Bn-scaff_20901_1-p879369	104.202	SNP	TAAAGGTCAAGACAGACAGAATAAAAATTAAACGAGAACAACTTTGTTTT
C05	Bn-scaff_20901_1-p880825	104.202	SNP	CCTGTTGGAAGGAGAATGATATGTAACAGTCTCAAACACAAGGAAACATC
C05	Bn-scaff_20901_1-p890950	105.398	SNP	CTACAGTAAGTTCAGAATGTGATAATGTTAAATCTTTAGTGATGTTATTG
C05	Bn-scaff_20901_1-p945811	105.403	SNP	TAACGAGATTTTTATCTACAATTTCTTTACATTTTTATCATACTACAAAA
C05	Bn-scaff_20901_1-p948057	105.403	SNP	CACTAGCCTATGCATCCATGTCATGGATGAGTATGATTCTTTTTGTATTA
C05	Bn-scaff_20901_1-p948373	105.403	SNP	GTACATGTGTGAATGAGTCCCAAATTATCCATTTTATCTAAACTTTTCAT
C05	Bn-scaff_20901_1-p901752	105.829	SNP	TCTCCCATCGTACCAACCTCTATAGATAATGCACACATCCCATATCCCAT
C05	Bn-scaff_20901_1-p920224	105.829	SNP	TAGATAGTAAACTGATCAAATAACATAAAATTAAAGAGCCAATTGCATAA
C05	Bn-scaff_20901_1-p920536	105.829	SNP	TTCGCTATTCATATATCTTTTAAAGACATTTCACGAAGAATGACTCGAAG
C05	Bn-scaff_20901_1-p921239	105.829	SNP	TGTATATTGGACCATTAGTTAGTTGTATCAGATATGACATGCAATCATTG
C05	Bn-scaff_20901_1-p921488	105.829	SNP	TATGCCGTTCATGTCCTGATAAAAAAGATACACTATCTTAGCATAAGCAA
C05	Bn-scaff_20901_1-p921558	105.829	SNP	GTATCTTTTTTATCAGGACATGAACGGCATAAACCTGGCTGATTATTTCA
C05	Bn-scaff_20901_1-p934714	105.829	SNP	GAGTTGTACTCTCTTTTTTTGCTTTATCTATAAAATAAGTTGCTATGTTC
C05	Bn-scaff_20901_1-p1110262	109.031	SNP	GATCAGGTTTGTGAGAATCTGTGTAGAGTTAATTTTTTTTGCAATATCGT
C05	Bn-scaff_28179_1-p15387	109.646	SNP	GATATGCATCGGAAGTAATTCGATGATCGAATCGTTAACATCAAACAAGC
C05	Bn-scaff_20901_1-p1510260	115.545	SNP	TCCTGGTATTACCAGGTTCTTTAGTGCTTAAAGCCTTTTTGTTCCTTTGG
C05	Bn-scaff_20901_1-p1681305	118.516	SNP	GGGAAGATCGCTTTAGATGTTTTGTTTTTGTATTGACACGAATGATCTGA
C06	Bn-scaff_23400_1-p264065	0	SNP	CCAATGAGCACAAAAGTTGCCTTCTGGCCACTTTCGTAGACGGAGACCTC
C06	Bn-scaff_23400_1-p290392	0	SNP	CTAAGAAAAAGAGTTTCTTTTTTGTTTTTTTTTTATTAAAGAAAGAGTTG
C06	Bn-scaff_23400_1-p333561	0	SNP	CGTACCAAACAAAATATCTACATCCATATAGTATGATCAGAGAACAAATC
C06	Bn-scaff_23400_1-p399811	0	SNP	CAACTTACATGTACAATTTCTTACGTCTCTGTATCTGCAATTGATATCTC
C06	Bn-scaff_23400_1-p508657	0	SNP	TAGCATCAAAGATGGACTTTTTTTAAGAGGTTAGGATGTATGCTAGTTAC
C06	Bn-scaff_23400_1-p57185	0	SNP	TATTAGTTTTACAAACGGATTTAACAATGATCAAAGATTATCTCTTCCAG
C06	Bn-scaff_16100_1-p617160	2.06	SNP	TCTTGTTCCGTTCACGACCCTCACAGTTAAACACACAAACACACATGCAC
C06	Bn-scaff_18501_1-p470034	4.317	SNP	CTTTTTCTTATCGCTAAGATCCTTGAATATGATCATCATTTTCGTAACTC
C06	Bn-scaff_18202_1-p1536412	8.98	SNP	GATTATAGCATATTCCATCTATAAATAGATTTTTTTTCTATTTTAGAGGT
C06	Bn-scaff_18202_1-p379677	16.021	SNP	AAATTTAGGAAACAAATAACCCCAAAACCTAACTAGTTTAAGAACTCTTA
C06	Bn-scaff_18202_1-p203764	16.027	SNP	TATATTCTACTTCCAGAGAATTCTCCACTAACAAAAGGAGTAACAAATGA
C06	Bn-scaff_18202_1-p206587	16.027	SNP	GGATATTTGTTAGACCATGCATTTAGTATAATTAATGATTTTGAGTATGT
C06	Bn-scaff_18202_1-p215936	16.027	SNP	CGGAAGCTGCATGAGCCGTGCATTTCAAGTTTTAAGGGTGTCTTTTTCTC
C06	Bn-scaff_18202_1-p230128	16.027	SNP	CCCAATGTTGAGCACCTGCGCGTGTTCGGTTGTATAGGATACGCAAAAGT
C06	Bn-scaff_18202_1-p276140	16.027	SNP	GAGTTACACTGATGATGGATTTTACCAATCTTACGGTGAACACATGTCAG
C06	Bn-scaff_18202_1-p304725	16.027	SNP	GTACATCTCAAGGTTATAAACCAAATAAAACAATATCTGCTAATTTTGTA
C06	Bn-scaff_18202_1-p321692	16.027	SNP	CTAAAAGCAAACTTTTTATGCGCTTTATCTTAATGTAGCGGGGAAAATAA
C06	Bn-scaff_18202_1-p322530	16.027	SNP	TACCAGAAGACAAAGTGATCGACGAAAAATAACATGAGCAAGAGCTGATT
C06	Bn-scaff_18202_1-p324750	16.027	SNP	GATATAGGATAGCATTTTTATCTTAGAGCCGCTAAAACACTCCGGAAGCC
C06	Bn-scaff_18202_1-p327078	16.027	SNP	ATGTCACGTTCGCAGCGGGCGGGAGAAACCAAAGGCTTGTTGATTCTTTG
C06	Bn-scaff_18202_1-p359059	16.027	SNP	CTTTGGTGACAGCTTTGTAGATGAGTTCCTTTGAGTAGATGTTCTCTGTG
C06	Bn-scaff_18202_1-p359150	16.027	SNP	GTGACACGTGGTGGCTTTAAGTCAAGGGTAACTAATCATCTTCTTGGATC
C06	Bn-scaff_18202_1-p363891	16.027	SNP	TCCCATTATCATTGTTCACATAAGGTTACAGTAGATGGTTAATAATGTTA
C06	Bn-scaff_18202_1-p377855	16.027	SNP	GTAAGAAATAAGAAGAATCAAAGCATCAATCAGATTCAGTTTCACAGAAT
C06	Bn-scaff_18202_1-p399994	16.027	SNP	ACTCAGTCGTCACTGCACTAACAAACTTGTTGGGATACGAACAAAGGAAC
C06	Bn-scaff_18202_1-p407315	16.027	SNP	ATATGAGCTACCGAGTTTTAGCAATGTGTCACCAACAAGTACCAAAGTCT
C06	Bn-scaff_18202_1-p205980	16.029	SNP	TATGTACTGAACTCAAATATAATTTGACACTGTTTGTGGGGAACTAGAAA
C06	Bn-scaff_18202_1-p719656	16.22	SNP	GACACAACTAATGGGCATGAGAAACCAAAGATGAAGAGAATCCACATTGT
C06	Bn-scaff_18202_1-p116444	18.549	SNP	TTATTGATATGCGTTCAACTTTTGTTGATCCAACGACCGCGACTCCGAGA
C06	Bn-scaff_18202_1-p117365	18.549	SNP	AAAGTAAAACATACACTTTTTGTTTGGTAGTTATCTTGGTCTATATCTCT
C06	Bn-scaff_18202_1-p134632	18.549	SNP	TTCGGATTTTTTCTTTGATAGTATAGTTGCAATCTACACTTCCATAAATT
C06	Bn-scaff_18202_1-p136580	18.549	SNP	GAAAAACATTTCTTAGATGCTAAAATCTTCATAAAAAACTGTACAATAGC
C06	Bn-scaff_18202_1-p138049	18.549	SNP	ATTTGACGCGCGAGAGAAAGCTGTCAAAACTTATGAATAGTGTCGAGCGA
C06	Bn-scaff_18202_1-p138304	18.549	SNP	ATTGATTCCTATGATTATTCATAGATTCCTTCACTAGAATTGATCTTTAT
C06	Bn-scaff_18202_1-p149190	18.549	SNP	CCCAAAAGGCCCAGAAACATAACTACAATAACCTTTAGCTCTACATCAAA
C06	Bn-scaff_18202_1-p155158	18.549	SNP	CAGGTTGATTGCAGAGCTTCGAGCTATTATTTGGGTATTGCAAAGTGTCA
C06	Bn-scaff_22821_1-p13976	18.828	SNP	CTTTTGTAGTGGAACCCGGAAGAGAGAAGAATGCCGATTAGGCCAATGAA
C06	Bn-scaff_15712_1-p204886	19.357	SNP	ATCTAGGGCGGTGATTATCACATCGCTGTCTCATATGACGACATGTTAAA
C06	Bn-scaff_19724_1-p314829	21.901	SNP	CAAAGTACACCTCTAGCTTGAAATATGTCAGATTGTAAGACATCACCACA
C06	Bn-scaff_15754_1-p242111	23.648	SNP	AGAAAGAGAGAGAATCAATCCTTCTATGAGGTACTCCTAACAAGATTTCA
C06	Bn-scaff_15754_1-p243099	23.648	SNP	TAATTAAGCAATGTATATAGACCAAACTGACTCAGTCCAATGAATGTGAT
C06	Bn-scaff_15754_1-p240930	23.658	SNP	AATGTATAGTATTATTATTGTATCCGTGTAATTATTATGCATTAAAAAGA
C06	Bn-scaff_15754_1-p243179	23.666	SNP	AATAGAGAAATGGGTTGGTAGTATTAGGATTAAGGAATCATTAAAATTCT
C06	Bn-scaff_15754_1-p1456373	29.049	SNP	GTTCAAGAAGTGGTAATTGGCTCTGACCTAAGCGAACTCGTTGAAGCAAT
C06	Bn-scaff_16130_1-p216749	31.774	SNP	TTTTTTTTGGAAAAAAATAAAATTGCTCTAGCGACCCAAAACCAAGATTC
C06	Bn-scaff_16130_1-p237103	31.774	SNP	TTTTTTATTGAAATATCTGAAATTGAGTTTTCAGTGGAAGAATACAAATT
C06	Bn-scaff_16130_1-p242006	31.774	SNP	CCAATGAAACAAAATATGACTAGCATTGCGGTTGAAATGGAGACATTGTC
C06	Bn-scaff_16130_1-p224821	31.942	SNP	TGATTTTCAGTGCCTTAGAGTTAGAACGGAGAAACGAGCAGGTATTTGTC
C06	Bn-scaff_16130_1-p258535	32.405	SNP	TTTCTCCAGTACCAAAGTGTTTCAAGGCAGAATATCCTTCCGGACAACGC
C06	Bn-scaff_16130_1-p260449	32.405	SNP	TACTCAATTTACCAGTCAAGTTAATTTTATGTGTTTTCCATCATTCAATG
C06	Bn-scaff_16130_1-p260865	32.405	SNP	CGGTTTCTTATAATCCCCAACGTTGCGTTCACCCTCTCAAGTTCGCATTT
C06	Bn-scaff_16130_1-p266134	32.405	SNP	TACTGTTTTTGTATCACGAGAACCTTTTTTCATTTTGTTCTTTTTGTCTT
C06	Bn-scaff_16130_1-p273919	32.405	SNP	TCGGATTTTTTATACGATCAATAAACTGAGAGATCAAGTCAAATGAAATG
C06	Bn-scaff_16130_1-p280712	32.405	SNP	TTAGCTGTCGGTTTAATTAAATTCGAGATCTTAGAAGCTCTATGTTGTGC
C06	Bn-scaff_16130_1-p280914	32.405	SNP	TCAAGCATTATTGATTAATAGATAGACGAAATTGGAATACTATCGCATGT
C06	Bn-scaff_16130_1-p280940	32.405	SNP	TCCCAGGTAACAACGATTCTCAATTTTAGTGCTAGATCTGAGATTCTATT
C06	Bn-scaff_16130_1-p297843	32.847	SNP	AATTTAAGAAAAAAATGGTGTGATTGGTGACCATTTGAGTAACACACTAG
C07	Bn-scaff_17799_1-p2070585	0	SNP	AAAGTCTTGTATACCATCATGCACTACGGAGTACGGATCATACCGTTCAT
C07	Bn-scaff_17799_1-p2079459	0	SNP	TTTTTAAGTTTGGTTACTTCTGTGATTTTCATATTTAGTTCATTAAGATA
C07	Bn-scaff_17799_1-p2161244	0	SNP	TTGAGATACAAACAACAATTTGACTGCATTTAATTAATGGTGAATGCAAA
C07	Bn-scaff_17799_1-p2221222	0	SNP	TCTGCTAGCCATTTCCAAACACTTCTTGGTTTCGTCTCTCTTCATTCCCA
C07	Bn-scaff_17799_1-p2111711	0.777	SNP	TGCTTTTAGGGATTATTTTCGTTAGCTTACCAATCTCCTCCTAATGAACC
C07	Bn-scaff_17799_1-p2065835	0.78	SNP	GAAAAACAATGCATAGACATCTATAGTTACTAGGAGATGGTTGAAAGAAG
C07	Bn-scaff_17799_1-p2280106	1.384	SNP	GAATTGAACATCACACAGACATTAACTTGCCTATGAAGAAACAGAGATTC
C07	Bn-scaff_17799_1-p2284230	1.384	SNP	TGATTGCTATCCATTAACAGCACCAATATATCAGTAAAGTTTGTTGATAC
C07	Bn-scaff_17799_1-p2278846	1.642	SNP	TCTGACGCCAAAGACAATTGAAGCACATAAGGACAAGAATACCTATCAAA
C07	Bn-scaff_16547_1-p85743	19.929	SNP	AAAAATAAAATAAAAAGAAAGAGTGTACGAGCTTTTGTGAAACTTTGGAG
C07	Bn-scaff_23957_1-p484997	20.171	SNP	CTGGATATGACTTTCGGACTGTTACCTGCATGTCTACTTGTTGGTCTTTG
C07	Bn-scaff_18807_1-p513632	20.28	SNP	GATGTTCTCTACCAGTAGGGAAATAGTTTGCTATTCGTAATATCCAGTGT
C07	Bn-scaff_23821_1-p122397	20.281	SNP	TTGATTGGCATGTATGTAGATTATGCCAATGACCTTTATCTCAATGTTGC
C07	Bn-scaff_18807_1-p139558	20.285	SNP	TAGAGTTTATGTTTAAATGTTAGCTTATTTTTGATCAGTTAAATGGAGTT
C07	Bn-scaff_23957_1-p123234	20.287	SNP	GATGTATAAACAAATATAGTAAATACTAAATACTAAATAAACAAATACAA
C07	Bn-scaff_23957_1-p448548	20.299	SNP	CTTATATGGTCTAGGTTATGAACCATCCACTTCATGAATTATAACATAAT
C07	Bn-scaff_18807_1-p678383	20.307	SNP	AGACAACTTTGTAAACTGAATATGTCAGCGCGTCTCGGCCTTGCTACTTA
C07	Bn-scaff_18807_1-p726783	20.307	SNP	GAATTAGTCTTCTAAAACTTGTTTTACATTTTTGTTTTATATCACTTGAG
C07	Bn-scaff_18807_1-p737399	20.307	SNP	CATAGTCAGTTTAGTACCAACCAAAGATATTCAGTTAATGGGCAATTCAT
C07	Bn-scaff_18807_1-p737458	20.307	SNP	CGAAGACCGACTAGTTCACCAGGTTCGTATTCATATCCACTGAGTTTCCG
C07	Bn-scaff_18807_1-p737794	20.307	SNP	AATTTTCTTATATGTCATGCTGATGTTAGTTCTAACAAAACAAGAATCAA
C07	Bn-scaff_18807_1-p744991	20.307	SNP	TGTAACAACAAAAACCTATTTGAAAAGGTTATTTGTCGTCATTACCAGAA
C07	Bn-scaff_18807_1-p747031	20.307	SNP	TACAGAAAAGAGAAAGAACTTACCATATTCACACTTCTTAGTCAAAAGGC
C07	Bn-scaff_23821_1-p122129	20.307	SNP	CATCATCTTTCCTATATGAGGATAAATGTCGCAAGAAAACTGTAACTGCA
C07	Bn-scaff_23821_1-p45657	20.307	SNP	GTTTTGTGAGATTTTATTCTTGAGATGATGCATATTTGACCCTATTGTGT
C07	Bn-scaff_23821_1-p61860	20.307	SNP	TTTTGTTCATGGGTAATTTAAATGGTATTTCTTCCAAGTAGACAAAACAA
C07	Bn-scaff_23821_1-p87496	20.307	SNP	GAGACGGCGTCACCATCAGATGCAGTCCTCCATCCATAATGCGACGGTGA
C07	Bn-scaff_23821_1-p96039	20.307	SNP	GAGTCTAGTATTATTAATCAAATCAGAGCAGACATATATAAAATCTTAAT
C07	Bn-scaff_23821_1-p65006	20.308	SNP	GTCTTTTATTCTTTATTTTTAGTACTCTCCATATTTTTTTGTCATTATTT
C07	Bn-scaff_18807_1-p130019	20.312	SNP	AAACATTATTCTTGAAGAGTGTATTGTATGTAATATGCATGATGATCTAT
C07	Bn-scaff_18807_1-p499464	20.312	SNP	TAACCTGTCACACAATTAAGCCAGATACTTTATGTGACCTCCTATACAAA
C07	Bn-scaff_18807_1-p504078	20.312	SNP	TATGTGTATGTAGATCAGATTATGCCTAAGGTAATACACAGAGCCTGTGG
C07	Bn-scaff_18807_1-p513689	20.312	SNP	GATATTACGAATAGCAAACTATTTCCCTACTGGTAGAGAACATCATGTAG
C07	Bn-scaff_18807_1-p519628	20.312	SNP	TTTTTTTTTTTTCATCCACAACTAGAGATGCTAACAATGAGCACTCATAA
C07	Bn-scaff_18807_1-p539579	20.312	SNP	CGTTTCGTTTTCCATCGTTCCTCAGCGATTCTGTAACGGAACAACCGTAT
C07	Bn-scaff_18807_1-p539841	20.312	SNP	TTTCACTTTAATTAAAATAATTATTTATTTAAATGCGATAATCCATCTCC
C07	Bn-scaff_23957_1-p123191	20.312	SNP	CTCAATTAAAATACATAATTGAATACCACCACCTAATTATTTAATATTTA
C07	Bn-scaff_23957_1-p253226	20.312	SNP	AATATGCAATTTTTATTCATGGCACATACCTAAGTAAAATATACTATACT
C07	Bn-scaff_23957_1-p258068	20.312	SNP	AGAAACCTATGTGGGAAGGAAAAGGAGGCAAACATAAATTTGGATATACA
C07	Bn-scaff_23957_1-p271512	20.312	SNP	AGCCAGTCCCTTTTGTTTTTGCTGATAGTCTGATACCCTCTTTTTGGACT
C07	Bn-scaff_23957_1-p273594	20.312	SNP	AATAATGAATTTTGTTTAAACAAATCAAAACGGCTGTAAAAGTTAAGTTT
C07	Bn-scaff_23957_1-p273599	20.312	SNP	ATTGAAGGGGAGAATTGTAAATTTTTAAAAGTTTATTTTTAGACAATTTC
C07	Bn-scaff_23957_1-p273770	20.312	SNP	TAACTTCTAGACTACCACAATTCATTGGTATTTTCTTACAAATTATATTA
C07	Bn-scaff_23957_1-p488858	20.312	SNP	TTAGATCTCACAATCTACATAATAGGAAGAAATGTAGTAAGACTTAACTA
C07	Bn-scaff_23957_1-p270579	20.323	SNP	TTAAGATATATATTTATTTATGAATGTATACAGAGAAAAGAGAGATATGA
C07	Bn-scaff_18807_1-p616022	20.366	SNP	ACCCCATATTTGTTGTTTGCATCGAACAACCCTGGTGCACTGATTACTTC
C07	Bn-scaff_18807_1-p498993	20.377	SNP	GATCGCCACCATCACTTGCTTCTTCCCGCTTTTCTCTTCCGCCATGGTTT
C07	Bn-scaff_23957_1-p658269	20.705	SNP	AAGTATGATAGAGATAGAAGGAGATTGCGATGTCTGCGATTGGATGAAGA
C07	Bn-scaff_23957_1-p689992	20.705	SNP	TACCCCATTCTTCAGGGCTTTACATATTTCGAGAGCAATGGCGAGAGAAA
C07	Bn-scaff_16547_1-p290890	20.791	SNP	GGGTTGGACATGTAAGCTGCAGCCAAGAAAAGAACCAATGAGTCATTCAT
C07	Bn-scaff_16547_1-p31767	20.883	SNP	GCTCTAACCGCCACTAGGGGAAAATAGATTTTTTTGAGTGCCGGTGGTTT
C07	Bn-scaff_16547_1-p33100	20.883	SNP	TGACATATGACTTTAAGAAAAATCAATGATGAAATCTACGCTAAAAGCAT
C07	Bn-scaff_16547_1-p95612	20.883	SNP	GAATATGCAAGCTAAAAATGCTCTAGAAACTAAATTTCCCATGAGGAGAT
C07	Bn-scaff_17436_1-p14546	20.883	SNP	CAATATACTCCCATATCTGTGCAGAGTAATCACATTCGAAGAACAAGTGG
C07	Bn-scaff_17436_1-p26325	20.883	SNP	AGTAAAGAGCTTGAGGAAGTTAAACGAGAAGCGGCTCGGTTTGAGAAGGT
C07	Bn-scaff_16547_1-p34318	20.914	SNP	GGTGGACACTATGACCTTGAACTGGATCCATATTTCATCAGACATCTGAA
C07	Bn-scaff_16547_1-p158886	20.942	SNP	GTATCATTTTAAAAACAATTAGAAGGAGTTACATATTTATCATATTTGAA
C07	Bn-scaff_16874_1-p173544	23.922	SNP	AACCGAATGCAAAATGTTGTTAACCCCTAATGCTAATTTTAAAACAAGGC
C07	Bn-scaff_16874_1-p325632	23.934	SNP	TCACAAAACGAAGCATATAACAACAATGTTCAGCTGCTCATGGAGAAGGA
C07	Bn-scaff_16874_1-p285169	23.949	SNP	GACCCGATGGATTCAGAAGATCCAAATGTCGGTGATTCTTTAACCGATGA
C07	Bn-scaff_16064_1-p1418053	34.309	SNP	GAGTTCTTGTTCTGGACGTTCAAGATCTGTTCGTCAACTTCCTTTGTACT
C07	Bn-scaff_18439_1-p262054	34.75	SNP	GCCATTTTTGAAGCTCGCACTGTTTATATTATTAAGACAAAAGAATGAAA
C07	Bn-scaff_18439_1-p238960	34.985	SNP	AACCCAACTTTACCATACTTGTATAGTTTTATAATACCTGTTTCATAATC
C07	Bn-scaff_18439_1-p237947	35.355	SNP	CGGTTTTAAAGCAGATTGAGAACATCAAGTAGAGAATTCAGTATTAAACC
C07	Bn-scaff_15818_1-p3229379	35.393	SNP	TTAATATGAGTAAAGTACACAAACATTCATCTTTTAAAAACATTCGGAGC
C07	Bn-scaff_15818_1-p2029150	41.236	SNP	ACAAAGTCTTCTGATCAGCTGAGGTTGATGATGTACAGGAAAATGGAACA
C07	Bn-scaff_15818_1-p2022143	41.422	SNP	AACTACAACGTGCACACCTCATCGTCCTATGTAAAATCTTGTTGGGTTAA
C07	Bn-scaff_15763_1-p1401447	45.637	SNP	TATCTACAGCTCAAAAGTGATGTTGGGGAGTAAGTTATTCGACCATCTCC
C07	Bn-scaff_15763_1-p1411892	45.664	SNP	CCAAAACCCCATAAGCTTCCACTTCTTCTAACTATACTGGTCAAAAAGGA
C07	Bn-scaff_15763_1-p1440307	45.828	SNP	CCGATTTTCTTCTCCGATGTCTTCATCTCCACCATCGCTAAGCTCGATCG
C07	Bn-scaff_15763_1-p1440560	45.963	SNP	GAGTTAGCTTGGAAGGTGATGTCCTCAAGTGGTGGTACAATGTGGAATTT
C07	Bn-scaff_15763_1-p1441923	45.963	SNP	TTGGATTTGAGCTTCTCAAATCAGTTAGCCTTGGTTATTTTTCTTCCTTC
C07	Bn-scaff_15763_1-p1444145	45.963	SNP	ATCAATAGAGAAAATAAAATAAAAACAATGATTTGTTGCTGAGTCAAATT
C07	Bn-scaff_15763_1-p1444517	45.963	SNP	TGATTGTAGATACAATTCCATGAGTGTCGAGAGATTTCATTCTTCTTCTA
C07	Bn-scaff_15763_1-p1444692	45.963	SNP	TATGTTTACTCGAGGCATATTCTGAGAAGGCAAACAGATTTTTCTTTGAG
C07	Bn-scaff_15763_1-p1460541	45.963	SNP	GAGCTATATGTTAATTGATATATGGGACATTTTTTGCTTTTATTTAGGCT
C07	Bn-scaff_15763_1-p1464457	45.963	SNP	AAAAACAAAAATGTTGCACCCATGCATCGATCTATGCACCTCAAAGTAAT
C07	Bn-scaff_15763_1-p1492117	46.087	SNP	AACTGTTACAAGTCAATTGTTAATATTAGTTTTAAGAGTTCAAAAAGTGT
C07	Bn-scaff_15763_1-p1492349	46.137	SNP	TGGTTCTAATAACCCGTCTGGTAAAAACTCAAGAAACTCATGAGGAGAT
C07	Bn-scaff_15763_1-p1501510	46.157	SNP	TGTCACAGAGAGAACCCGAGTATTTGGGTTTAGTTAAACGTAACAACTTA
C07	Bn-A07-p12935190	49.921	SNP	TAAGTTACTTTTAAAATCAACAATATGTAAGAGAGAAAAACCAGTCATC
C07	Bn-scaff_15763_1-p575274	50.341	SNP	AATGGCTGTCTGGAAGAATGGCTCTGGATTTGACTAGGGCCTAATTTTTT
C07	Bn-scaff_15763_1-p588323	50.341	SNP	ACTAATTTAGAAAAAAACAAAGATCACAGCTACAAAATATTCGGTATTCT
C07	Bn-scaff_15763_1-p604197	50.341	SNP	ATCTCCCACCATTCCGTGGCAGCATTGATTTTGCAATCTTCGAGTCTTCA
C07	Bn-scaff_15763_1-p234548	50.901	SNP	TTCTATAAGTTATATCGCAACTTGATTATATACACATCTCACTCGCAGGG
C07	Bn-scaff_15763_1-p281650	50.901	SNP	AACAATGACTCCTATAGAAAGTCAGGTCTCATGTTAAGCTTCTTCTCCAT
C07	Bn-scaff_15763_1-p287565	50.901	SNP	TTCTCACACCAGGATGCATACTGATGGAATCATCAAAATCAAGATTCATC
C07	Bn-scaff_15763_1-p313425	50.901	SNP	TCCTCTATTAATAACTACGCTACTATATATGCTTCAAGAATGTCTTCTCA
C07	Bn-scaff_15763_1-p316906	50.901	SNP	AAATCATATTTATGTGTATGTTATTATTGGTAAGGGATAATATACGCCAA
C07	Bn-scaff_15763_1-p255875	50.915	SNP	TATCCATCTTTTTCGAGTTCATTGGAGACGAGTCAGAGAGTTGTGACCTG
C07	Bn-scaff_15763_1-p573751	50.938	SNP	GGAGAACTTGAGCTAAAACATATGCCTGCTTTTATACTCTGCAGGTATGC
C07	Bn-scaff_15763_1-p262418	50.971	SNP	GATTTTTGAAGCCACATAGCAAGAACCCCAATAACCCCACTCAAGATTAC
C07	Bn-scaff_15763_1-p342497	51.039	SNP	ATATCATCTTCATCATTATATACTATTAATAGAGGGTCAATAATATTTCT
C07	Bn-scaff_15763_1-p313075	51.43	SNP	CACCACATCTGCTAAGTTATACTTCAAATCAGCATTTTGTATGCCTCATG
C07	Bn-scaff_18206_2-p114119	55.3	SNP	ATGACAGTCAGTCTATTGCAATGAAATATTTATTCATCCATCATTGACAT
C07	Bn-scaff_18206_2-p118286	55.3	SNP	CAAATAATCTTTTCTTAACATAAAACAAAGTTTTCTTAAGCATAACGATA
C07	Bn-scaff_18206_3-p29690	55.3	SNP	TTAAGAGATTTGGACAAAACCCTAACACGGTTTTGTCTAATTCGACGCTG
C07	Bn-scaff_18206_3-p60105	55.3	SNP	AAGGTACCACATAATCTAAACTCCAAGCCTGCATTTGTTGAAGTTTGGTG
C07	Bn-scaff_15818_1-p237481	66.849	SNP	GTAAGAAATCACTAACATGTATTAATGTACTCAGCCGTAAAAATCAACGG
C07	Bn-scaff_20773_1-p463095	81.809	SNP	AATTTGTTAGTGTATAGTTATTGATGAACTCGTGGTCTATCCACACTACA
C07	Bn-scaff_20773_1-p464584	81.809	SNP	ACAATCTTTGAAGATTAGTGTATATTTTAGTTTTAGTTAGGAATTATAAA
C07	Bn-scaff_20773_1-p472229	81.809	SNP	GAAGACAAAATGAAGTGGGAAAGATTGTTACAATTTCCAGAAGATAATCA
C07	Bn-scaff_20773_1-p481244	82.329	SNP	TATACTAAATACATAAACGTGACCACATATTCTATGAAGAAAACATTTAT
C07	Bn-scaff_16485_1-p668116	93.517	SNP	AGAAAATAAAACGTATTCTAAACTACCCAAAGAAAAAAAAATAGGGAGTA
C07	Bn-scaff_16984_1-p188161	95.866	SNP	TGTTTTTTCTTCTTTTAGGATAGTGCTCACTGCTTACCATAAAATTGATA
C07	Bn-scaff_16485_1-p127229	96.52	SNP	TAGGATTTGGTCTTCCGCTGCAGGGCATATCTCTCTGATCTTCTTTATAT
C07	Bn-scaff_16485_1-p53130	97.048	SNP	TCAAAATGAAGCAAAATAAGGGTGCTGCTTAAACATAGATGACATGCATA
C07	Bn-scaff_20866_1-p58663	97.053	SNP	CTTAATGATGCCAATTATCTTCTGTGGAAGACTCAGTTTGAGTCACTTGT
C07	Bn-scaff_16984_1-p210030	98.07	SNP	CCGATAGATTCATATGAATTCCCCTGAAGCTGTGGAAACTCAAATCTCTA
C07	Bn-scaff_16984_1-p243678	98.07	SNP	ATGGCGGAAACTGCAGCTACGATGCTAGCCCATGCACTTACCAACGGTAA
C07	Bn-scaff_16984_1-p245131	98.07	SNP	CCCACGCCTTACTCTTGTTGTAGCGTGGAAAAACCAGAGTTTTTATCTCC
C07	Bn-scaff_16984_1-p256844	98.07	SNP	TCCTAGTGCTCTCAGATTCACAAGTTCTGATCAACACGATCATCAGGAAC
C07	Bn-scaff_16984_1-p260380	98.07	SNP	TTTTAATTGTTAAAAATCCTTCAACAATCTAATACAACTATTGTTTGCTA
C07	Bn-scaff_16984_1-p204543	98.071	SNP	GTAGAAACGATCCTAACCCAAACGTAGACGGACCACTGAGGACTGGAATA
C07	Bn-scaff_18140_1-p39519	100.307	SNP	GGAATTCCCAAAATTTCCGATGTCGGCGATTCTCAACGAGTTTCTAACAA
C07	Bn-scaff_16984_1-p332325	100.741	SNP	TTTCTCTGTTATTTTGAATCACAGTTAGTTTAATATTTATACTAGGATAA
C07	Bn-A06-p2405022	104.196	SNP	TGTTAAAACCAAAAAAAAACTGCCGTTAAATTTTGTCTGCGTTATTATCA
C07	Bn-scaff_16294_1-p20699	104.62	SNP	GGGATTCAAGACCAAGGGCAATGCTTTGAGATGTATCAAAGTAGAGCGAG
C07	Bn-scaff_18140_1-p823043	104.62	SNP	CCCGGTTTGGAAACATCTAGACGAGAGACGGATGTTGATAAAAAGAATTT
C08	Bn-scaff_16021_1-p232190	0	SNP	TTTGCAATGGCTAATGGATGACTAAACCCATATATATGCCTATATAAACG
C08	Bn-scaff_16389_1-p842667	2.703	SNP	CCCCAGTAACCACCAACTGTGCCTATAATAGGTGTTTCATCATGACTCTT
C08	Bn-scaff_16389_1-p781261	3.563	SNP	TCTCGAATCAAATTCATATTAGTCTCGAGAACACTGGATATTTTTGTCAT
C08	Bn-scaff_16389_1-p688405	4.201	SNP	CATCTTTGCTCTCTAAAACCCGCACGTTCAAAGTCTTCAACTTAGATTCA
C08	Bn-scaff_16389_1-p740326	4.311	SNP	CACATATTCATTCTGTTGATCGTAGACAAGGTGGCTAACAGCAGTTGTTT
C08	Bn-scaff_16389_1-p766894	4.311	SNP	TAATCAGCCAAGCCAAGCAACTTTCATTGTAGGTTTTTTTAATCACTTA
C08	Bn-scaff_16389_1-p771131	4.543	SNP	AAAGAAGTTTATTACAAAGCCGAAACATGGTTCTGGAAGTCTGCCACACC
C08	Bn-scaff_16445_1-p800267	15.674	SNP	TCCTCAAGGATATAACAGAACCAAGAAAGCCAGAGTTTCGCTTCAGCTTC
C08	Bn-scaff_16445_1-p796374	15.898	SNP	AAATAAATTTATTGACATTAATCATGTGATAACATAATTTGCTTGATTCA
C08	Bn-scaff_16445_1-p358643	16.114	SNP	TTCAAACCTTGATAAACATCTACACAAAATTTAGTTTCATGAAAAGACTG
C08	Bn-scaff_16445_1-p364847	16.114	SNP	CTGAAACGACTACTCTAACATCTCAAACTTTGTTTAGTCTTTTGAATCTT
C08	Bn-scaff_16445_1-p417888	16.114	SNP	AGATACCATTCATTATGTTAAACAAAAAAAGGACATAGCTGAAGAAATG
C08	Bn-scaff_16445_1-p437285	16.29	SNP	AACGTATGTATTACATACACACCCCACTACCGTATACTGTATGTGAGCCT
C08	Bn-scaff_16445_1-p585598	17.502	SNP	TTCAATTACCAAGCAACAAATCACCCTATTAACAAACTTCAAACGTTATC
C08	Bn-scaff_16445_1-p611520	17.502	SNP	AAAAAGAAAGAACGTCAGCAAATGGCAGGACATCAAATAGTTGGCCTAAT
C08	Bn-scaff_16445_1-p615520	17.502	SNP	GATTACTCAAAGAATAAAGATCCATTTGATGTTAATCACAAATAAGAAAC
C08	Bn-scaff_16445_1-p552942	17.581	SNP	TAACAAACCTAAATCCTCAAAACCCTAATATCATGGGTTGGAATGCCGAT
C08	Bn-scaff_16445_1-p584652	17.675	SNP	CTCAGTGATAAATTGGAAAATCAAGAGCTAAATCATCACTCTATCAACTC
C08	Bn-scaff_16445_1-p588681	17.675	SNP	TCTTTGTCTCTTTATCACTCCAAAAAATCTATTCTTTTGTTGGCACATCG
C08	Bn-scaff_16445_1-p699436	17.872	SNP	GAACTATTGTGCGTTTCAAGATTCCAACAACATAGACTGTTCCAAACTCT
C08	Bn-scaff_16445_1-p898556	19.124	SNP	CCCAATCCGACTTGGTTTAGTATTAATTAATCCGGTTTAAATTTGGCTCT
C08	Bn-scaff_16445_1-p1035526	19.234	SNP	TTTGTGATTTACTATTTCTTATATTTTTTAACCAATAAAAAATTGATAAA
C08	Bn-scaff_16445_1-p1391219	23.978	SNP	ACATAAAGAAACCTTTAAATTTTTGTCGTTTTCTGTCGGGAAGTGAGTGA
C08	Bn-scaff_16445_1-p1448343	24.663	SNP	GTCAGAGATATATAACTCCCCCCTCCGCCAAGATTTATATTAAGTGTTTC
C08	Bn-scaff_16445_1-p1459241	24.663	SNP	TTGCACCATTAAAAAAGAGTCAGGTTCTATATTAAATAAACGCATGAACT
C08	Bn-scaff_16445_1-p1460618	24.663	SNP	GTACTATTCTTTGGATCATTCATTTAAAAGTTTTTTTGAAACTCGTGTAA
C08	Bn-scaff_16445_1-p1460133	24.684	SNP	GAGAGATGTTCAAGTTTACTTCTTGTTAGTATTATTGGAGTGGTTTGTAT
C08	Bn-scaff_16445_1-p1443287	24.858	SNP	GAGGTTATATATGTTAGCGGACATGTTTTACAGTGAAGCTGGCAAAAAGG
C08	Bn-scaff_16445_1-p1409861	24.92	SNP	GTTCATCAGTTGACAAGAAAATTTAAGATCTGCATGAGTGTAATGAGGAT
C08	Bn-scaff_16445_1-p1531740	25.833	SNP	ACAACAGCTATCAGGATGATGAGCTTCCCACTGCTTTAGCTGCTATGCGC
C08	Bn-scaff_16445_1-p1639969	27.689	SNP	CAGAATTATTAGGTGTAAAGTATTAAAAAAATATTGAAGAAGATCCAAGT
C08	Bn-scaff_16445_1-p1674687	28.193	SNP	AAGCATATCATCCTCTTTATCTCTCTCAATAATGTGCTTCATATGCCTAG
C08	Bn-scaff_16445_1-p2413979	34.89	SNP	CTACTTTCATAGCCAAATGTTAATCCCTGCAAGATTTAAGAGAGAGCTTT
C08	Bn-scaff_16445_1-p2528516	36.593	SNP	TGTAAAAGGAAAAGGAAAAAACATGGCTACTGCGTAGACGGTAGTCCAAT
C08	Bn-scaff_16197_1-p135491	38.884	SNP	GGTCAAATAATATGCTTTGCTAATTACAAACCACAATTTAACAGAGGTGG
C08	Bn-scaff_16197_1-p567002	41.883	SNP	TTTCGCGCTAATGCTAATTTCTGTGGTGGATGTTTCAGTCTTTCAGATCA
C08	Bn-scaff_16197_1-p689617	42.679	SNP	AAATCTACTACTCTATTCAGCTAACATATTTCTGCTATTTTAATATTCTA
C08	Bn-scaff_16197_1-p561660	43.022	SNP	CCAATCCTTACTCATGTGAAGAGATTATTCGTTGCAGTAAACTAGGAGAA
C08	Bn-scaff_16197_1-p732813	44.41	SNP	GAGGAATGACAGTTAGTGTAGACATGCTGAGAGCTGCAGAAGTAGTGAGA
C08	Bn-scaff_16197_1-p787401	44.411	SNP	GTTTGTTAACTGATCAATAAAATGACATGCAAAAATATGTCTTTCCATCA
C08	Bn-scaff_16197_1-p784797	44.964	SNP	TTTGGTAGATTATAAGATTCTATGTGGGTGACCACATGGTGCACCAGATG
C08	Bn-scaff_16197_1-p841813	45.607	SNP	GACAACCGCAATTGTTCCGCAGTATGTGTTTCTATTCTATAGGCTCATGT
C08	Bn-scaff_16197_1-p843705	45.607	SNP	CGGCGGGTCAGGTCCGTGCGGACTGCAGTTTTGTACCACAAAACATGTAG
C08	Bn-scaff_16197_1-p901142	45.607	SNP	CAGCTAAATCCCTCGCACTAATGAAACTCACTTGCAAACAATGTAAAACC
C08	Bn-scaff_16197_1-p3155696	56.24	SNP	AAAATAACTGTATATGTGGAAGTTCATGATGTAATTCCATCCGGTTATAT
C08	Bn-scaff_16197_1-p3070176	56.532	SNP	GCAATTAAAAAAAAATCAGGCACTGAGCTATGACAAACCAAACTTCTGTG
C08	Bn-scaff_16197_1-p2872723	56.775	SNP	CCCGTACAGTAGAACTTCTGTTTCTAACCTTTTTTTGTATCCATGCAAAG
C08	Bn-scaff_16197_1-p2872919	57.182	SNP	AAACGATTATGCATATGATTCACGTACCCGTTATTCTTGGTTATCATGTC
C08	Bn-scaff_16197_1-p2881744	57.182	SNP	GAAATATTCTTTCGTTTTCTTAAAAAAAAATACTCCTTAGTTTTCTAAAA
C08	Bn-scaff_16197_1-p2891250	57.242	SNP	ATCATCCCTTCAACGGCATGTTGCCATGCACGTGGATGAATAGTGTTGAT
C08	Bn-scaff_16197_1-p3021917	58.788	SNP	ACTTCGTTTTTACTATTTCAGTTTTTTTTAAGTTATTTATTCAAGATCAA
C08	Bn-scaff_16197_1-p3022518	58.788	SNP	ATTTCCGACCGCTAAATGTCTTACTCTCTTGTTCGTAGGCTCTGCCCTAT
C08	Bn-scaff_16197_1-p3025482	58.788	SNP	GGTTTCTTTAAAACCAAAAAAATCAAATTCTAATCTTACCTCTAATAAAT
C08	Bn-A09-p30358198	59.106	SNP	TGCATTACTAAGAGGAGGGAATTGGTTAGTTACCTTAAGAAGGGGGCGCA
C08	Bn-scaff_16197_1-p3061537	60.051	SNP	GGTTGGGTTTGTGTCCAGTTCAGTTTTTTTTTGTATTTGTTCAGTTCAAC
C08	Bn-scaff_16197_1-p3061966	60.051	SNP	TTTATACTTAGGGATGGGCAAAAAATAAAACCATTCAAACCGAGCCAAAT
C08	Bn-scaff_16197_1-p3259829	60.971	SNP	CTTTTAGCCCATTTACGGCCCAAAAGAACATTACACATAGTCACATACCT
C08	Bn-scaff_16361_1-p2541607	71.415	SNP	ATACACATATTTTACGGTTATTTAATTATAGATATAACCACGTGTACGGC
C08	Bn-scaff_16361_1-p2353581	71.461	SNP	AAATACAAACACTAGTTGACAATTTGGATATTATAGTGAACTATAATATA
C08	Bn-scaff_16361_1-p2357373	71.461	SNP	AATGTGTGCTAAAACGTGTTTTTACCCACCTGTTGATTGATTGCTTCTCT
C08	Bn-scaff_16361_1-p2400621	71.461	SNP	CTTAGCTACTGGTGGATTATACCGGACCTACGTGTTAACGAATTATTGAT
C08	Bn-scaff_16361_1-p2529346	71.641	SNP	AGCTTGCATATGGGAACTCAGCTAGTGATTCCTCTTGACCAAGAATTTGA
C08	Bn-scaff_16361_1-p1467945	77.321	SNP	AGGTGGACAGAATGACTGAGATTGATGTGTTTTAGATGCTCAAGGAACTG
C08	Bn-scaff_16361_1-p1466598	77.358	SNP	TCCCAAGAATGGTGAGTTGATCCCCAAAATCCACAGCAACTTCTATTTGA
C08	Bn-scaff_16361_1-p1749058	78.155	SNP	GGAGAAGGAAGAAGGACAAGGAGAGAGCTTGCTTCCTCAAGAATGGAACC
C08	Bn-scaff_16361_1-p1331105	78.647	SNP	CATGCCCTCTGTTTTAGTGGATGCCGAAACTAGCACTTGTTTTTTTTTTC
C08	Bn-scaff_16361_1-p1343410	78.897	SNP	ATTTATATATATTCAAAACCGGTTTTGAGGGTTACTTGTGGTTCTGATCC
C08	Bn-scaff_16361_1-p686911	80.278	SNP	CCCGACTTACACGCGCCCAACACAAGCGCGTCGTAAGTACGCGTGTCACC
C08	Bn-scaff_16361_1-p900511	80.531	SNP	TCATAGTTTCTGTGTCCTGTAGCTGAAACCGTGAGGCACCAGTTACGAAT
C08	Bn-scaff_16361_1-p901728	80.611	SNP	TAGAAAACGATTGGTCCAAACACTGATGTGCTTCCTTATCTGTTCAAGAA
[truncated: 178 more rows]
