# Supplementary material for: Maternal control of seed weight in rapeseed (Brassica napus L.): the causal link between the size of pod (mother, source) and seed (offspring, sink)
Source: Plant Biotechnol J. 2018 Nov 28;17(4):736–49. doi: 10.1111/pbi.13011 (PMC6419582; doi:10.1111/pbi.13011)
Supplement: Supplementary file 11 — Table S3 Genome‐wide conditional and unconditional QTLs for thousand‐seed weight and pod length. [file PBI-17-736-s007.xlsm]

## Sheet: sheet1
Table S3 Genome-wide conditional and unconditional QTLs for thousand-seed weight and pod length.
Consensus QTL	Traita	Environment	Chromosome	Peak position (cM)	Confidence Interval	LOD value	R2	Additive effect	Darmor reference genome detailsb
				Peak position (cM)		value			Genomic Interval (bp)	Fruit/seed size genes	DEGs
qPL.A6-1	PL	WH13	A06	19.01 / Bn-A06-p24267499	14.1—21 / Bn-A06-p24744523—Bn-A06-p24099288	3.04	0.0214	2.27	21,807,179—23,604,595	BnaA06g33960D(SUC3)	BnaA06g32890D/BnaA06g34320D/BnaA06g34380D/BnaA06g34530D
	PL	ZZ13	A06	20.01 / Bn-A06-p24099288	17—23.6 / Bn-A06-p24267499—Bn-A06-p23806343	2.94	0.0261	2.17
	PL|SW	ZZ13	A06	20.01 / Bn-A06-p24099288	16.8—21.3 / Bn-A06-p24267745—Bn-A06-p24006085	2.75	0.0335	1.86
	PL|SW	WH13	A06	22.31 / Bn-A06-p23750653	21—23.3 / Bn-A06-p24099288—Bn-A06-p23944667	3.95	0.0474	2.93
	PL	ZZ12	A06	27.71 / Bn-A06-p23591616	23.6—31.1 / Bn-A06-p23892404—Bn-A06-p22914032	2.92	0.0833	3.49
	PL	WH12	A06	28.11 / Bn-A06-p23591616	25.1—31.7 / Bn-A06-p23674542—Bn-A06-p22782335	4.41	0.0847	3.53
	PL|SW	ZZ12	A06	28.11 / Bn-A06-p23591616	23.6—31.2 / Bn-A06-p23892404—Bn-A06-p22913862	4.79	0.0961	3.21
	PL|SW	WH12	A06	28.11 / Bn-A06-p23591616	25.1—30.1 / Bn-A06-p23674542—Bn-A06-p22914117	9.4	0.1581	4.35
qPL.A9-1	PL	ZZ13	A09	135.11 / ni75	133.3—137.7 /BnID126—BrSF6-2229	7.44	0.1348	-4.28	28,572,146—29,125,594	BnaA09g40540D(ER)/BnaA09g41000D(HPGT3)/BnaA09g41380D(FLA3)	BnaA09g40720D
	PL	WH13	A09	135.11 / ni75	133.6—135.7 / BnID126—BnID76	12.76	0.2128	-6.89
	PL|SW	ZZ12	A09	135.11 / ni75	133.3—141 / BnID126—BnID60	6.3	0.1286	-4.51
	PL|SW	ZZ13	A09	136.71 / BrSF6-2229	133.3—143.9 / BnID126—Bn-A09-p31427478	4.51	0.0948	-2.9
	PL|SW	WH13	A09	138.01 / BrSF6-2229	132.8—143.4 / BnID126—Bn-A09-p31402193	4.78	0.092	-3.79
	PL|SW	WH12	A09	139.01 / BrSF6-2229	138—142.6 / BrSF6-2229—Bn-A09-p31402193	10.01	0.1617	-5.23
	PL	WH12	A09	140.01 / BnID60	138.7—141.4 / BrSF6-2229—BnID60	17.39	0.2419	-7.2
qPL.A9-2	PL|SW	ZZ12	A09	192.21 / BrSF0353	192—193.5 / BnSF400-29—BrSF6-2380	9.36	0.1822	5.5	28,101,315—28,502,336	BnaA09g55530D(CYP78A9)/BnaA09g55580D(ARF18)	BnaA09g40100D/BnaA09g55530D
	PL	ZZ12	A09	197.51 / BnID141	195—199.7 / BnID141—BnID125	17.93	0.4003	9.3
	PL	ZZ13	A09	198.51 / BnID125	195.3—200.8 / BnID141—Bn-A09-p36558536	13.38	0.2934	6.37
	PL	WH13	A09	198.51 / BnID125	195.2—200.1 / BnID141—Bn-A09-p36558536	17.27	0.3196	8.68
	PL|SW	WH12	A09	198.51 / BnID125	195.6—200.2 / BnID141—Bn-A09-p36558536	11.05	0.1886	5.59
	PL|SW	ZZ13	A09	199.51 / BnID125	195.5—200.4 / BnID141—Bn-A09-p36558536	8.28	0.1693	4.37
	PL	WH12	A09	199.81 /BnID125	196.2—201.3 / BnID141—Bn-A09-p36558536	7.05	0.1414	4.63
	PL|SW	WH13	A09	199.81 /BnID125	194.9—201/ BnID141—Bn-A09-p36558536	7.59	0.1513	5.47
qPL.C1-1	PL|SW	WH12	C01	20.31 / Bn-scaff_15838_1-p1881763	9.9—33.5 / Bn-scaff_15838_1-p1881763—Bn-scaff_20210_1-p267408	4.6	0.0779	-3.63	2,676,702—8,911,893	BnaC01g06040D(BIIDXI)/BnaC01g06350D(HPGT2)	BnaC01g06430D/BnaC01g06460D/BnaC01g11550D/BnaC01g11820D/BnaC01g12250D/BnaC01g12930D
qPL.C5-1	PL|SW	WH13	C05	104.21 / Bn-scaff_20901_1-p880825	101.1—105.3 / Bn-scaff_15838_2-p126220—Bn-scaff_20901_1-p890950	4.54	0.0579	2.18	3,123,005—3,401,462	BnaC05g06550D(SNF4)/BnaC05g06870D(CRB)	/
qPL.C6-1	PL|SW	WH12	C06	22.91 / Bn-scaff_16874_1-p173544	20.9—30 / Bn-scaff_16547_1-p95612—Bn-scaff_16064_1-p1418053	5.79	0.0349	2.64	29,172,287—31,695,303	BnaC06g28450D(ASY1)/BnaC06g30350D(AGP19)	BnaC06g28810D/BnaC06g30610D/BnaC06g30760D
qPL.C8-1	PL	ZZ12	C08	59.11 / Bn-A09-p30358198	58.8—62.4 / Bn-scaff_16197_1-p3021917—Bn-scaff_16197_1-p3259829	4.23	0.0188	-5.73	30,876,108—31,268,473	BnaC08g31760D(CYP78A9)	/
qPL.C9-1	PL|SW	WH13	C09	9.71 / Bn-scaff_23293_1-p145877	4.6—11.4 / Bn-scaff_17996_1-p60445—Bn-scaff_17109_1-p373778	5.39	0.0847	3.85	16,518,374—18,368,501	/	/
qPL.C9-2	PL	WH13	C09	43.81 / Bn-scaff_15576_1-p539638	34.8—44.5 / Bn-scaff_23096_1-p364514—Bn-scaff_15576_1-p656987	4.68	0.0769	3.62	39,328,478—41,917,623	BnaC09g36590D(RHF2A)	BnaC09g38100D
qSW.A1-1	SW	ZZ12	A01	76.81 / Bn-A01-p8051029	68.3—86.9 / Bn-A01-p4785261—Bn-scaff_16217_1-p143344	4.95	0.095	0.23	5,614,156—9,285,325	BnaA01g12740D(AESP)/BnaA01g14360D(SWEET14)/BnaA01g15680D(CBL3)/BnaA01g15690D(CBL3)	BnaA01g11330D/BnaA01g15860D/BnaA01g16180D/BnaA01g16220D/BnaA01g16230D/BnaA01g17200D/BnaA01g17290D
qSW.A3-1	SW|PL	ZZ12	A03	86.51 / Bn-A03-p13545223	84.7—89.9 / Bn-A03-p14037892—Bn-A03-p13169346	5.29	0.1043	0.19	12,232,416—13,183,870	BnaA03g25890D(ABP1)	BnaA03g25760D/BnaA03g26320D
	SW	ZZ12	A03	86.91 / Bn-A03-p13545223	85.5—91 / Bn-A03-p14003701—Bn-A03-p13104283	4.08	0.0676	0.19
qSW.A3-2	SW	WH12	A03	108.21 / Bn-A03-p10313368	107.8—109.6 / Bn-A03-p10466633—Bn-A03-p9818699	9.22	0.1548	0.27	8,935,619—9,959,444	BnaA03g19500D(CKX1)	BnaA03g18330D/BnaA03g19390D/BnaA03g19400D
	SW	ZZ13	A03	108.21 / Bn-A03-p10313368	105.7—110.9 / Bn-A03-p10969109—Bn-A03-p9497697	5.06	0.0899	0.21
	SW	WH13	A03	108.21 / Bn-A03-p10313368	107.9—109.7 / Bn-A03-p10466633—Bn-A03-p9818699	7.65	0.1316	0.25
	SW|PL	WH12	A03	108.21 / Bn-A03-p10313368	106.0—110.3 / Bn-A03-p10969109—Bn-A03-p9818699	9.51	0.1645	0.25
	SW|PL	ZZ13	A03	108.21 / Bn-A03-p10313368	105.8—110.2 / Bn-A03-p109691099—Bn-A03-p9818699	4.51	0.0695	0.17
	SW|PL	WH13	A03	108.21 / Bn-A03-p10313368	107.8—110.0 / Bn-A03-p10969109—Bn-A03-p9818699	7.59	0.1463	0.24
qSW.A3-3	SW|PL	WH12	A03	114.31 / Bn-A03-p9203389	114.3—115.7 / Bn-A03-p9143356—Bn-A03-p8956355	5.15	0.0943	0.22	8,260,593—8,429,021	BnaA03g17680D(ETO1)/BnaA03g18010D(PECT1)	/
qSW.A6-1	SW|PL	WH13	A06	20.01 / Bn-A06-p24099288	13.8—21.3 / Bn-A06-p24744523—Bn-A06-p24006085	3.58	0.0533	-0.17	22,284,145—23,647,354	BnaA06g34500D(AHK4)	BnaA06g33710D/BnaA06g34320D/BnaA06g34380D/BnaA06g34540D
	SW	ZZ12	A06	23.31 / Bn-A06-p23944667	22.6—26.6 / Bn-A06-p23750653—Bn-A06-p23591616	3.73	0.0834	-0.18
	SW	WH12	A06	23.61 / Bn-A06-p23806343	21.3—28.1 / Bn-A06-p24006085—Bn-A06-p23591616	2.87	0.0281	-0.13
	SW|PL	ZZ12	A06	23.61 / Bn-A06-p23806343	22.6—27.8 / Bn-A06-p23750653—Bn-A06-p23591616	3.83	0.0809	-0.16
	SW|PL	WH12	A06	24.61 / Bn-A06-p23706979	23.3—28.1 / Bn-A06-p23968879—Bn-A06-p23591616	7.57	0.1009	-0.22
qSW.A9-1	SW|PL	WH12	A09	14.01 / Bn-Scaffold000321-p23083	0—19.5 / Bn-A01-p10166739—Bn-Scaffold000321-p23083	4.27	0.08	0.18	2,251,284—4,798,784	BnaA09g04510D(YUC6)/BnaA09g05190D(SWEET12)/BnaA09g05410D(AGL32)/BnaA09g05500D(AGL8)/BnaA09g05840D(ARF2)/BnaA09g07210D(ETO2)	BnaA09g04300D/BnaA09g07610D/BnaA09g07820D
qSW.A9-2	SW	WH13	A09	135.11 / ni75	133.3—138 / BnID126—BrSF6-2229	5.95	0.0854	-0.24	28,388,003—29,025,052	BnaA09g40470D(SMU2)/BnaA09g41180D(AGL61)/BnaA09g41190D(AGL61)/BnaA09g55530D(CYP78A9)/BnaA09g55580D(ARF18)	BnaA09g41490D/BnaA09g55530D
	SW	ZZ12	A09	140.01 / BnID60	138—142.9 / BrSF6-2229—Bn-A09-p31402193	3.34	0.065	-0.2
	SW	WH12	A09	141.01/ BnID60	138—142.9 / BrSF6-2229—Bn-A09-p31402193	4.68	0.0529	-0.21
qSW.A9-3	SW	WH12	A09	197.51 / BnID141	194.5—200.4 / BrSF6-2380—Bn-A09-p36558536	7.36	0.1226	0.28	28,097,706—28,382,406	/	BnaA09g40220D
	SW	WH13	A09	198.51 / BnID125	193.5—201.3 / BrSF6-2380—Bn-A09-p36558536	3.07	0.0504	0.16
	SW	ZZ13	A09	199.51 / BnID125	198.3—201.2 / BnID141—Bn-A09-p36558536	4.22	0.0494	0.17
	SW	ZZ12	A09	199.81 /BnID125	195.8—201.4 / BnID141—Bn-A09-p36558536	2.9	0.0427	0.12
qSW.A10-1	SW	WH12	A10	23.51 / Bn-A10-p10651432	22.4—25.5 /Bn-A10-p10613361—Bn-A10-p10830979	5.54	0.0797	-0.2	11,955,550—12,122,319	/	/
a: SW denotes seed weight, PL denotes pod length; x|y indicates that trait x is conditioned by trait y.
b: Red font genes indicate sequence variation in coding regions, and green font gene indicates sequence variation in both promoter and coding regions.
