# Supplementary material for: Maternal control of seed weight in rapeseed (Brassica napus L.): the causal link between the size of pod (mother, source) and seed (offspring, sink)
Source: Plant Biotechnol J. 2018 Nov 28;17(4):736–49. doi: 10.1111/pbi.13011 (PMC6419582; doi:10.1111/pbi.13011)
Supplement: Supplementary file 12 — Table S4 Statistics of reads produced by RNA‐seq of pod wall and seeds pooled from large‐ and small‐seed RILs. [file PBI-17-736-s008.xlsx]

## Sheet: Sheet1
Table S4 Statistics of reads produced by RNA-seq of pod wall and seeds pooled from large- and small-seed RILs.
Samples	Pod wall pooled from large-seed RILs	Pod wall pooled from small-seed RILs	Seeds pooled from large-seed RILs	Seeds pooled from small-seed RILs
Raw reads	63754072	63232846	67697720	68188958
Clean reads	63403490	62866348	67329370	67751350
Q30(%)	0.9413	0.9438	0.9424	0.943
GC content(%)	0.46	0.47	0.46	0.46
Total mapped	0.7714	0.7678	0.7599	0.7441
Uniquely mapped	0.5964	0.5911	0.5923	0.5795
Multiple mapped	0.175	0.1767	0.1676	0.1646
Unmapped reads	0.2286	0.2322	0.2401	0.2559
