# Supplementary material for: Maternal control of seed weight in rapeseed (Brassica napus L.): the causal link between the size of pod (mother, source) and seed (offspring, sink)
Source: Plant Biotechnol J. 2018 Nov 28;17(4):736–49. doi: 10.1111/pbi.13011 (PMC6419582; doi:10.1111/pbi.13011)
Supplement: Supplementary file 13 — Table S5 Details of primers used for qRT‐PCR of selected genes. [file PBI-17-736-s009.xlsx]

## Sheet: sheet1
Table S5 Details of primers used for qRT-PCR of selected genes.
B. napus gene ID	Forward-primer (5' to 3')	Reverse-primer (5' to 3')	Product size (bp)
BnaA06g34380D	CGCTCATTGGTGCTGTCTTA	TGCTGATGGACAGAAAGTGC	161
BnaA08g21390D	TGGCGGCATGTTAATACAAA	TCCGAGTCGAGCCTTCTTTA	199
BnaA09g37250D	AAGTGGATCCATAGCGGTTG	GAACCCAAGAGTGGCCATAA	187
BnaA09g39240D	AATACACTCGGCCGTACCTG	AGTCTGGGTTGATTCCATCG	183
BnaA09g39260D	GATGGGGATTTCTTGCTTGA	TTCTCTGCAGTGCAATTTGG	233
BnaA09g40100D	CTTCCTGAAAGCGTCTACCG	TGGCCAACTTCCTGATAACC	150
BnaA09g40220D	ACAGCTCCCACGAAGCTAAA	ATCCCAAACGTCAAGGACAG	212
BnaA10g13240D	GGCCAAGATGGAAAATGAGA	TCGCATGTTGTTGTTTTGGT	229
BnaC01g24110D	AAGGATCCGGTTTCGAGTTT	GTCGTCCGACCTTCTCTTTG	231
BnaC04g02760D	AGCTCCTTACCACCCACCTT	GAGTAGTTGGTGGCGGTGAT	158
BnaC04g27780D	AAGGCCAAAGAAGGTGGTTT	ATTCCCCCAAAATTCCACTC	194
Bnactin	CCCTGGAATTGCTGACCGTA	TGGAAAGTGCTGAGGGATGC	141
