# Supplementary material for: Maternal control of seed weight in rapeseed (Brassica napus L.): the causal link between the size of pod (mother, source) and seed (offspring, sink)
Source: Plant Biotechnol J. 2018 Nov 28;17(4):736–49. doi: 10.1111/pbi.13011 (PMC6419582; doi:10.1111/pbi.13011)
Supplement: Supplementary file 14 — Table S6 (a) Details of the 631 DEGs identified in pod wall of two contrasting pools. (b) Functional classification of the 631 DEGs identified in the pod wall of two contrasting pools. (c) Fruit size genes collected from literature and websites. [file PBI-17-736-s010.xlsx]

## Sheet: A
Table S6A Details of the 631 DEGs identified in pod wall of two contrasting pools.
B. napus gene ID	RNA ID	Up-Down-Regulation(large-seed RILs pool/small-seed RILs pool)	log2 Ratio(large-seed RILs pool/small-seed RILs pool)	P-value	FDR	Chr	Start	End	A. thaliana ortholog	Functional classificationa	Annotation
BnaA01g06890D	GSBRNA2T00039868001	Down	-4.57461	8.77e-07	4.91e-05	chrA01	3238483	3241638	AT4G30120	transport.metal	ATHMA3_HMA3__heavy metal atpase 3
BnaA01g08270D	GSBRNA2T00058110001	Down	-2.49214	5.41e-06	0.00024415	chrA01	3939053	3942170	AT4G28650	signalling.receptor kinases.leucine rich repeat XI	Leucine-rich repeat transmembrane protein kinase family protein
BnaA01g10030D	GSBRNA2T00131434001	Down	-Inf	1.3e-07	8.78e-06	chrA01	4999302	5000783	AT4G19460	not assigned.no ontology	UDP-Glycosyltransferase superfamily protein
BnaA01g10710D	GSBRNA2T00131529001	Down	-4.57461	8.77e-07	4.9e-05	chrA01	5341815	5343398	AT4G20800	misc.nitrilases, *nitrile lyases, berberine bridge enzymes, reticuline oxidases, troponine reductases	FAD-binding Berberine family protein
BnaA01g10720D	GSBRNA2T00131530001	Down	-4.57461	8.77e-07	4.9e-05	chrA01	5344180	5345760	AT4G20800	misc.nitrilases, *nitrile lyases, berberine bridge enzymes, reticuline oxidases, troponine reductases	FAD-binding Berberine family protein
BnaA01g11480D	GSBRNA2T00131616001	Down	-7.20396	1.28e-85	1.16e-82	chrA01	5695552	5698862	AT4G21640	protein.degradation.subtilases	Subtilase family protein
BnaA01g11840D	GSBRNA2T00131663001	Up	1.22667	1.65e-05	0.000644883	chrA01	5912456	5914043	AT4G21990	S-assimilation.APR	APR3_ATAPR3_PRH-26_PRH26__APS reductase 3
BnaA01g12530D	GSBRNA2T00072713001	Down	-4.07711	3.08e-16	7.6e-14	chrA01	6294305	6295726	AT4G22880	secondary metabolism.flavonoids.anthocyanins.leucocyanidin dioxygenase	ANS_LDOX_TDS4_TT18__leucoanthocyanidin dioxygenase
BnaA01g14130D	GSBRNA2T00056349001	Up	1.73472	4.58e-08	3.38e-06	chrA01	7182450	7183989	AT4G24780	cell wall.degradation.pectate lyases and polygalacturonases	Pectin lyase-like superfamily protein
BnaA01g16180D	GSBRNA2T00149488001	Down	-5.03404	2.36e-09	2.16e-07	chrA01	8271681	8272223	AT4G27140	development.storage proteins	AT2S1_SESA1__seed storage albumin 1
BnaA01g16400D	GSBRNA2T00149455001	Down	-1.88777	2.52e-05	0.000935878	chrA01	8461395	8462474	AT4G27410	development.unspecified	ANAC072_RD26__NAC (No Apical Meristem) domain transcriptional regulator superfamily protein
BnaA01g17200D	GSBRNA2T00051713001	Down	-Inf	1.03e-06	5.62e-05	chrA01	9041899	9042438	AT4G27140	development.storage proteins	AT2S1_SESA1__seed storage albumin 1
BnaA01g18560D	GSBRNA2T00021289001	Down	-1.74453	4.33e-06	0.000200642	chrA01	10066434	10068051	AT1G12080	not assigned.unknown	Vacuolar calcium-binding protein-related
BnaA01g19460D	GSBRNA2T00054049001	Down	-1.1961	7.11e-06	0.000309175	chrA01	10927957	10929312	AT3G51430	secondary metabolism.N misc.alkaloid-like	SSL5_YLS2__Calcium-dependent phosphotriesterase superfamily protein
BnaA01g19500D	GSBRNA2T00054055001	Down	-2.84763	6.77e-06	0.000295544	chrA01	10944642	10946068	AT3G51370	protein.postranslational modification	Protein phosphatase 2C family protein
BnaA01g25250D	GSBRNA2T00063828001	Down	-3.21204	2.81e-06	0.000139134	chrA01	17681737	17687178	AT3G21250	transport.ABC transporters and multidrug resistance systems	ABCC8_ATMRP6_MRP6__multidrug resistance-associated protein 6
BnaA01g29440D	GSBRNA2T00067277001	Down	-Inf	1.31e-10	1.5e-08	chrA01	20353042	20354700	AT1G28030	misc.oxygenases	2-oxoglutarate (2OG) and Fe(II)-dependent oxygenase superfamily protein
BnaA01g29630D	GSBRNA2T00067247001	Down	-2.32406	3.27e-16	8.02e-14	chrA01	20485324	20487651	AT3G14067	protein.degradation.subtilases	Subtilase family protein
BnaA01g32020D	GSBRNA2T00072865001	Down	-4.57461	8.77e-07	4.89e-05	chrA01	21653926	21655481	AT5G44320	protein.synthesis.initiation	Eukaryotic translation initiation factor 3 subunit 7 (eIF-3)
BnaA01g34450D	GSBRNA2T00015426001	Down	-3.6335	3.31e-06	0.000158912	chrA01	23255772	23257434	AT3G03230	not assigned.no ontology	alpha/beta-Hydrolases superfamily protein
BnaA01g35470D	GSBRNA2T00042748001	Down	-4.00459	2.21e-22	8.03e-20	chrA01_random	639002	640806	AT1G51990	misc.O-methyl transferases	O-methyltransferase family protein
BnaA01g36200D	GSBRNA2T00006748001	Down	-3.54423	1.53e-10	1.73e-08	chrA01_random	1630437	1631902	AT1G61720	secondary metabolism.flavonoids.anthocyanins.anthocyanidin reductase	BAN__NAD(P)-binding Rossmann-fold superfamily protein
BnaA01g36280D	GSBRNA2T00016519001	Down	-1.16718	6.02e-06	0.000267825	chrA01_random	1696607	1698169	AT1G61800	transport.metabolite transporters at the envelope membrane	ATGPT2_GPT2__glucose-6-phosphate/phosphate translocator 2
BnaA01g36520D	GSBRNA2T00017160001	Down	-Inf	8.75e-24	3.54e-21	chrA01_random	2072584	2074302	AT3G21770	misc.peroxidases	Peroxidase superfamily protein
BnaA02g04230D	GSBRNA2T00081074001	Down	-1.25499	6.35e-15	1.36e-12	chrA02	1894344	1896714	AT5G19450	signalling.calcium	CDPK19_CPK8__calcium-dependent protein kinase 19
BnaA02g05290D	GSBRNA2T00001321001	Down	-2.66772	4.71e-06	0.0002166	chrA02	2403800	2408425	AT5G21150	development.unspecified	AGO9__Argonaute family protein
BnaA02g06420D	GSBRNA2T00001465001	Up	1.06282	8.73e-11	1.02e-08	chrA02	3063564	3065661	AT5G60360	protein.degradation.cysteine protease	AALP_ALP_SAG2__aleurain-like protease
BnaA02g08140D	GSBRNA2T00088555001	Down	-1.41414	5.19e-08	3.79e-06	chrA02	3862083	3864594	AT5G57380	RNA.regulation of transcription.putative transcription regulator	VIN3__Fibronectin type III domain-containing protein
BnaA02g09050D	GSBRNA2T00012997001	Down	-4.44908	1.87e-11	2.37e-09	chrA02	4498895	4499329	AT5G55410	misc.protease inhibitor/seed storage/lipid transfer protein (LTP) family protein	Bifunctional inhibitor/lipid-transfer protein/seed storage 2S albumin superfamily protein
BnaA02g11140D	GSBRNA2T00036917001	Down	-Inf	1e-56	8.08e-54	chrA02	5805377	5807486	AT5G51950	misc.nitrilases, *nitrile lyases, berberine bridge enzymes, reticuline oxidases, troponine reductases	Glucose-methanol-choline (GMC) oxidoreductase family protein
BnaA02g12790D	GSBRNA2T00070112001	Down	-2.71757	2.02e-09	1.86e-07	chrA02	6914873	6917483	AT1G67070	cell wall.precursor synthesis.phosphomannose isomerase	DIN9_PMI2__Mannose-6-phosphate isomerase, type I
BnaA02g13300D	GSBRNA2T00070182001	Down	-4.38196	6.82e-11	8.08e-09	chrA02	7305737	7306346	AT1G66100	stress.biotic	Plant thionin
BnaA02g13640D	GSBRNA2T00070224001	Down	-3.98964	4.11e-08	3.06e-06	chrA02	7494646	7496469	AT3G45680	transport.peptides and oligopeptides	Major facilitator superfamily protein
BnaA02g13880D	GSBRNA2T00081046001	Up	2.72307	3.02e-06	0.000148216	chrA02	7682314	7684926	AT5G63120	RNA.processing	P-loop containing nucleoside triphosphate hydrolases superfamily protein
BnaA02g14060D	GSBRNA2T00082793001	Up	1.45966	3.11e-06	0.000152209	chrA02	7901990	7902415	AT1G68870	not assigned.unknown	ATSOFL2_SOFL2__SOB five-like 2
BnaA02g14340D	GSBRNA2T00079492001	Up	1.24482	1.16e-05	0.000475519	chrA02	8089759	8090745	AT1G69530	cell wall.modification	AT-EXP1_ATEXP1_ATEXPA1_ATHEXP ALPHA 1.2_EXP1_EXPA1__expansin A1
BnaA02g14990D	GSBRNA2T00116561001	Down	-4.89654	5.4e-16	1.3e-13	chrA02	8623300	8625778	AT1G70560	secondary metabolism.sulfur-containing.misc.alliinase	CKRC1_SAV3_TAA1_WEI8__tryptophan aminotransferase of Arabidopsis 1
BnaA02g15920D	GSBRNA2T00116422001	Up	1.48569	1.96e-09	1.82e-07	chrA02	9396469	9397122	AT1G72290	stress.biotic.PR-proteins.proteinase inhibitors.trypsin inhibitor	Kunitz family trypsin and protease inhibitor protein
BnaA02g18390D	GSBRNA2T00065750001	Down	-1.17727	2.33e-05	0.00087545	chrA02	11158887	11159830	AT1G77450	development.unspecified	NAC032_anac032__NAC domain containing protein 32
BnaA02g20020D	GSBRNA2T00064195001	Up	1.11124	0	0	chrA02	12361592	12362888	AT1G80130	not assigned.unknown	Tetratricopeptide repeat (TPR)-like superfamily protein
BnaA02g22700D	GSBRNA2T00084858001	Down	-1.26718	9.54e-06	0.000399796	chrA02	15238966	15241003	AT5G44480	cell wall.precursor synthesis.MUR4	DUR__NAD(P)-binding Rossmann-fold superfamily protein
BnaA02g24080D	GSBRNA2T00035118001	Down	-5.1292	6.87e-37	4.29e-34	chrA02	17418954	17419400	AT4G32110	not assigned.unknown	Beta-1,3-N-Acetylglucosaminyltransferase family protein
BnaA02g24130D	GSBRNA2T00096867001	Up	1.41475	2.82e-07	1.76e-05	chrA02	17478754	17480812	AT5G45890	protein.degradation.cysteine protease	AtSAG12_SAG12__senescence-associated gene 12
BnaA02g24840D	GSBRNA2T00063429001	Down	-Inf	4.34e-21	1.5e-18	chrA02	18152568	18155209	AT5G46930	misc.invertase/pectin methylesterase inhibitor family protein	Plant invertase/pectin methylesterase inhibitor superfamily protein
BnaA02g25110D	GSBRNA2T00041679001	Down	-1.07636	1.4e-11	1.81e-09	chrA02	18432482	18433174	AT5G47220	hormone metabolism.ethylene.signal transduction	ATERF-2_ATERF2_ERF2__ethylene responsive element binding factor 2
	GSBRNA2T00046081001	Down	-Inf	4.08e-06	0.000190821	chrA02	24062667	24063992	AT5G62740	not assigned.no ontology	ATHIR1_AtHIR4_HIR1_HIR4__SPFH/Band 7/PHB domain-containing membrane-associated protein family
BnaA02g30320D	GSBRNA2T00098102001	Down	-6.64786	2.94e-29	1.43e-26	chrA02	21961707	21962975	AT5G13930	secondary metabolism.flavonoids.chalcones.naringenin-chalcone synthase	ATCHS_CHS_TT4__Chalcone and stilbene synthase family protein
BnaA02g30740D	GSBRNA2T00055421001	Down	-1.04461	3.55e-27	1.62e-24	chrA02	22181178	22185607	AT5G49360	cell wall.degradation.mannan-xylose-arabinose-fucose	ATBXL1_BXL1__beta-xylosidase 1
BnaA02g32550D	GSBRNA2T00120342001	Down	-1.07056	2.49e-08	1.93e-06	chrA02	23411179	23413276	AT5G24470	RNA.regulation of transcription.Psudo ARR transcription factor family	APRR5_PRR5__pseudo-response regulator 5
BnaA02g34370D	GSBRNA2T00047471001	Down	-1.38819	2.14e-12	3.16e-10	chrA02	24525857	24527779	AT5G64750	RNA.regulation of transcription.AP2/EREBP, APETALA2/Ethylene-responsive element binding protein family	ABR1__Integrase-type DNA-binding superfamily protein
BnaA02g37020D	GSBRNA2T00027985001	Down	-1.34873	9.65e-23	3.61e-20	chrA02_random	1541837	1547395	AT5G24150	hormone metabolism.brassinosteroid.synthesis-degradation.sterols.other	SQE5_SQP1__FAD/NAD(P)-binding oxidoreductase family protein
BnaA03g00260D	GSBRNA2T00049208001	Up	1.68977	0	0	chrA03	103087	104488	AT5G01600	metal handling.binding, chelation and storage	ATFER1_FER1__ferretin 1
BnaA03g00980D	GSBRNA2T00049290001	Down	-Inf	4.08e-06	0.000191411	chrA03	413315	413746	AT5G38440	not assigned.no ontology	Plant self-incompatibility protein S1 family
BnaA03g01650D	GSBRNA2T00049375001	Down	-1.24183	1.09e-12	1.7e-10	chrA03	802141	804562	AT5G05600	secondary metabolism.flavonoids.anthocyanins	2-oxoglutarate (2OG) and Fe(II)-dependent oxygenase superfamily protein
BnaA03g05200D	GSBRNA2T00130022001	Down	-1.22594	1.2e-08	9.79e-07	chrA03	2402084	2403744	AT5G15120	not assigned.unknown	Protein of unknown function (DUF1637)
BnaA03g06490D	GSBRNA2T00130168001	Down	-2.066	4.25e-12	5.96e-10	chrA03	2900742	2903168	AT5G17300	RNA.regulation of transcription.MYB-related transcription factor family	RVE1__Homeodomain-like superfamily protein
BnaA03g06940D	GSBRNA2T00003005001	Down	-3.94384	1.37e-14	2.81e-12	chrA03	3072642	3073202	AT4G27170	development.storage proteins	AT2S4_SESA4__seed storage albumin 4
BnaA03g07130D	GSBRNA2T00149034001	Down	-1.75518	7.39e-06	0.000320271	chrA03	3158850	3160064	AT5G18470	misc.myrosinases-lectin-jacalin	Curculin-like (mannose-binding) lectin family protein
BnaA03g10950D	GSBRNA2T00062624001	Down	-5.09817	1.42e-18	4.1e-16	chrA03	4918949	4921204	AT5G56300	hormone metabolism.gibberelin.synthesis-degradation	GAMT2__gibberellic acid methyltransferase 2
BnaA03g11670D	GSBRNA2T00075843001	Down	-2.797	4.95e-09	4.27e-07	chrA03	5237456	5237794	AT5G54940	protein.synthesis.initiation	Translation initiation factor SUI1 family protein
BnaA03g12320D	GSBRNA2T00086680001	Down	-2.74453	2.11e-05	0.000799596	chrA03	5607287	5608315	AT5G53290	RNA.regulation of transcription.AP2/EREBP, APETALA2/Ethylene-responsive element binding protein family	CRF3__cytokinin response factor 3
BnaA03g13820D	GSBRNA2T00142165001	Down	-1.46095	1.02e-09	9.89e-08	chrA03	6332651	6334239	AT2G30250	RNA.regulation of transcription.WRKY domain transcription factor family	ATWRKY25_WRKY25__WRKY DNA-binding protein 25
BnaA03g17700D	GSBRNA2T00124866001	Down	-5.15957	6.92e-47	4.82e-44	chrA03	8334639	8337707	AT2G38255	not assigned.unknown	Protein of Unknown Function (DUF239)
BnaA03g17940D	GSBRNA2T00124834001	Down	-Inf	6.52e-08	4.69e-06	chrA03	8454124	8456598	AT2G35250	not assigned.unknown	Protein of Unknown Function (DUF239)
BnaA03g18540D	GSBRNA2T00124767001	Up	2.81771	5.39e-06	0.000243269	chrA03	8725970	8727957	AT2G39310	misc.myrosinases-lectin-jacalin	JAL22__jacalin-related lectin 22
BnaA03g21140D	GSBRNA2T00138959001	Down	-1.06287	1.1e-53	8.51e-51	chrA03	10019568	10021609	AT2G45220	cell wall.pectin*esterases.misc	AtPME17_PME17__Plant invertase/pectin methylesterase inhibitor superfamily
BnaA03g21850D	GSBRNA2T00138880001	Up	1.21981	3.56e-07	2.17e-05	chrA03	10337330	10341239	AT4G22100	not assigned.no ontology	BGLU3__beta glucosidase 2
BnaA03g23380D	GSBRNA2T00138697001	Down	-2.97454	3.19e-33	1.79e-30	chrA03	11185485	11187133	AT5G50260	protein.degradation.cysteine protease	CEP1__Cysteine proteinases superfamily protein
BnaA03g23530D	GSBRNA2T00138681001	Down	-4.31157	1.18e-05	0.000482192	chrA03	11256258	11257201	AT2G23550	misc.nitrilases, *nitrile lyases, berberine bridge enzymes, reticuline oxidases, troponine reductases	ABE1_ATMES6_MES6__methyl esterase 6
BnaA03g24840D	GSBRNA2T00151511001	Up	1.42539	3.96e-06	0.000186528	chrA03	11997120	11998162	AT4G11660	stress.abiotic.heat	AT-HSFB2B_HSF7_HSFB2B__winged-helix DNA-binding transcription factor family protein
BnaA03g25800D	GSBRNA2T00151631001	Down	-Inf	2.05e-06	0.000104362	chrA03	12566146	12568149	AT1G65670	misc.cytochrome P450	CYP702A1__cytochrome P450, family 702, subfamily A, polypeptide 1
BnaA03g26360D	GSBRNA2T00151708001	Down	-1.6335	2.47e-05	0.000918976	chrA03	12905091	12912003	AT4G02070	DNA.repair	ATMSH6_MSH6_MSH6-1__MUTS homolog 6
BnaA03g27740D	GSBRNA2T00112061001	Down	-1.95312	2.22e-09	2.04e-07	chrA03	13619755	13620576	AT3G02140	not assigned.unknown	AFP4_TMAC2__AFP2 (ABI five-binding protein 2) family protein
BnaA03g28060D	GSBRNA2T00112022001	Up	1.02763	4.71e-08	3.47e-06	chrA03	13728908	13730602	AT3G02650	not assigned.no ontology.pentatricopeptide (PPR) repeat-containing protein	Tetratricopeptide repeat (TPR)-like superfamily protein
BnaA03g28390D	GSBRNA2T00111981001	Up	1.08836	1.73e-05	0.000670686	chrA03	13862181	13865224	AT3G03770	signalling.receptor kinases.leucine rich repeat VI	Leucine-rich repeat protein kinase family protein
BnaA03g30400D	GSBRNA2T00111741001	Up	1.92289	6.56e-13	1.07e-10	chrA03	14770701	14774123	AT3G10050	amino acid metabolism.synthesis.branched chain group.isoleucine specific.threonine ammonia-lyase	OMR1__L-O-methylthreonine resistant 1
BnaA03g31000D	GSBRNA2T00111675001	Down	-5.31157	4.56e-32	2.43e-29	chrA03	14995005	14995741	AT3G08900	cell wall.cell wall proteins.RGP	RGP_RGP3__reversibly glycosylated polypeptide 3
BnaA03g31180D	GSBRNA2T00111657001	Up	1.22092	1.39e-05	0.00055545	chrA03	15077701	15080837	AT3G10390	misc.oxidases - copper, flavone etc	FLD__Flavin containing amine oxidoreductase family protein
BnaA03g33480D	GSBRNA2T00137613001	Down	-Inf	1.62e-05	0.000634955	chrA03	16209959	16212384	AT3G14630	misc.cytochrome P450	CYP72A9__cytochrome P450, family 72, subfamily A, polypeptide 9
BnaA03g35180D	GSBRNA2T00137412001	Up	1.33793	4.16e-09	3.63e-07	chrA03	17192503	17194879	AT3G19270	misc.cytochrome P450	CYP707A4__cytochrome P450, family 707, subfamily A, polypeptide 4
BnaA03g38770D	GSBRNA2T00155079001	Up	1.99018	1.87e-08	1.48e-06	chrA03	19264895	19266469	AT2G15020	not assigned.unknown
BnaA03g38820D	GSBRNA2T00155088001	Down	-Inf	9.41e-42	6.07e-39	chrA03	19298873	19299439	AT4G23690	stress.biotic.PR-proteins	AtDIR6_DIR6__Disease resistance-responsive (dirigent-like protein) family protein
BnaA03g40890D	GSBRNA2T00113453001	Up	1.68278	1.24e-05	0.000502529	chrA03	20460993	20461878	AT3G50630	cell.cycle	ICK2_KRP2__KIP-related protein 2
BnaA03g42640D	GSBRNA2T00151143001	Down	-Inf	1.66e-11	2.12e-09	chrA03	21390975	21391316	AT1G29480	not assigned.unknown
BnaA03g45610D	GSBRNA2T00106858001	Down	-2.89654	3.82e-06	0.000180499	chrA03	23215214	23216555	AT4G22880	secondary metabolism.flavonoids.anthocyanins.leucocyanidin dioxygenase	ANS_LDOX_TDS4_TT18__leucoanthocyanidin dioxygenase
BnaA03g49010D	GSBRNA2T00044328001	Down	-2.87717	2.82e-07	1.76e-05	chrA03	25193581	25197987	AT4G27910	RNA.regulation of transcription.SET-domain transcriptional regulator family	ATX4_SDG16__SET domain protein 16
BnaA03g55570D	GSBRNA2T00025285001	Up	1.59532	1.48e-05	0.000587398	chrA03_random	332968	334047	AT5G07010	lipid metabolism.'exotics'(steroids, squalene etc)	ATST2A_ST2A__sulfotransferase 2A
BnaA03g56950D	GSBRNA2T00011654001	Up	1.10551	1.5e-05	0.000595887	chrA03_random	928440	930684	AT2G45730	protein.synthesis.initiation	eukaryotic initiation factor 3 gamma subunit family protein
BnaA03g57320D	GSBRNA2T00007141001	Down	-2.06765	1.7e-05	0.000660119	chrA03_random	1090761	1091757	AT3G05200	protein.degradation.ubiquitin.E3.RING	ATL6__RING/U-box superfamily protein
BnaA03g57690D	GSBRNA2T00006679001	Up	1.68526	3.13e-14	6.04e-12	chrA03_random	1276987	1279099	AT3G25180	misc.cytochrome P450	CYP82G1__cytochrome P450, family 82, subfamily G, polypeptide 1
BnaA03g58620D	GSBRNA2T00066053001	Down	-Inf	1.07e-15	2.5e-13	chrA03_random	1784126	1785737	AT5G55510	protein.targeting.mitochondria	HP22__Mitochondrial import inner membrane translocase subunit Tim17/Tim22/Tim23 family protein
BnaA03g60150D	GSBRNA2T00035074001	Down	-1.0131	3.93e-06	0.00018544	chrA03_random	4596797	4604483	AT1G61360	protein.postranslational modification	S-locus lectin protein kinase family protein
BnaA04g00590D	GSBRNA2T00149269001	Up	1.18291	6.66e-16	1.59e-13	chrA04	451425	452443	AT2G46400	RNA.regulation of transcription.WRKY domain transcription factor family	ATWRKY46_WRKY46__WRKY DNA-binding protein 46
BnaA04g04000D	GSBRNA2T00126425001	Down	-1.68354	6.07e-06	0.000269924	chrA04	2889130	2890757	AT3G19880	protein.degradation.ubiquitin.E3.SCF.FBOX	F-box and associated interaction domains-containing protein
BnaA04g08950D	GSBRNA2T00114385001	Down	-1.40468	4.96e-07	2.91e-05	chrA04	8004622	8004888	AT5G38980	not assigned.unknown
BnaA04g14510D	GSBRNA2T00082310001	Down	-1.39993	7.6e-08	5.36e-06	chrA04	12754433	12755674	AT2G24580	amino acid metabolism.synthesis.serine-glycine-cysteine group.glycine.sarcosine oxidase	FAD-dependent oxidoreductase family protein
BnaA04g15830D	GSBRNA2T00045280001	Down	-4.42658	2.4e-237	2.7e-234	chrA04	13592305	13593626	AT2G27380	not assigned.no ontology.proline rich family	ATEPR1_EPR1__extensin proline-rich 1
BnaA04g16750D	GSBRNA2T00050381001	Down	-Inf	1.03e-06	5.62e-05	chrA04	14251888	14255868	AT2G28880	amino acid metabolism.synthesis.aromatic aa.tryptophan.anthranilate synthase	ADCS_emb1997__para-aminobenzoate (PABA) synthase family protein
BnaA04g21230D	GSBRNA2T00005466001	Down	-2.76149	4.22e-51	3.16e-48	chrA04	16739252	16740523	AT2G37040	secondary metabolism.phenylpropanoids.lignin biosynthesis.PAL	ATPAL1_PAL1__PHE ammonia lyase 1
BnaA04g21960D	GSBRNA2T00005379001	Down	-1.43022	1.17e-07	8.02e-06	chrA04	17205444	17206058	AT2G38310	not assigned.no ontology	PYL4_RCAR10__PYR1-like 4
BnaA04g24160D	GSBRNA2T00123186001	Up	1.04052	2.98e-07	1.84e-05	chrA04	18324112	18325931	AT4G13770	misc.cytochrome P450/secondary metabolism.sulfur-containing.glucosinolates.synthesis.aliphatic.CYP83A1 phenylacetaldoxime monooxygenase	CYP83A1_REF2__cytochrome P450, family 83, subfamily A, polypeptide 1
BnaA04g24700D	GSBRNA2T00088621001	Up	1.06098	1.92e-07	1.26e-05	chrA04	18542192	18543237	AT2G42840	development.unspecified	PDF1__protodermal factor 1
BnaA04g24790D	GSBRNA2T00045069001	Down	-4.97454	7.13e-25	3.02e-22	chrA04	18594553	18596659	AT2G43050	cell wall.pectin*esterases.PME	ATPMEPCRD__Plant invertase/pectin methylesterase inhibitor superfamily
BnaA04g24830D	GSBRNA2T00045074001	Down	-2.15957	1.42e-06	7.52e-05	chrA04	18610316	18610878	AT5G53800	not assigned.unknown
BnaA04g24870D	GSBRNA2T00045080001	Down	-3.36075	1.33e-241	1.52e-238	chrA04	18649348	18651817	AT2G43150	cell wall.cell wall proteins.HRGP	Proline-rich extensin-like family protein
BnaA04g28480D	GSBRNA2T00003260001	Down	-1.06103	2.15e-07	1.4e-05	chrA04_random	842837	845198	AT2G29670	not assigned.unknown	Tetratricopeptide repeat (TPR)-like superfamily protein
BnaA05g00250D	GSBRNA2T00133038001	Down	-4.49214	3.34e-17	8.81e-15	chrA05	111079	113778	AT2G47750	hormone metabolism.auxin.induced-regulated-responsive-activated	GH3.9__putative indole-3-acetic acid-amido synthetase GH3.9
BnaA05g02980D	GSBRNA2T00132709001	Down	-Inf	1.03e-06	5.63e-05	chrA05	1615343	1616764	AT2G42840	development.unspecified	PDF1__protodermal factor 1
BnaA05g02990D	GSBRNA2T00132708001	Down	-1.24951	2.96e-06	0.000145949	chrA05	1619405	1622639	AT2G42830	development.unspecified	AGL5_SHP2__K-box region and MADS-box transcription factor family protein
BnaA05g03920D	GSBRNA2T00132592001	Down	-1.69008	7.89e-07	4.45e-05	chrA05	2066037	2068279	AT2G44220	not assigned.unknown	Protein of Unknown Function (DUF239)
BnaA05g05410D	GSBRNA2T00116768001	Down	-6.51321	1.33e-26	5.94e-24	chrA05	2791659	2794047	AT2G40370	secondary metabolism.simple phenols	LAC5__laccase 5
BnaA05g12840D	GSBRNA2T00066224001	Down	-1.12175	1.2e-08	9.79e-07	chrA05	7506169	7508618	AT5G36220	misc.cytochrome P450	CYP81D1_CYP91A1__cytochrome p450 81d1
BnaA05g15170D	GSBRNA2T00082407001	Up	1.31348	9.02e-14	1.66e-11	chrA05	9598455	9602280	AT1G51860	signalling.receptor kinases.misc	Leucine-rich repeat protein kinase family protein
BnaA05g15360D	GSBRNA2T00077520001	Down	-1.00742	9.97e-11	1.16e-08	chrA05	9814907	9817283	AT1G51760	hormone metabolism.auxin.synthesis-degradation	IAR3_JR3__peptidase M20/M25/M40 family protein
BnaA05g16520D	GSBRNA2T00058588001	Down	-1.76102	8.24e-28	3.84e-25	chrA05	11189939	11193603	AT1G31930	signalling.G-proteins	XLG3__extra-large GTP-binding protein 3
BnaA05g18870D	GSBRNA2T00029527001	Down	-6.4075	4.04e-284	4.9e-281	chrA05	14274587	14276698	AT3G20210	protein.degradation	DELTA-VPE_DELTAVPE__delta vacuolar processing enzyme
BnaA05g19720D	GSBRNA2T00066304001	Up	1.35994	3.07e-06	0.000150575	chrA05	15097119	15098794	AT3G21420	secondary metabolism.flavonoids.flavonols	LBO1__2-oxoglutarate (2OG) and Fe(II)-dependent oxygenase superfamily protein
BnaA05g20180D	GSBRNA2T00009277001	Down	-5.29343	1.86e-21	6.56e-19	chrA05	15618360	15620722	AT3G20740	RNA.regulation of transcription.Polycomb Group (PcG)	FIE_FIE1_FIS3__Transducin/WD40 repeat-like superfamily protein
BnaA05g20420D	GSBRNA2T00009308001	Down	-3.70236	1.8e-25	7.83e-23	chrA05	15792837	15795656	AT3G20520	lipid metabolism.lipid degradation.lysophospholipases.glycerophosphodiester phosphodiesterase	GDPDL5_SVL3__SHV3-like 3
BnaA05g23130D	GSBRNA2T00153781001	Down	-1.2967	2.16e-12	3.19e-10	chrA05	17546872	17547818	AT3G16770	RNA.regulation of transcription.AP2/EREBP, APETALA2/Ethylene-responsive element binding protein family	ATEBP_EBP_ERF72_RAP2.3__ethylene-responsive element binding protein
BnaA05g28090D	GSBRNA2T00000362001	Up	1.33734	5.21e-10	5.43e-08	chrA05	20059526	20061300	AT3G10840	not assigned.no ontology	alpha/beta-Hydrolases superfamily protein
BnaA05g28110D	GSBRNA2T00000364001	Up	1.09128	3.55e-06	0.000169404	chrA05	20066143	20067118	AT5G14520	development.unspecified	PES__pescadillo-related
BnaA05g29430D	GSBRNA2T00059569001	Down	-2.34328	2.95e-07	1.83e-05	chrA05	20563908	20564243	AT3G08770	lipid metabolism.lipid transfer proteins etc	LTP6__lipid transfer protein 6
BnaA05g31340D	GSBRNA2T00038522001	Down	-3.797	5.34e-10	5.51e-08	chrA05	21610243	21615457	AT3G05970	lipid metabolism.FA synthesis and FA elongation.long chain fatty acid CoA ligase	ATLACS6_LACS6__long-chain acyl-CoA synthetase 6
BnaA05g34080D	GSBRNA2T00064163001	Down	-1.13301	3.29e-08	2.5e-06	chrA05	23018468	23021052	AT3G01120	amino acid metabolism.synthesis.aspartate family.methionine.cystathionine gamma-synthase	AtCGS1_AtCYS1_CGS_CGS1_MTO1__Pyridoxal phosphate (PLP)-dependent transferases superfamily protein
BnaA05g34110D	GSBRNA2T00064167001	Down	-1.17925	2.29e-11	2.86e-09	chrA05	23031930	23037398	AT3G01085	protein.postranslational modification	Protein kinase superfamily protein
BnaA05g37110D	GSBRNA2T00043885001	Down	-6.01201	1.16e-18	3.39e-16	chrA05_random	2882884	2884232	AT3G08900	cell wall.cell wall proteins.RGP	RGP_RGP3__reversibly glycosylated polypeptide 3
BnaA06g01170D	GSBRNA2T00024671001	Down	-3.56364	2.6e-27	1.2e-24	chrA06	755396	756067	AT1G53070	protein.postranslational modification	Legume lectin family protein
BnaA06g03920D	GSBRNA2T00156343001	Down	-5.86821	8.74e-96	8.15e-93	chrA06	2374747	2377444	AT4G37900	not assigned.no ontology.glycine rich proteins	Protein of unknown function (duplicated DUF1399)
BnaA06g04530D	GSBRNA2T00156275001	Down	-3.85754	1.02e-16	2.63e-14	chrA06	2678504	2680124	AT1G08065	TCA / org transformation.carbonic anhydrases	ACA5_ATACA5__alpha carbonic anhydrase 5
BnaA06g05000D	GSBRNA2T00156224001	Up	1.15596	3.91e-13	6.62e-11	chrA06	2878221	2880055	AT1G08630	amino acid metabolism.degradation.serine-glycine-cysteine group.glycine	THA1__threonine aldolase 1
BnaA06g05190D	GSBRNA2T00156201001	Down	-1.07594	5.84e-08	4.23e-06	chrA06	2958727	2961814	AT1G08910	RNA.regulation of transcription.unclassified	zinc ion binding;zinc ion binding
BnaA06g05440D	GSBRNA2T00156174001	Down	-1.02917	9.81e-06	0.000409455	chrA06	3091559	3092712	AT1G09540	RNA.regulation of transcription.MYB domain transcription factor family	ATMYB61_MYB61__myb domain protein 61
BnaA06g08050D	GSBRNA2T00105428001	Down	-1.4384	4.08e-08	3.04e-06	chrA06	4297325	4298597	AT1G12550	PS.photorespiration.hydroxypyruvate reductase	HPR3__D-isomer specific 2-hydroxyacid dehydrogenase family protein
BnaA06g08400D	GSBRNA2T00105471001	Down	-1.21791	1.39e-05	0.000555786	chrA06	4569734	4573011	AT1G11960	stress.abiotic.drought/salt	ERD (early-responsive to dehydration stress) family protein
BnaA06g08550D	GSBRNA2T00105488001	Down	-1.64599	3.63e-13	6.17e-11	chrA06	4615288	4618150	AT1G13560	misc.misc2	AAPT1_ATAAPT1__aminoalcoholphosphotransferase 1
BnaA06g14440D	GSBRNA2T00043223001	Down	-4.15957	3.22e-09	2.89e-07	chrA06	7805148	7810522	AT1G20500	secondary metabolism.phenylpropanoids	AMP-dependent synthetase and ligase family protein
BnaA06g14660D	GSBRNA2T00043192001	Up	2.23275	4.82e-06	0.000221033	chrA06	7955799	7956407	AT1G20823	protein.degradation.ubiquitin.E3.RING	RING/U-box superfamily protein
BnaA06g15390D	GSBRNA2T00125489001	Down	-Inf	2.68e-16	6.67e-14	chrA06	8432982	8435096	AT1G21670	not assigned.no ontology
BnaA06g16470D	GSBRNA2T00125345001	Down	-1.40836	7.39e-10	7.43e-08	chrA06	9292555	9294075	AT3G48520	misc.cytochrome P450	CYP94B3__cytochrome P450, family 94, subfamily B, polypeptide 3
BnaA06g20110D	GSBRNA2T00061466001	Up	1.46979	6.27e-06	0.000276457	chrA06	12982549	12986416	AT3G43270	cell wall.pectin*esterases.PME	Plant invertase/pectin methylesterase inhibitor superfamily
BnaA06g20910D	GSBRNA2T00016385001	Down	-3.31157	8.47e-07	4.75e-05	chrA06	14485726	14488528	AT3G48410	not assigned.no ontology	alpha/beta-Hydrolases superfamily protein
BnaA06g22030D	GSBRNA2T00109882001	Down	-3.04854	6.67e-10	6.79e-08	chrA06	15403056	15404222	AT5G62520	stress.abiotic.drought/salt	SRO5__similar to RCD one 5
BnaA06g23340D	GSBRNA2T00077303001	Down	-5.82253	2.55e-16	6.42e-14	chrA06	16224962	16226909	AT5G64190	not assigned.unknown
BnaA06g23720D	GSBRNA2T00000820001	Down	-1.024	4.87e-08	3.57e-06	chrA06	16469120	16469492	AT5G64770	not assigned.unknown	CLEL 9_GLV2_RGF9__
BnaA06g23750D	GSBRNA2T00000817001	Up	1.90848	2.1e-05	0.000798119	chrA06	16477338	16478546	AT5G64810	RNA.regulation of transcription.WRKY domain transcription factor family	ATWRKY51_WRKY51__WRKY DNA-binding protein 51
BnaA06g24680D	GSBRNA2T00000687001	Up	1.33475	0	0	chrA06	17149701	17150959	AT5G65730	cell wall.modification	XTH6__xyloglucan endotransglucosylase/hydrolase 6
BnaA06g26980D	GSBRNA2T00147540001	Down	-1.00154	3.06e-24	1.27e-21	chrA06	18516086	18519744	AT5G24470	RNA.regulation of transcription.Psudo ARR transcription factor family	APRR5_PRR5__pseudo-response regulator 5
BnaA06g29670D	GSBRNA2T00144354001	Down	-4.26266	2.11e-14	4.18e-12	chrA06	20209015	20212928	AT5G49190	major CHO metabolism.degradation.sucrose.Susy	ATSUS2_SSA_SUS2__sucrose synthase 2
BnaA06g30350D	GSBRNA2T00144438001	Down	-1.84947	9.69e-11	1.13e-08	chrA06	20522189	20523630	AT5G48250	RNA.regulation of transcription.C2C2(Zn) CO-like, Constans-like zinc finger family	BBX8__B-box type zinc finger protein with CCT domain
BnaA06g31830D	GSBRNA2T00144616001	Down	-4.44908	3.22e-06	0.000156608	chrA06	21314652	21315221	AT3G27830	protein.synthesis.ribosomal protein.prokaryotic.chloroplast.50S subunit.L12	RPL12_RPL12-A__ribosomal protein L12-A
BnaA06g31960D	GSBRNA2T00078154001	Down	-Inf	3.27e-08	2.48e-06	chrA06	21390577	21392133	AT4G39510	misc.cytochrome P450	CYP96A12__cytochrome P450, family 96, subfamily A, polypeptide 12
BnaA06g32030D	GSBRNA2T00078145001	Down	-1.22668	2.76e-08	2.12e-06	chrA06	21434858	21440311	AT3G27530	protein.targeting.secretory pathway.golgi/cell.vesicle transport	GC6_MAG4__golgin candidate 6
BnaA06g32050D	GSBRNA2T00078143001	Down	-Inf	1.68e-14	3.41e-12	chrA06	21453702	21456148	AT4G27710	misc.cytochrome P450	CYP709B3__cytochrome P450, family 709, subfamily B, polypeptide 3
BnaA06g32890D	GSBRNA2T00078049001	Down	-1.4371	2.21e-09	2.03e-07	chrA06	21818066	21820564	AT3G26440	not assigned.unknown	Protein of unknown function (DUF707)
BnaA06g34320D	GSBRNA2T00001821001	Down	-2.71211	2.7e-06	0.000134075	chrA06	22667633	22668185	AT2G02100	stress.biotic	LCR69_PDF2.2__low-molecular-weight cysteine-rich 69
BnaA06g34380D	GSBRNA2T00001829001	Down	-2.27121	6.54e-19	1.96e-16	chrA06	22712369	22715068	AT2G02040	transport.amino acids	ATPTR2_ATPTR2-B_AtNPF8.3_NPF8.3_NTR1_PTR2_PTR2-B__peptide transporter 2
BnaA06g34530D	GSBRNA2T00001848001	Down	-1.45282	1.87e-14	3.76e-12	chrA06	22819726	22825085	AT2G01170	transport.amino acids	AtGABP_BAT1_GABP__bidirectional amino acid transporter 1
BnaA06g36620D	GSBRNA2T00018816001	Down	-2.03404	4.2e-12	5.91e-10	chrA06	23954498	23957876	AT5G43650	RNA.regulation of transcription.bHLH,Basic Helix-Loop-Helix family	BHLH92__basic helix-loop-helix (bHLH) DNA-binding superfamily protein
BnaA06g36830D	GSBRNA2T00018843001	Down	-1.47997	1.95e-05	0.000750429	chrA06	24067403	24067960	AT1G27730	RNA.regulation of transcription.C2H2 zinc finger family	STZ_ZAT10__salt tolerance zinc finger
BnaA06g38230D	GSBRNA2T00010485001	Down	-3.59168	2.97e-35	1.78e-32	chrA06_random	443200	444660	AT1G12080	not assigned.unknown	Vacuolar calcium-binding protein-related
BnaA06g38980D	GSBRNA2T00087133001	Down	-1.31157	9.29e-08	6.47e-06	chrA06_random	1119980	1121624	AT3G44300	hormone metabolism.auxin.synthesis-degradation/secondary metabolism.sulfur-containing.glucosinolates.degradation.nitrilase	AtNIT2_NIT2__nitrilase 2
BnaA06g40240D	GSBRNA2T00023043001	Down	-7.86923	0	0	chrA06_random	1944012	1945704	AT5G45890	protein.degradation.cysteine protease	AtSAG12_SAG12__senescence-associated gene 12
BnaA06g40970D	GSBRNA2T00014673001	Down	-1.34328	1.08e-09	1.04e-07	chrA06_random	2270684	2275408	AT4G38420	misc.oxidases - copper, flavone etc	sks9__SKU5 similar 9
BnaA07g01250D	GSBRNA2T00067299001	Down	-1.18402	2.93e-07	1.82e-05	chrA07	880206	882531	AT2G18915	protein.degradation.ubiquitin.E3.SCF.FBOX	ADO2_LKP2__LOV KELCH protein 2
BnaA07g02000D	GSBRNA2T00083693001	Down	-1.35529	2.02e-05	0.000772048	chrA07	1661289	1662649	AT2G18280	cell.organisation	AtTLP2_TLP2__tubby like protein 2
BnaA07g04380D	GSBRNA2T00054278001	Down	-1.08079	1.55e-05	0.000612209	chrA07	4657708	4659371	AT2G05940	protein.postranslational modification.kinase.receptor like cytoplasmatic kinase VII	RIPK__Protein kinase superfamily protein
BnaA07g06240D	GSBRNA2T00128355001	Down	-1.25643	1.61e-05	0.000630923	chrA07	6543976	6545970	AT3G23800	metal handling	SBP3__selenium-binding protein 3
BnaA07g07800D	GSBRNA2T00079925001	Up	1.35431	2.17e-05	0.000821563	chrA07	8073416	8075195	AT2G02090	DNA.unspecified	CHA19_CHR19_ETL1__SNF2 domain-containing protein / helicase domain-containing protein
BnaA07g10080D	GSBRNA2T00033174001	Down	-1.49214	3.89e-06	0.000183622	chrA07	9608018	9608692	AT1G23205	misc.invertase/pectin methylesterase inhibitor family protein	Plant invertase/pectin methylesterase inhibitor superfamily protein
BnaA07g10770D	GSBRNA2T00112245001	Down	-4.44908	3.22e-06	0.000156483	chrA07	10129272	10131140	AT1G21970	RNA.regulation of transcription.CCAAT box binding factor family, HAP3	AtLEC1_EMB 212_EMB212_LEC1_NF-YB9__Histone superfamily protein
BnaA07g13320D	GSBRNA2T00118673001	Down	-1.21204	4.05e-07	2.44e-05	chrA07	11830461	11831939	AT2G27690	misc.cytochrome P450	CYP94C1__cytochrome P450, family 94, subfamily C, polypeptide 1
BnaA07g14510D	GSBRNA2T00098498001	Up	1.03111	1.56e-12	2.38e-10	chrA07	12793769	12805748	AT1G29720	signalling.receptor kinases.leucine rich repeat VIII.VIII-2	Leucine-rich repeat transmembrane protein kinase
BnaA07g14530D	GSBRNA2T00098503001	Up	1.03659	2.49e-10	2.73e-08	chrA07	12821586	12822194	AT5G38610	misc.invertase/pectin methylesterase inhibitor family protein	Plant invertase/pectin methylesterase inhibitor superfamily protein
BnaA07g17630D	GSBRNA2T00098910001	Down	-Inf	1.36e-19	4.37e-17	chrA07	14704983	14708886	AT2G46430	transport.cyclic nucleotide or calcium regulated channels	ATCNGC3_CNGC3_CNGC3.C__cyclic nucleotide gated channel 3
BnaA07g18860D	GSBRNA2T00099043001	Down	-Inf	5.55e-25	2.38e-22	chrA07	15243858	15245132	AT3G60900	cell wall.cell wall proteins.AGPs.AGP	FLA10__FASCICLIN-like arabinogalactan-protein 10
BnaA07g19130D	GSBRNA2T00099073001	Up	1.72656	2.12e-07	1.38e-05	chrA07	15433662	15435016	AT3G62090	signalling.light	PIF6_PIL2__phytochrome interacting factor 3-like 2
BnaA07g19690D	GSBRNA2T00099137001	Down	-Inf	5.16e-07	3.01e-05	chrA07	15665769	15670048	AT1G79840	development.unspecified	GL2__HD-ZIP IV family of homeobox-leucine zipper protein with lipid-binding START domain
BnaA07g21420D	GSBRNA2T00099344001	Down	-1.6301	1.43e-05	0.000572248	chrA07	16606682	16610157	AT1G76360	protein.postranslational modification.kinase.receptor like cytoplasmatic kinase VII	Protein kinase superfamily protein
BnaA07g22140D	GSBRNA2T00099431001	Down	-1.21204	7.6e-08	5.36e-06	chrA07	16989180	16989627	AT1G74640	not assigned.unknown	alpha/beta-Hydrolases superfamily protein
BnaA07g22620D	GSBRNA2T00099492001	Down	-2.697	5.38e-33	2.96e-30	chrA07	17217114	17221796	AT1G73600	lipid metabolism.Phospholipid synthesis	S-adenosyl-L-methionine-dependent methyltransferases superfamily protein
BnaA07g23750D	GSBRNA2T00099637001	Down	-1.15565	9.97e-06	0.000414542	chrA07	17815568	17816673	AT1G70700	not assigned.unknown	JAZ9_TIFY7__TIFY domain/Divergent CCT motif family protein
BnaA07g24860D	GSBRNA2T00124394001	Up	1.72656	2.12e-07	1.37e-05	chrA07	18554704	18559718	AT3G45140	hormone metabolism.jasmonate.synthesis-degradation.lipoxygenase	ATLOX2_LOX2__lipoxygenase 2
BnaA07g25210D	GSBRNA2T00124437001	Up	1.15395	6.67e-06	0.000292579	chrA07	18810277	18815203	AT1G65060	secondary metabolism.phenylpropanoids.lignin biosynthesis.4CL	4CL3__4-coumarate:CoA ligase 3
BnaA07g26320D	GSBRNA2T00102145001	Up	1.56494	1.54e-08	1.23e-06	chrA07	19368975	19377828	AT1G67310	signalling.light	Calmodulin-binding transcription activator protein with CG-1 and Ankyrin domains
BnaA07g27180D	GSBRNA2T00102044001	Down	-Inf	2.59e-07	1.63e-05	chrA07	19787640	19788546	AT1G68510	RNA.regulation of transcription.AS2,Lateral Organ Boundaries Gene Family	LBD42__LOB domain-containing protein 42
BnaA07g28050D	GSBRNA2T00101938001	Down	-4.44908	3.22e-06	0.000156357	chrA07	20297282	20298791	AT1G69523	misc.O-methyl transferases	S-adenosyl-L-methionine-dependent methyltransferases superfamily protein
BnaA07g28470D	GSBRNA2T00066572001	Down	-1.03747	9.54e-09	7.9e-07	chrA07	20552551	20553388	AT1G69930	misc.glutathione S transferases	ATGSTU11_GSTU11__glutathione S-transferase TAU 11
BnaA07g28880D	GSBRNA2T00102413001	Down	-1.04977	2.44e-05	0.000912545	chrA07	20806225	20806704	AT1G70780	not assigned.unknown
BnaA07g29220D	GSBRNA2T00102455001	Down	-1.40468	1.66e-06	8.64e-05	chrA07	20970789	20976492	AT1G71240	not assigned.unknown	Plant protein of unknown function (DUF639)
BnaA07g30040D	GSBRNA2T00102548001	Up	1.59532	8.47e-06	0.000360432	chrA07	21363303	21364810	AT1G72290	stress.biotic.PR-proteins.proteinase inhibitors.trypsin inhibitor	Kunitz family trypsin and protease inhibitor protein
BnaA07g31250D	GSBRNA2T00102696001	Down	-1.95648	9.81e-06	0.000409241	chrA07	21914092	21915132	AT1G74090	misc.sulfotransferase/secondary metabolism.sulfur-containing.glucosinolates.synthesis.aliphatic.sulfotransferase	ATSOT18_ATST5B_SOT18__desulfo-glucosinolate sulfotransferase 18
BnaA07g31400D	GSBRNA2T00102712001	Up	1.17433	2.48e-07	1.57e-05	chrA07	21961362	21962306	AT1G74270	protein.synthesis.ribosomal protein.eukaryotic.60S subunit.L35A	Ribosomal protein L35Ae family protein
BnaA07g31680D	GSBRNA2T00102748001	Up	1.36545	3.18e-08	2.43e-06	chrA07	22069008	22070378	AT1G74650	RNA.regulation of transcription.MYB domain transcription factor family	ATMYB31_ATY13_MYB31__myb domain protein 31
BnaA07g32020D	GSBRNA2T00081934001	Down	-1.28088	1.46e-06	7.7e-05	chrA07	22265086	22266510	AT1G75300	secondary metabolism.flavonoids.isoflavones.isoflavone reductase	NmrA-like negative transcriptional regulator family protein
BnaA07g34520D	GSBRNA2T00146398001	Up	2.53392	5.46e-06	0.000245868	chrA07	23439010	23445599	AT1G78940	protein.postranslational modification.kinase.receptor like cytoplasmatic kinase IX	Protein kinase protein with adenine nucleotide alpha hydrolases-like domain
BnaA07g35790D	GSBRNA2T00146256001	Down	-1.20466	5.47e-08	3.98e-06	chrA07	23955343	23956226	AT1G80120	not assigned.unknown	Protein of unknown function (DUF567)
BnaA07g36480D	GSBRNA2T00022240001	Down	-1.80593	7.38e-09	6.21e-07	chrA07_random	469543	472225	AT1G29050	not assigned.unknown	TBL38__TRICHOME BIREFRINGENCE-LIKE 38
BnaA07g37650D	GSBRNA2T00007694001	Up	1.59532	2.8e-06	0.000138846	chrA07_random	1231212	1234909	AT3G53540	not assigned.unknown	TRM19__
BnaA07g38130D	GSBRNA2T00011672001	Down	-1.2851	6.67e-06	0.000292601	chrA07_random	1483168	1483941	AT5G53160	not assigned.unknown	PYL8_RCAR3__regulatory components of ABA receptor 3
BnaA07g38380D	GSBRNA2T00079858001	Down	-Inf	4.29e-18	1.19e-15	chrA07_random	1602053	1603892	AT1G80360	amino acid metabolism.synthesis.aromatic aa.phenylalanine and tyrosine	VAS1__Pyridoxal phosphate (PLP)-dependent transferases superfamily protein
BnaA07g38610D	GSBRNA2T00019702001	Up	1.06282	1.97e-08	1.54e-06	chrA07_random	1748316	1749824	AT1G67750	cell wall.degradation.pectate lyases and polygalacturonases	Pectate lyase family protein
BnaA07g39250D	GSBRNA2T00006993001	Down	-3.797	5.34e-10	5.5e-08	chrA07_random	2059180	2060988	AT1G78390	hormone metabolism.abscisic acid.synthesis-degradation.synthesis.9-cis-epoxycarotenoid dioxygenase	ATNCED9_NCED9__nine-cis-epoxycarotenoid dioxygenase 9
BnaA08g02680D	GSBRNA2T00091097001	Down	-1.01058	1.16e-14	2.42e-12	chrA08	2121672	2123075	AT1G49450	DNA.synthesis/chromatin structure	Transducin/WD40 repeat-like superfamily protein
BnaA08g04880D	GSBRNA2T00056929001	Down	-4.91248	2.9e-46	1.98e-43	chrA08	4705060	4706478	AT4G12900	not assigned.no ontology	Gamma interferon responsive lysosomal thiol (GILT) reductase family protein
BnaA08g09110D	GSBRNA2T00126907001	Up	1.4003	2.89e-06	0.000142784	chrA08	8767881	8769662	AT4G19170	hormone metabolism.abscisic acid.synthesis-degradation.synthesis.9-cis-epoxycarotenoid dioxygenase	CCD4_NCED4__nine-cis-epoxycarotenoid dioxygenase 4
BnaA08g13750D	GSBRNA2T00078823001	Down	-Inf	5.22e-10	5.42e-08	chrA08	11865733	11866462	AT4G28365	misc.plastocyanin-like	AtENODL3_ENODL3__early nodulin-like protein 3
BnaA08g14540D	GSBRNA2T00027340001	Down	-4.15957	3.22e-09	2.89e-07	chrA08	12282791	12283667	AT4G25140	lipid metabolism.TAG synthesis	OLE1_OLEO1__oleosin 1
BnaA08g14630D	GSBRNA2T00027328001	Up	1.19677	4.45e-08	3.29e-06	chrA08	12324873	12326291	AT4G24780	cell wall.degradation.pectate lyases and polygalacturonases	Pectin lyase-like superfamily protein
BnaA08g15380D	GSBRNA2T00027218001	Down	-5.89654	3.39e-17	8.89e-15	chrA08	12800732	12803492	AT4G36700	not assigned.no ontology	RmlC-like cupins superfamily protein
BnaA08g17540D	GSBRNA2T00150793001	Down	-1.3609	1.09e-08	8.96e-07	chrA08	13946408	13946993	AT1G30135	not assigned.unknown	JAZ8_TIFY5A__jasmonate-zim-domain protein 8
BnaA08g17790D	GSBRNA2T00150762001	Down	-1.12715	2.05e-07	1.34e-05	chrA08	14059217	14073734	AT1G29720	signalling.receptor kinases.leucine rich repeat VIII.VIII-2	Leucine-rich repeat transmembrane protein kinase
BnaA08g19770D	GSBRNA2T00034119001	Up	1.1606	9.53e-06	0.000399546	chrA08	15106948	15110339	AT1G26560	misc.gluco-, galacto- and mannosidases	BGLU40__beta glucosidase 40
BnaA08g20330D	GSBRNA2T00020788001	Down	-1.75232	4.54e-28	2.17e-25	chrA08	15368524	15371488	AT2G43150	cell wall.cell wall proteins.HRGP	Proline-rich extensin-like family protein
BnaA08g21390D	GSBRNA2T00102794001	Up	1.376	1.48e-05	0.000589257	chrA08	15849021	15851523	AT1G21250	signalling.receptor kinases.wall associated kinase	AtWAK1_PRO25_WAK1__cell wall-associated kinase
BnaA08g22180D	GSBRNA2T00102887001	Down	-2.28324	2.32e-45	1.54e-42	chrA08	16213896	16215035	AT1G19180	hormone metabolism.jasmonate.signal transduction/stress.biotic.signalling	AtJAZ1_JAZ1_TIFY10A__jasmonate-zim-domain protein 1
BnaA08g23120D	GSBRNA2T00102996001	Down	-1.31654	2.48e-18	7.02e-16	chrA08	16576611	16580690	AT1G17420	hormone metabolism.jasmonate.synthesis-degradation.lipoxygenase	ATLOX3_LOX3__lipoxygenase 3
BnaA08g23390D	GSBRNA2T00103029001	Down	-Inf	3.65e-35	2.17e-32	chrA08	16672800	16675666	AT1G17060	hormone metabolism.brassinosteroid.synthesis-degradation.BRs.metabolic regulation	CHI2_CYP72C1_SHK1_SOB7__cytochrome p450 72c1
BnaA08g24080D	GSBRNA2T00103107001	Down	-1.23292	1.72e-07	1.14e-05	chrA08	16950974	16953802	AT1G14130	misc.oxidases - copper, flavone etc	2-oxoglutarate (2OG) and Fe(II)-dependent oxygenase superfamily protein
BnaA08g24100D	GSBRNA2T00103109001	Down	-Inf	3.27e-08	2.49e-06	chrA08	16957132	16958806	AT1G14100	cell wall.hemicellulose synthesis	FUT8__fucosyltransferase 8
BnaA08g25320D	GSBRNA2T00015147001	Down	-3.84763	2.72e-07	1.71e-05	chrA08	17433346	17434891	AT1G11370	cell wall.pectin*esterases.PME	Pectin lyase-like superfamily protein
BnaA08g26130D	GSBRNA2T00047138001	Down	-2.797	3.77e-10	4.02e-08	chrA08	17793615	17796037	AT1G09790	cell wall.cellulose synthesis.COBRA	COBL6__COBRA-like protein 6 precursor
BnaA08g29990D	GSBRNA2T00014682001	Down	-5.15957	3.23e-10	3.48e-08	chrA08_random	1144693	1148540	AT1G51990	misc.O-methyl transferases	O-methyltransferase family protein
BnaA08g31110D	GSBRNA2T00056718001	Down	-Inf	1.62e-05	0.0006366	chrA08_random	1853499	1854143	AT5G13090	not assigned.unknown
BnaA09g00200D	GSBRNA2T00091202001	Down	-1.3163	2.57e-10	2.8e-08	chrA09	99093	100824	AT4G01080	not assigned.unknown	TBL26__TRICHOME BIREFRINGENCE-LIKE 26
BnaA09g00220D	GSBRNA2T00091200001	Down	-2.88273	9.05e-10	8.97e-08	chrA09	104282	105256	AT4G01070	secondary metabolism.flavonoids.dihydroflavonols	GT72B1_UGT72B1__UDP-Glycosyltransferase superfamily protein
BnaA09g00780D	GSBRNA2T00018425001	Down	-2.70236	2.72e-19	8.5e-17	chrA09	491294	493354	AT4G02420	signalling.receptor kinases.legume-lectin	LecRK-IV.4__Concanavalin A-like lectin protein kinase family protein
BnaA09g01270D	GSBRNA2T00018484001	Down	-1.42028	2.17e-05	0.000821528	chrA09	694925	696204	AT4G03070	secondary metabolism.sulfur-containing.glucosinolates	AOP_AOP1_AOP1.1__2-oxoglutarate (2OG) and Fe(II)-dependent oxygenase superfamily protein
BnaA09g03610D	GSBRNA2T00009440001	Down	-4.23757	2.25e-05	0.000845521	chrA09	1823483	1824294	AT5G27200	lipid metabolism.FA synthesis and FA elongation.ACP protein	ACP5__acyl carrier protein 5
BnaA09g05560D	GSBRNA2T00094711001	Up	1.49148	4.2e-06	0.000195246	chrA09	2740350	2743097	AT5G61000	RNA.processing.RNA helicase	ATRPA70D_RPA1D_RPA70D__Replication factor-A protein 1-related
BnaA09g05910D	GSBRNA2T00094670001	Up	1.63184	7.67e-08	5.4e-06	chrA09	2885044	2886474	AT5G62170	not assigned.unknown	TRM25__
BnaA09g07610D	GSBRNA2T00005696001	Down	-2.01518	1.93e-07	1.27e-05	chrA09	3738537	3741587	AT5G67030	hormone metabolism.abscisic acid.synthesis-degradation.synthesis.zeaxanthin epoxidase	ABA1_ATABA1_ATZEP_IBS3_LOS6_NPQ2_ZEP__zeaxanthin epoxidase (ZEP) (ABA1)
BnaA09g15160D	GSBRNA2T00068804001	Down	-1.48375	2.35e-15	5.32e-13	chrA09	8798143	8799501	AT1G57750	misc.cytochrome P450	CYP96A15_MAH1__cytochrome P450, family 96, subfamily A, polypeptide 15
BnaA09g15450D	GSBRNA2T00073430001	Down	-1.53263	3.38e-21	1.18e-18	chrA09	9000686	9002522	AT1G43710	amino acid metabolism.degradation.histidine	ATSDC1_EMB1075_SDC1__Pyridoxal phosphate (PLP)-dependent transferases superfamily protein
BnaA09g15710D	GSBRNA2T00006808001	Down	-4.1326	5.15e-13	8.53e-11	chrA09	9168455	9170011	AT5G42800	secondary metabolism.flavonoids.dihydroflavonols.dihydroflavonol 4-reductase	DFR_M318_TT3__dihydroflavonol 4-reductase
BnaA09g19380D	GSBRNA2T00117837001	Down	-4.06493	3.15e-27	1.45e-24	chrA09	12322991	12325224	AT4G12960	not assigned.no ontology	AtGILT_GILT__Gamma interferon responsive lysosomal thiol (GILT) reductase family protein
BnaA09g19990D	GSBRNA2T00094451001	Down	-1.35976	8.68e-10	8.63e-08	chrA09	12977891	12978570	AT4G05010	protein.degradation.ubiquitin.E3.SCF.FBOX	AtFBS3_FBS3__F-box family protein
BnaA09g20460D	GSBRNA2T00094512001	Down	-2.50749	3.76e-10	4.02e-08	chrA09	13344918	13347435	AT4G04460	protein.degradation.aspartate protease	Saposin-like aspartyl protease family protein
BnaA09g20840D	GSBRNA2T00094565001	Down	-1.16652	2.19e-06	0.000110737	chrA09	13580603	13580920	AT4G12580	not assigned.unknown
BnaA09g21050D	GSBRNA2T00145413001	Up	1.26834	0	0	chrA09	13783873	13785903	AT4G12300	secondary metabolism.flavonoids.dihydroflavonols.flavonoid 3'-monooxygenase	CYP706A4__cytochrome P450, family 706, subfamily A, polypeptide 4
BnaA09g22280D	GSBRNA2T00145589001	Down	-2.38196	7.8e-07	4.41e-05	chrA09	14825930	14826328	AT5G49690	secondary metabolism.flavonoids.anthocyanins.anthocyanidin 3-O-glucosyltransferase	UDP-Glycosyltransferase superfamily protein
BnaA09g23580D	GSBRNA2T00156491001	Down	-1.27363	4.98e-19	1.51e-16	chrA09	16212492	16213265	AT1G33590	stress.biotic.PR-proteins	Leucine-rich repeat (LRR) family protein
BnaA09g27070D	GSBRNA2T00055992001	Down	-1.9715	1.39e-09	1.32e-07	chrA09	20176068	20178780	AT1G29050	not assigned.unknown	TBL38__TRICHOME BIREFRINGENCE-LIKE 38
BnaA09g28210D	GSBRNA2T00038323001	Down	-Inf	4.08e-06	0.000190674	chrA09	21094074	21095639	AT1G24540	misc.cytochrome P450	CYP86C1__cytochrome P450, family 86, subfamily C, polypeptide 1
BnaA09g30050D	GSBRNA2T00015812001	Down	-1.797	9.84e-10	9.6e-08	chrA09	22386374	22388474	AT1G23200	cell wall.pectin*esterases.misc	Plant invertase/pectin methylesterase inhibitor superfamily
BnaA09g30450D	GSBRNA2T00015754001	Up	1.30454	2.38e-07	1.53e-05	chrA09	22645447	22646059	AT1G22690	hormone metabolism.gibberelin.induced-regulated-responsive-activated	Gibberellin-regulated family protein
BnaA09g31650D	GSBRNA2T00129234001	Down	-3.44908	1.38e-07	9.26e-06	chrA09	23600796	23602406	AT3G50990	misc.peroxidases	PER36__Peroxidase superfamily protein
BnaA09g34830D	GSBRNA2T00069344001	Up	1.04783	8.94e-08	6.23e-06	chrA09	25453797	25456033	AT3G55110	transport.ABC transporters and multidrug resistance systems	ABCG18__ABC-2 type transporter family protein
BnaA09g35810D	GSBRNA2T00037095001	Down	-1.07263	3.5e-08	2.64e-06	chrA09	26076267	26076941	AT3G56360	not assigned.unknown
BnaA09g37060D	GSBRNA2T00121938001	Up	1.17001	1.67e-06	8.71e-05	chrA09	26726215	26729269	AT3G57800	RNA.regulation of transcription.bHLH,Basic Helix-Loop-Helix family	basic helix-loop-helix (bHLH) DNA-binding superfamily protein
BnaA09g37250D	GSBRNA2T00121915001	Up	1.38316	8.76e-08	6.12e-06	chrA09	26817908	26819774	AT3G58060	transport.metal	Cation efflux family protein
BnaA09g39240D	GSBRNA2T00091999001	Down	-1.81277	1.38e-05	0.000551974	chrA09	27835518	27837816	AT3G61490	cell wall.degradation.pectate lyases and polygalacturonases	Pectin lyase-like superfamily protein
BnaA09g39640D	GSBRNA2T00049460001	Up	1.27339	4.13e-10	4.38e-08	chrA09	28073712	28075952	AT3G62060	cell wall.pectin*esterases.acetyl esterase	Pectinacetylesterase family protein
BnaA09g40100D	GSBRNA2T00049512001	Down	-4.67147	9.59e-20	3.13e-17	chrA09	28242372	28243860	AT3G62730	stress.abiotic.drought/salt
BnaA09g40720D	GSBRNA2T00049586001	Down	-4.69008	1.03e-13	1.87e-11	chrA09	28575624	28578222	AT2G25940	protein.targeting.secretory pathway.vacuole	ALPHA-VPE_ALPHAVPE__alpha-vacuolar processing enzyme
BnaA09g42760D	GSBRNA2T00078209001	Up	1.31355	0	0	chrA09	29748846	29750903	AT2G22240	minor CHO metabolism.myo-inositol.InsP Synthases	ATIPS2_ATMIPS2_MIPS2__myo-inositol-1-phosphate synthase 2
BnaA09g43420D	GSBRNA2T00078287001	Down	-2.28243	1.87e-07	1.23e-05	chrA09	30085281	30085964	AT2G21110	stress.biotic.PR-proteins	Disease resistance-responsive (dirigent-like protein) family protein
BnaA09g43430D	GSBRNA2T00078288001	Down	-Inf	6.6e-11	7.84e-09	chrA09	30093523	30094197	AT2G21100	stress.biotic.PR-proteins	Disease resistance-responsive (dirigent-like protein) family protein
BnaA09g43600D	GSBRNA2T00078305001	Down	-3.07711	3.75e-07	2.28e-05	chrA09	30147719	30148302	AT2G20820	not assigned.unknown
BnaA09g43630D	GSBRNA2T00078309001	Up	1.27339	1.94e-09	1.81e-07	chrA09	30158980	30160277	AT2G20670	not assigned.unknown	Protein of unknown function (DUF506)
BnaA09g44300D	GSBRNA2T00016167001	Down	-1.12165	1.01e-29	4.96e-27	chrA09	30445033	30449091	AT1G19180	hormone metabolism.jasmonate.signal transduction/stress.biotic.signalling	AtJAZ1_JAZ1_TIFY10A__jasmonate-zim-domain protein 1
BnaA09g45010D	GSBRNA2T00016257001	Down	-1.01668	6.06e-16	1.45e-13	chrA09	30830204	30834157	AT1G17420	hormone metabolism.jasmonate.synthesis-degradation.lipoxygenase	ATLOX3_LOX3__lipoxygenase 3
BnaA09g46190D	GSBRNA2T00035538001	Down	-Inf	4.23e-15	9.17e-13	chrA09	31445842	31446896	AT1G13590	development.unspecified	ATPSK1_PSK1__phytosulfokine 1 precursor
BnaA09g46270D	GSBRNA2T00035529001	Down	-1.49444	8.52e-09	7.14e-07	chrA09	31482912	31484046	AT1G13390	not assigned.unknown
BnaA09g48460D	GSBRNA2T00122292001	Down	-3.51321	1.14e-05	0.000467603	chrA09	32472892	32474408	AT1G09380	development.unspecified	UMAMIT25__nodulin MtN21 /EamA-like transporter family protein
BnaA09g54870D	GSBRNA2T00003474001	Down	-Inf	1.6e-229	1.76e-226	chrA09_random	2841681	2843538	AT2G05530	not assigned.no ontology.glycine rich proteins	Glycine-rich protein family
BnaA09g55030D	GSBRNA2T00020358001	Down	-4.60435	7.27e-13	1.18e-10	chrA09_random	3008569	3010168	AT3G54940	protein.degradation.cysteine protease	Papain family cysteine protease
BnaA09g55280D	GSBRNA2T00092640001	Down	-6.3472	1.18e-23	4.64e-21	chrA09_random	3114878	3117920	AT3G58750	gluconeogenesis / glyoxylate cycle.citrate synthase	CSY2__citrate synthase 2
BnaA09g55530D	GSBRNA2T00022772001	Up	2.87862	5.02e-13	8.34e-11	chrA09_random	3280990	3282883	AT3G61880	misc.cytochrome P450	CYP78A9__cytochrome p450 78a9
BnaA09g55840D	GSBRNA2T00018045001	Down	-2.53397	3.15e-06	0.000153776	chrA09_random	3452293	3453815	AT2G25130	not assigned.no ontology.armadillo/beta-catenin repeat family protein	ARM repeat superfamily protein
BnaA10g00110D	GSBRNA2T00150582001	Up	1.45187	5.11e-15	1.1e-12	chrA10	50457	52063	AT1G02065	development.squamosa promoter binding like (SPL)	SPL8__squamosa promoter binding protein-like 8
BnaA10g01100D	GSBRNA2T00150466001	Down	-Inf	4.13e-09	3.61e-07	chrA10	569229	571603	AT1G02400	hormone metabolism.gibberelin.synthesis-degradation.GA2 oxidase	ATGA2OX4_ATGA2OX6_DTA1_GA2OX6__gibberellin 2-oxidase 6
BnaA10g01360D	GSBRNA2T00150430001	Down	-4.69008	2.37e-07	1.53e-05	chrA10	728688	732381	AT1G02730	cell wall.cellulose synthesis.cellulose synthase	ATCSLD5_SOS6__cellulose synthase-like D5
BnaA10g01510D	GSBRNA2T00150415001	Down	-4.6335	4.56e-07	2.71e-05	chrA10	778360	779319	AT1G02920	misc.glutathione S transferases	ATGST11_ATGSTF7_ATGSTF8_GST11_GSTF7__glutathione S-transferase 7
BnaA10g05680D	GSBRNA2T00121016001	Down	-8.6335	3.27e-118	3.25e-115	chrA10	3646991	3649582	AT3G47540	stress.biotic	Chitinase family protein
BnaA10g05780D	GSBRNA2T00120974001	Up	1.11968	1.6e-12	2.42e-10	chrA10	3972191	3972853	AT5G51190	hormone metabolism.ethylene.signal transduction	ERF105__Integrase-type DNA-binding superfamily protein
BnaA10g08600D	GSBRNA2T00085019001	Down	-1.10346	8.64e-08	6.05e-06	chrA10	7395516	7398070	AT1G44800	development.unspecified	SIAR1_UMAMIT18__nodulin MtN21 /EamA-like transporter family protein
BnaA10g12800D	GSBRNA2T00047918001	Down	-Inf	6.52e-08	4.68e-06	chrA10	10444774	10445142	AT5G59845	hormone metabolism.gibberelin.induced-regulated-responsive-activated	Gibberellin-regulated family protein
BnaA10g15570D	GSBRNA2T00154297001	Down	-2.07711	6.35e-09	5.4e-07	chrA10	12053357	12055522	AT5G19580	Biodegradation of Xenobiotics	glyoxal oxidase-related protein
BnaA10g17910D	GSBRNA2T00135415001	Down	-1.31895	4.2e-07	2.52e-05	chrA10	13113945	13116452	AT5G16570	N-metabolism.ammonia metabolism.glutamine synthetase	GLN1;4__glutamine synthetase 1;4
BnaA10g19970D	GSBRNA2T00135671001	Up	1.03589	2.9e-08	2.22e-06	chrA10	14038205	14040353	AT5G13320	hormone metabolism.auxin.induced-regulated-responsive-activated	AtGH3.12_GDG1_GH3.12_PBS3_WIN3__Auxin-responsive GH3 family protein
BnaA10g20890D	GSBRNA2T00135776001	Down	-4.44908	3.22e-06	0.000156859	chrA10	14461447	14463754	AT5G14470	cell wall.precursor synthesis.sugar kinases.glucuronic acid kinase	AtGALK2_GALK2__GHMP kinase family protein
BnaA10g22530D	GSBRNA2T00135976001	Down	-1.17206	4.41e-14	8.38e-12	chrA10	15161091	15161984	AT5G09440	signalling.in sugar and nutrient physiology	EXL4__EXORDIUM like 4
BnaA10g22680D	GSBRNA2T00135993001	Down	-1.25268	3.3e-07	2.03e-05	chrA10	15220344	15221345	AT5G08790	development.unspecified	ATAF2_anac081__NAC (No Apical Meristem) domain transcriptional regulator superfamily protein
BnaA10g23520D	GSBRNA2T00136094001	Down	-Inf	1.04e-09	1.01e-07	chrA10	15526355	15528346	AT5G07050	development.unspecified	UMAMIT9__nodulin MtN21 /EamA-like transporter family protein
BnaA10g24340D	GSBRNA2T00136190001	Down	-Inf	1.38e-22	5.1e-20	chrA10	15898137	15899791	AT3G18235	not assigned.unknown
BnaA10g25400D	GSBRNA2T00136312001	Down	-4.69008	2.37e-07	1.52e-05	chrA10	16346623	16347048	AT3G18290	RNA.regulation of transcription.C2H2 zinc finger family	BTS_EMB2454__zinc finger protein-related
BnaA10g25660D	GSBRNA2T00136343001	Down	-Inf	3.27e-08	2.5e-06	chrA10	16468203	16469594	AT5G04530	lipid metabolism.FA synthesis and FA elongation.beta ketoacyl CoA synthase	KCS19__3-ketoacyl-CoA synthase 19
BnaA10g26970D	GSBRNA2T00136511001	Up	Inf	3.56e-06	0.0001699	chrA10	17076374	17077716	AT5G02760	protein.postranslational modification	APD7__Protein phosphatase 2C family protein
BnaA10g29960D	GSBRNA2T00011828001	Down	-Inf	3.27e-08	2.49e-06	chrA10_random	2008292	2010065	AT5G12460	not assigned.no ontology	Protein of unknown function (DUF604)
BnaAnng00280D	GSBRNA2T00119561001	Up	1.01036	4.2e-08	3.11e-06	chrUn_random	1503832	1505220	AT5G02230	not assigned.no ontology	Haloacid dehalogenase-like hydrolase (HAD) superfamily protein
BnaAnng01420D	GSBRNA2T00119689001	Down	-1.32949	3.77e-06	0.000178301	chrUn_random	2059486	2062167	AT5G05600	secondary metabolism.flavonoids.anthocyanins	2-oxoglutarate (2OG) and Fe(II)-dependent oxygenase superfamily protein
BnaAnng01990D	GSBRNA2T00119754001	Down	-3.09398	8.74e-09	7.29e-07	chrUn_random	2273308	2274793	AT5G07200	hormone metabolism.gibberelin.synthesis-degradation.GA20 oxidase	ATGA20OX3_GA20OX3_YAP169__gibberellin 20-oxidase 3
BnaAnng03220D	GSBRNA2T00006038001	Down	-Inf	1.62e-05	0.000635365	chrUn_random	6587100	6592360	AT3G06400	RNA.regulation of transcription.Chromatin Remodeling Factors	CHR11__chromatin-remodeling protein 11
BnaAnng04260D	GSBRNA2T00054113001	Down	-2.40468	1.58e-05	0.000621569	chrUn_random	10823642	10826892	AT5G23960	secondary metabolism.isoprenoids.terpenoids	ATTPS21_TPS21__terpene synthase 21
BnaAnng05900D	GSBRNA2T00071621001	Down	-1.69008	7.89e-07	4.45e-05	chrUn_random	14793343	14794426	AT5G64080	misc.protease inhibitor/seed storage/lipid transfer protein (LTP) family protein	AtXYP1_XYP1__Bifunctional inhibitor/lipid-transfer protein/seed storage 2S albumin superfamily protein
BnaAnng07180D	GSBRNA2T00076672001	Down	-1.12982	2.55e-06	0.000127338	chrUn_random	17398738	17399416	AT5G47060	development.unspecified	Protein of unknown function (DUF581)
BnaAnng08030D	GSBRNA2T00082911001	Down	-Inf	4.13e-09	3.62e-07	chrUn_random	20461418	20465737	AT5G48100	secondary metabolism.simple phenols	ATLAC15_AtTT10_LAC15_TT10__Laccase/Diphenol oxidase family protein
BnaAnng09190D	GSBRNA2T00087583001	Down	-1.15339	2.17e-23	8.39e-21	chrUn_random	23904333	23907196	AT1G75450	hormone metabolism.cytokinin.synthesis-degradation	ATCKX5_ATCKX6_CKX5__cytokinin oxidase 5
BnaAnng09400D	GSBRNA2T00088424001	Down	-3.69008	3.45e-09	3.07e-07	chrUn_random	24658134	24659332	AT3G13280	not assigned.unknown	Putative endonuclease or glycosyl hydrolase
BnaAnng10440D	GSBRNA2T00096349001	Down	-Inf	8.14e-06	0.000347337	chrUn_random	28943912	28945761	AT4G15053	not assigned.unknown	Protein of Unknown Function (DUF239)
BnaAnng11580D	GSBRNA2T00007444001	Up	1.04249	1.29e-10	1.48e-08	chrUn_random	34085774	34087655	AT4G35180	transport.amino acids	LHT7__LYS/HIS transporter 7
BnaAnng13960D	GSBRNA2T00017502001	Up	1.01532	9.57e-13	1.52e-10	chrUn_random	43136580	43137755	AT5G01200	RNA.regulation of transcription.MYB-related transcription factor family	Duplicated homeodomain-like superfamily protein
BnaAnng20450D	GSBRNA2T00045734001	Down	-Inf	5.16e-07	3e-05	chrUn_random	69484112	69484798	AT4G00030	cell.organisation	Plastid-lipid associated protein PAP / fibrillin family protein
BnaAnng21660D	GSBRNA2T00052161001	Down	-2.62905	2.67e-13	4.57e-11	chrUn_random	74455313	74456810	AT2G36950	transport.misc	Heavy metal transport/detoxification superfamily protein
BnaAnng21880D	GSBRNA2T00052344001	Down	-1.70236	2.3e-06	0.000115843	chrUn_random	75275524	75276463	AT5G62540	protein.degradation.ubiquitin.E2	UBC3__ubiquitin-conjugating enzyme 3
BnaAnng21950D	GSBRNA2T00052392001	Down	-2.65261	1.65e-15	3.81e-13	chrUn_random	75550972	75552390	AT1G12010	hormone metabolism.ethylene.synthesis-degradation.1-aminocyclopropane-1-carboxylate oxidase	2-oxoglutarate (2OG) and Fe(II)-dependent oxygenase superfamily protein
BnaAnng22440D	GSBRNA2T00054554001	Down	-1.38196	1.41e-14	2.88e-12	chrUn_random	77556305	77558339	AT3G05220	transport.metal	Heavy metal transport/detoxification superfamily protein
BnaAnng22770D	GSBRNA2T00055609001	Down	-1.02023	6.14e-07	3.53e-05	chrUn_random	78723805	78725774	AT5G19000	protein.degradation.ubiquitin.E3.BTB/POZ Cullin3.BTB/POZ	ATBPM1_BPM1__BTB-POZ and MATH domain 1
BnaAnng23240D	GSBRNA2T00057643001	Down	-4.3472	1.3e-10	1.49e-08	chrUn_random	80547088	80548892	AT5G67360	protein.degradation.subtilases	ARA12__Subtilase family protein
BnaAnng25140D	GSBRNA2T00066837001	Down	-5.74453	1.92e-15	4.39e-13	chrUn_random	88517108	88519704	AT4G37900	not assigned.no ontology.glycine rich proteins	Protein of unknown function (duplicated DUF1399)
BnaAnng25220D	GSBRNA2T00066880001	Down	-Inf	1.64e-08	1.31e-06	chrUn_random	88673864	88674537	AT3G29020	RNA.regulation of transcription.MYB domain transcription factor family	AtMYB110_MYB110__myb domain protein 110
BnaAnng25560D	GSBRNA2T00067672001	Up	1.34739	3.19e-07	1.96e-05	chrUn_random	89519981	89521571	AT1G25440	RNA.regulation of transcription.C2C2(Zn) CO-like, Constans-like zinc finger family	BBX15__B-box type zinc finger protein with CCT domain
BnaAnng32090D	GSBRNA2T00093664001	Down	-Inf	6.6e-11	7.83e-09	chrUn_random	106825065	106825473	AT4G35725	not assigned.unknown
BnaAnng32190D	GSBRNA2T00093971001	Down	-Inf	5.16e-07	3.02e-05	chrUn_random	107104410	107105632	AT1G73440	signalling.calcium	calmodulin-related
BnaAnng33170D	GSBRNA2T00097670001	Down	-6.44908	2.01e-25	8.72e-23	chrUn_random	109809746	109811123	AT1G04650	not assigned.unknown
BnaAnng37270D	GSBRNA2T00014569001	Down	-4.38196	6.17e-06	0.000272934	chrUn_random	121235496	121236251	AT2G28790	stress.abiotic	Pathogenesis-related thaumatin superfamily protein
BnaAnng40430D	GSBRNA2T00026000001	Down	-Inf	1.08e-18	3.18e-16	chrUn_random	131000978	131001463	AT5G46930	misc.invertase/pectin methylesterase inhibitor family protein	Plant invertase/pectin methylesterase inhibitor superfamily protein
BnaC01g01270D	GSBRNA2T00131162001	Up	1.48166	1.26e-05	0.000512334	chrC01	583455	585222	AT4G37770	hormone metabolism.ethylene.synthesis-degradation.1-aminocyclopropane-1-carboxylate synthase	ACS8__1-amino-cyclopropane-1-carboxylate synthase 8
BnaC01g01400D	GSBRNA2T00131144001	Down	-3.23757	1.09e-11	1.43e-09	chrC01	677635	679032	AT4G37520	misc.peroxidases	Peroxidase superfamily protein
BnaC01g06430D	GSBRNA2T00130529001	Down	-1.16432	2.28e-12	3.34e-10	chrC01	3359631	3360260	AT4G32020	not assigned.unknown
BnaC01g06460D	GSBRNA2T00130526001	Down	-1.81746	5.56e-08	4.05e-06	chrC01	3370131	3373427	AT4G31990	amino acid metabolism.synthesis.central amino acid metabolism.aspartate.aspartate aminotransferase	AAT3_ASP5_ATAAT1__aspartate aminotransferase 5
BnaC01g11550D	GSBRNA2T00107720001	Up	2.04755	0	0	chrC01	7220324	7222105	AT4G19170	hormone metabolism.abscisic acid.synthesis-degradation.synthesis.9-cis-epoxycarotenoid dioxygenase	CCD4_NCED4__nine-cis-epoxycarotenoid dioxygenase 4
BnaC01g11820D	GSBRNA2T00107678001	Down	-4.23757	2.25e-05	0.000844472	chrC01	7433757	7435241	AT4G19460	not assigned.no ontology	UDP-Glycosyltransferase superfamily protein
BnaC01g12250D	GSBRNA2T00138096001	Down	-Inf	1.64e-08	1.31e-06	chrC01	7700735	7702321	AT4G20800	misc.nitrilases, *nitrile lyases, berberine bridge enzymes, reticuline oxidases, troponine reductases	FAD-binding Berberine family protein
BnaC01g12930D	GSBRNA2T00138194001	Down	-6.78777	1.43e-219	1.52e-216	chrC01	8273515	8276626	AT4G21640	protein.degradation.subtilases	Subtilase family protein
BnaC01g14310D	GSBRNA2T00048673001	Down	-5.771	1.83e-30	9.26e-28	chrC01	9585694	9587061	AT4G22880	secondary metabolism.flavonoids.anthocyanins.leucocyanidin dioxygenase	ANS_LDOX_TDS4_TT18__leucoanthocyanidin dioxygenase
BnaC01g14940D	GSBRNA2T00048774001	Down	-Inf	2.72e-19	8.53e-17	chrC01	10114631	10116569	AT4G23370	not assigned.unknown
BnaC01g15050D	GSBRNA2T00048788001	Down	-1.38819	7.25e-07	4.12e-05	chrC01	10210747	10211466	AT4G23610	not assigned.unknown	Late embryogenesis abundant (LEA) hydroxyproline-rich glycoprotein family
BnaC01g16280D	GSBRNA2T00116108001	Down	-1.64676	4.93e-08	3.62e-06	chrC01	11200531	11203264	AT4G24350	not assigned.no ontology	Phosphorylase superfamily protein
BnaC01g17050D	GSBRNA2T00116011001	Down	-4.31157	1.18e-05	0.000481867	chrC01	11676099	11676968	AT4G25140	lipid metabolism.TAG synthesis	OLE1_OLEO1__oleosin 1
BnaC01g17500D	GSBRNA2T00157578001	Up	1.18968	3.98e-09	3.51e-07	chrC01	12044386	12045624	AT3G14075	lipid metabolism.lipid degradation.lipases.triacylglycerol lipase	Mono-/di-acylglycerol lipase, N-terminal;Lipase, class 3
BnaC01g18730D	GSBRNA2T00157412001	Down	-2.797	6.55e-08	4.69e-06	chrC01	13010489	13013224	AT1G06950	protein.targeting.chloroplast	ATTIC110_TIC110__translocon at the inner envelope membrane of chloroplasts 110
BnaC01g19310D	GSBRNA2T00042221001	Down	-3.26266	1.54e-06	8.13e-05	chrC01	13360164	13360706	AT4G27170	development.storage proteins	AT2S4_SESA4__seed storage albumin 4
BnaC01g19320D	GSBRNA2T00042222001	Down	-4.98964	3.87e-17	1.01e-14	chrC01	13369384	13369935	AT4G27140	development.storage proteins	AT2S1_SESA1__seed storage albumin 1
BnaC01g19330D	GSBRNA2T00042223001	Down	-Inf	4.29e-18	1.2e-15	chrC01	13372521	13373072	AT4G27170	development.storage proteins	AT2S4_SESA4__seed storage albumin 4
BnaC01g20930D	GSBRNA2T00006204001	Down	-Inf	8.75e-24	3.51e-21	chrC01	14606205	14606953	AT4G32490	misc.plastocyanin-like	AtENODL4_ENODL4__early nodulin-like protein 4
BnaC01g21120D	GSBRNA2T00058941001	Down	-1.0287	1.16e-14	2.41e-12	chrC01	14775874	14778330	AT4G17220	cell.organisation	ATMAP70-5_MAP70-5__microtubule-associated proteins 70-5
BnaC01g22250D	GSBRNA2T00079652001	Up	2.09782	8.97e-07	4.97e-05	chrC01	15695047	15698277	AT4G15810	protein.targeting.chloroplast	P-loop containing nucleoside triphosphate hydrolases superfamily protein
BnaC01g22350D	GSBRNA2T00005020001	Down	-5.38196	5.95e-12	8.13e-10	chrC01	15785831	15788791	AT1G51990	misc.O-methyl transferases	O-methyltransferase family protein
BnaC01g22560D	GSBRNA2T00088221001	Down	-5.57461	1.08e-13	1.95e-11	chrC01	16105532	16107402	AT4G15053	not assigned.unknown	Protein of Unknown Function (DUF239)
BnaC01g24110D	GSBRNA2T00024030001	Down	-2.44908	2.71e-07	1.7e-05	chrC01	18585292	18591027	AT5G23050	lipid metabolism.FA synthesis and FA elongation.acyl coa ligase	AAE17__acyl-activating enzyme 17
BnaC01g24710D	GSBRNA2T00125772001	Up	1.19322	1.38e-05	0.000553594	chrC01	19835441	19836893	AT3G46670	misc.UDP glucosyl and glucoronyl transferases	UGT76E11__UDP-glucosyl transferase 76E11
BnaC01g28490D	GSBRNA2T00054951001	Up	1.02296	6.88e-06	0.000300026	chrC01	26393189	26396450	AT1G60060	not assigned.unknown	Serine/threonine-protein kinase WNK (With No Lysine)-related
BnaC01g29820D	GSBRNA2T00029395001	Down	-Inf	3.27e-08	2.49e-06	chrC01	28124393	28125897	AT1G61720	secondary metabolism.flavonoids.anthocyanins.anthocyanidin reductase	BAN__NAD(P)-binding Rossmann-fold superfamily protein
BnaC01g31810D	GSBRNA2T00006656001	Down	-5.1991	1.66e-10	1.87e-08	chrC01	30727906	30729646	AT3G21770	misc.peroxidases	Peroxidase superfamily protein
BnaC01g31990D	GSBRNA2T00006615001	Down	-2.98964	1.73e-13	3.1e-11	chrC01	31087771	31089806	AT2G21520	DNA.unspecified/transport.misc	Sec14p-like phosphatidylinositol transfer family protein
BnaC01g35230D	GSBRNA2T00040140001	Down	-1.98187	7.35e-269	8.57e-266	chrC01	34499878	34501031	AT3G16640	development.unspecified	TCTP__translationally controlled tumor protein
BnaC01g39120D	GSBRNA2T00018602001	Down	-2.23757	6.2e-06	0.000273691	chrC01	37882614	37883618	AT5G43690	lipid metabolism.'exotics'(steroids, squalene etc)	P-loop containing nucleoside triphosphate hydrolases superfamily protein
BnaC01g41150D	GSBRNA2T00037742001	Down	-1.71757	6.72e-06	0.00029428	chrC01_random	359807	362704	AT4G21390	signalling.receptor kinases.S-locus glycoprotein like	B120__S-locus lectin protein kinase family protein
BnaC01g43250D	GSBRNA2T00033874001	Down	-Inf	5.16e-07	3.01e-05	chrC01_random	2751283	2751825	AT4G27140	development.storage proteins	AT2S1_SESA1__seed storage albumin 1
BnaC02g00930D	GSBRNA2T00080801001	Down	-2.5257	1.64e-09	1.56e-07	chrC02	402827	404422	AT5G64080	misc.protease inhibitor/seed storage/lipid transfer protein (LTP) family protein	AtXYP1_XYP1__Bifunctional inhibitor/lipid-transfer protein/seed storage 2S albumin superfamily protein
BnaC02g04530D	GSBRNA2T00151937001	Down	-3.26818	2.1e-49	1.53e-46	chrC02	2368764	2370512	AT5G13170	development.unspecified	AtSWEET15_SAG29_SWEET15__senescence-associated gene 29
BnaC02g04560D	GSBRNA2T00151930001	Down	-1.07953	9.74e-08	6.76e-06	chrC02	2419719	2421078	AT5G13200	hormone metabolism.abscisic acid.induced-regulated-responsive-activated	GRAM domain family protein
BnaC02g04820D	GSBRNA2T00151900001	Down	-1.01389	5.57e-06	0.00025016	chrC02	2536598	2537263	AT5G13510	protein.synthesis.ribosomal protein.prokaryotic.chloroplast.50S subunit.L10	EMB3136__Ribosomal protein L10 family protein
BnaC02g06430D	GSBRNA2T00065413001	Up	1.12583	9.37e-07	5.17e-05	chrC02	3438777	3444694	AT5G16180	RNA.processing.splicing	ATCRS1_CRS1__ortholog of maize chloroplast splicing factor CRS1
BnaC02g07720D	GSBRNA2T00114798001	Down	-Inf	8.14e-06	0.000347827	chrC02	4216137	4217630	AT5G18000	RNA.regulation of transcription.B3 transcription factor family	VDD__VERDANDI
BnaC02g09510D	GSBRNA2T00059090001	Down	-5.31157	2.26e-11	2.84e-09	chrC02	5248849	5249842	AT5G22430	not assigned.unknown	Pollen Ole e 1 allergen and extensin family protein
BnaC02g09760D	GSBRNA2T00059128001	Up	1.73828	5.13e-06	0.000232741	chrC02	5453199	5458030	AT5G22740	cell wall.cellulose synthesis	ATCSLA02_ATCSLA2_CSLA02_CSLA2__cellulose synthase-like A02
BnaC02g10170D	GSBRNA2T00115085001	Up	1.08698	2.07e-06	0.000105276	chrC02	5792675	5797173	AT5G59050	not assigned.unknown
BnaC02g10360D	GSBRNA2T00115063001	Up	2.01036	2.22e-06	0.000112176	chrC02	5918989	5920693	AT5G59020	not assigned.unknown	Protein of unknown function (DUF3527)
BnaC02g11770D	GSBRNA2T00074459001	Up	2.02743	1.94e-09	1.81e-07	chrC02	7036825	7039095	AT5G57200	not assigned.no ontology.epsin N-terminal homology (ENTH) domain-containing protein	ENTH/ANTH/VHS superfamily protein
BnaC02g11940D	GSBRNA2T00053073001	Down	-1.24019	4.75e-16	1.15e-13	chrC02	7255557	7256690	AT5G56980	not assigned.unknown
BnaC02g13060D	GSBRNA2T00122715001	Down	-Inf	8.14e-06	0.000347093	chrC02	8328672	8329100	AT5G55410	misc.protease inhibitor/seed storage/lipid transfer protein (LTP) family protein	Bifunctional inhibitor/lipid-transfer protein/seed storage 2S albumin superfamily protein
BnaC02g16370D	GSBRNA2T00152899001	Down	-3.15957	5.09e-06	0.000231887	chrC02	11964166	11966027	AT1G65090	not assigned.unknown
BnaC02g18030D	GSBRNA2T00135121001	Down	-Inf	1.04e-09	1.01e-07	chrC02	13671758	13672210	AT1G65450	misc.acyl transferases	GLC__HXXXD-type acyl-transferase family protein
BnaC02g19330D	GSBRNA2T00040515001	Up	1.80177	1.73e-05	0.000667664	chrC02	15635471	15636990	AT1G69580	RNA.regulation of transcription.G2-like transcription factor family, GARP	Homeodomain-like superfamily protein
BnaC02g20570D	GSBRNA2T00031090001	Down	-Inf	8.14e-06	0.000348318	chrC02	17110699	17111184	AT1G71120	misc.GDSL-motif lipase	GLIP6__GDSL-motif lipase/hydrolase 6
BnaC02g22590D	GSBRNA2T00082816001	Down	-1.70585	3e-07	1.85e-05	chrC02	19623958	19633258	AT1G74020	secondary metabolism.N misc.alkaloid-like	SS2__strictosidine synthase 2
BnaC02g29950D	GSBRNA2T00070737001	Down	-Inf	8.34e-12	1.12e-09	chrC02	31143538	31144435	AT5G27280	RNA.regulation of transcription.unclassified	Zim17-type zinc finger protein
BnaC02g30860D	GSBRNA2T00103875001	Down	-Inf	1.31e-10	1.5e-08	chrC02	32747129	32749761	AT4G26530	PS.calvin cycle.aldolase	AtFBA5_FBA5__Aldolase superfamily protein
BnaC02g31700D	GSBRNA2T00146873001	Down	-2.24598	1.39e-06	7.36e-05	chrC02	33991826	33994380	AT5G45480	not assigned.unknown	Protein of unknown function (DUF594)
BnaC02g32540D	GSBRNA2T00146713001	Down	-7.04493	1.98e-76	1.76e-73	chrC02	35119841	35120368	AT5G46930	misc.invertase/pectin methylesterase inhibitor family protein	Plant invertase/pectin methylesterase inhibitor superfamily protein
BnaC02g32990D	GSBRNA2T00076974001	Down	-6.1148	4.35e-96	4.12e-93	chrC02	35521270	35521797	AT5G46930	misc.invertase/pectin methylesterase inhibitor family protein	Plant invertase/pectin methylesterase inhibitor superfamily protein
BnaC02g34330D	GSBRNA2T00090140001	Down	-4.44908	3.22e-06	0.000156733	chrC02	36793614	36796457	AT2G02080	RNA.regulation of transcription.unclassified	AtIDD4_IDD4__indeterminate(ID)-domain 4
BnaC02g36310D	GSBRNA2T00040443001	Down	-3.03404	6.73e-07	3.85e-05	chrC02	39384963	39386531	AT3G26744	RNA.regulation of transcription.bHLH,Basic Helix-Loop-Helix family	ATICE1_ICE1_SCRM__basic helix-loop-helix (bHLH) DNA-binding superfamily protein
BnaC02g37090D	GSBRNA2T00117536001	Down	-5.31157	2.26e-11	2.83e-09	chrC02	40027407	40029567	AT3G27785	RNA.regulation of transcription.MYB domain transcription factor family	ATMYB118_MYB118_PGA37__myb domain protein 118
BnaC02g38340D	GSBRNA2T00059208001	Down	-6.88446	1.41e-34	8.04e-32	chrC02	41316930	41322490	AT5G48100	secondary metabolism.simple phenols	ATLAC15_AtTT10_LAC15_TT10__Laccase/Diphenol oxidase family protein
BnaC02g43300D	GSBRNA2T00086264001	Up	1.24943	1.89e-12	2.82e-10	chrC02	45566577	45566981	AT5G64770	not assigned.unknown	CLEL 9_GLV2_RGF9__
BnaC02g43450D	GSBRNA2T00055846001	Down	-5.71757	3.76e-15	8.22e-13	chrC02	45624771	45627287	AT5G65020	cell.organisation	ANNAT2_AtANN2__annexin 2
BnaC02g44390D	GSBRNA2T00017820001	Up	1.67778	7.1e-06	0.000308984	chrC02_random	149636	153063	AT5G59670	signalling.receptor kinases.leucine rich repeat I	Leucine-rich repeat protein kinase family protein
BnaC02g48660D	GSBRNA2T00014811001	Up	1.29046	3.43e-07	2.1e-05	chrC02_random	4887111	4888690	AT5G25460	not assigned.unknown	DGR2__Protein of unknown function, DUF642
BnaC02g48700D	GSBRNA2T00027410001	Down	-1.36816	1.97e-09	1.83e-07	chrC02_random	4906184	4908268	AT5G24470	RNA.regulation of transcription.Psudo ARR transcription factor family	APRR5_PRR5__pseudo-response regulator 5
BnaC03g06000D	GSBRNA2T00140346001	Down	-1.08586	1.04e-06	5.66e-05	chrC03	2916588	2919662	AT5G13700	polyamine metabolism.degradation.polyamin oxidase	APAO_ATPAO1_PAO1__polyamine oxidase 1
BnaC03g06270D	GSBRNA2T00140380001	Down	-1.17635	2.79e-18	7.86e-16	chrC03	3047576	3050278	AT5G14120	development.unspecified	Major facilitator superfamily protein
BnaC03g06630D	GSBRNA2T00140420001	Down	-Inf	8.14e-06	0.000347582	chrC03	3175650	3177739	AT5G14860	misc.UDP glucosyl and glucoronyl transferases	UDP-Glycosyltransferase superfamily protein
BnaC03g06990D	GSBRNA2T00140459001	Up	1.45616	3.19e-12	4.6e-10	chrC03	3327784	3329768	AT5G15500	cell.organisation	Ankyrin repeat family protein
BnaC03g07000D	GSBRNA2T00140460001	Down	-2.15957	1.71e-05	0.000662966	chrC03	3331417	3332910	AT5G15530	lipid metabolism.FA synthesis and FA elongation.Acetyl CoA Carboxylation.heteromeric Complex.Biotin Carboxyl Carrier Protein	BCCP2_CAC1-B__biotin carboxyl carrier protein 2
BnaC03g09440D	GSBRNA2T00140757001	Down	-1.24472	6.53e-15	1.39e-12	chrC03	4514674	4516660	AT5G19000	protein.degradation.ubiquitin.E3.BTB/POZ Cullin3.BTB/POZ	ATBPM1_BPM1__BTB-POZ and MATH domain 1
BnaC03g09760D	GSBRNA2T00140793001	Up	1.3223	1.32e-05	0.000530541	chrC03	4691015	4696969	AT5G19820	not assigned.no ontology	emb2734__ARM repeat superfamily protein
BnaC03g10950D	GSBRNA2T00140946001	Up	1.10611	3.81e-11	4.66e-09	chrC03	5286956	5292715	AT5G22740	cell wall.cellulose synthesis	ATCSLA02_ATCSLA2_CSLA02_CSLA2__cellulose synthase-like A02
BnaC03g11560D	GSBRNA2T00141023001	Down	-5.64786	7.71e-28	3.62e-25	chrC03	5617859	5618227	AT5G59845	hormone metabolism.gibberelin.induced-regulated-responsive-activated	Gibberellin-regulated family protein
BnaC03g14810D	GSBRNA2T00010809001	Down	-1.28243	7.39e-07	4.19e-05	chrC03	7212971	7214257	AT5G53750	not assigned.unknown	CBS domain-containing protein
BnaC03g15310D	GSBRNA2T00066495001	Up	2.16563	1.32e-06	7.02e-05	chrC03	7619746	7620468	AT5G52900	not assigned.unknown	MAKR6__
BnaC03g15470D	GSBRNA2T00004313001	Down	-1.33645	2.28e-08	1.78e-06	chrC03	7732370	7733772	AT5G52440	protein.targeting.chloroplast	HCF106__Bacterial sec-independent translocation protein mttA/Hcf106
BnaC03g20530D	GSBRNA2T00132529001	Down	-3.92196	2.78e-50	2.05e-47	chrC03	10887627	10889309	AT2G37130	misc.peroxidases	Peroxidase superfamily protein
BnaC03g22020D	GSBRNA2T00028769001	Up	2.87543	9.51e-06	0.000398986	chrC03	12050228	12052859	AT2G39300	not assigned.unknown
BnaC03g23150D	GSBRNA2T00019076001	Up	1.05766	1.58e-06	8.31e-05	chrC03	12836983	12839634	AT2G41140	protein.postranslational modification	ATCBK3_ATCRK1_CRK1__CDPK-related kinase 1
BnaC03g25220D	GSBRNA2T00101522001	Down	-1.43696	5.6e-60	4.65e-57	chrC03	14175294	14176998	AT2G45220	cell wall.pectin*esterases.misc	AtPME17_PME17__Plant invertase/pectin methylesterase inhibitor superfamily
BnaC03g27100D	GSBRNA2T00015913001	Up	1.39863	6.26e-13	1.03e-10	chrC03	15590703	15597995	AT2G24210	secondary metabolism.isoprenoids.terpenoids	TPS10__terpene synthase 10
BnaC03g27700D	GSBRNA2T00055918001	Down	-2.23512	2.66e-19	8.39e-17	chrC03	16154107	16155870	AT5G50260	protein.degradation.cysteine protease	CEP1__Cysteine proteinases superfamily protein
BnaC03g27900D	GSBRNA2T00055892001	Down	-3.39564	2.27e-11	2.85e-09	chrC03	16282335	16283641	AT5G50750	cell wall.cell wall proteins.RGP	RGP4__reversibly glycosylated polypeptide 4
BnaC03g32430D	GSBRNA2T00153577001	Down	-4.31157	1.18e-05	0.000482518	chrC03	19921870	19924951	AT3G01570	lipid metabolism.TAG synthesis	Oleosin family protein
BnaC03g33320D	GSBRNA2T00153690001	Down	-4.23757	2.25e-05	0.000844996	chrC03	20342428	20345708	AT3G03090	transport.sugars	AtVGT1_VGT1__vacuolar glucose transporter 1
BnaC03g33500D	GSBRNA2T00153710001	Down	-1.06066	6.95e-11	8.19e-09	chrC03	20408349	20413240	AT3G03710	RNA.processing	PDE326_PNP_RIF10__polyribonucleotide nucleotidyltransferase, putative
BnaC03g33640D	GSBRNA2T00153731001	Down	-3.44908	9.53e-10	9.39e-08	chrC03	20482115	20482646	AT3G04280	RNA.regulation of transcription.ARR	ARR22_RR22__response regulator 22
BnaC03g35770D	GSBRNA2T00125154001	Up	1.23686	1.26e-07	8.51e-06	chrC03	21694905	21698709	AT3G10050	amino acid metabolism.synthesis.branched chain group.isoleucine specific.threonine ammonia-lyase	OMR1__L-O-methylthreonine resistant 1
BnaC03g36340D	GSBRNA2T00110474001	Down	-2.34014	6.65e-08	4.76e-06	chrC03	21946745	21950028	AT3G08860	amino acid metabolism.degradation.branched chain group.shared	PYD4__PYRIMIDINE 4
BnaC03g40840D	GSBRNA2T00021403001	Down	-1.22947	3.38e-07	2.07e-05	chrC03	25787672	25789822	AT1G65890	lipid metabolism.FA synthesis and FA elongation.acyl coa ligase	AAE12__acyl activating enzyme 12
BnaC03g45710D	GSBRNA2T00150040001	Down	-7.93216	2.66e-72	2.3e-69	chrC03	30711677	30712243	AT4G23690	stress.biotic.PR-proteins	AtDIR6_DIR6__Disease resistance-responsive (dirigent-like protein) family protein
BnaC03g50750D	GSBRNA2T00141630001	Down	-4.38196	6.17e-06	0.000272735	chrC03	35207556	35210468	AT5G55620	not assigned.unknown
BnaC03g52910D	GSBRNA2T00129171001	Down	-1.50422	1.31e-05	0.000527351	chrC03	38007962	38010463	AT3G48740	development.unspecified	AtSWEET11_SWEET11__Nodulin MtN3 family protein
BnaC03g53090D	GSBRNA2T00129145001	Up	1.26601	7.35e-08	5.21e-06	chrC03	38211005	38212370	AT3G48460	misc.GDSL-motif lipase	GDSL-like Lipase/Acylhydrolase superfamily protein
BnaC03g53130D	GSBRNA2T00129131001	Down	-6.07711	1.53e-19	4.89e-17	chrC03	38316327	38318114	AT3G48410	not assigned.no ontology	alpha/beta-Hydrolases superfamily protein
BnaC03g56910D	GSBRNA2T00057033001	Down	-Inf	5.22e-10	5.43e-08	chrC03	46137420	46138998	AT3G53280	misc.cytochrome P450	CYP71B5__cytochrome p450 71b5
BnaC03g59400D	GSBRNA2T00058228001	Up	1.13589	0	0	chrC03	48637699	48641156	AT1G29720	signalling.receptor kinases.leucine rich repeat VIII.VIII-2	Leucine-rich repeat transmembrane protein kinase
BnaC03g60490D	GSBRNA2T00061124001	Down	-1.17468	2.14e-22	7.82e-20	chrC03	49605974	49607799	AT4G39260	RNA.regulation of transcription.GRP	ATGRP8_CCR1_GR-RBP8_GRP8__cold, circadian rhythm, and RNA binding 1
BnaC03g61870D	GSBRNA2T00058495001	Down	-4.71757	5.34e-14	1.01e-11	chrC03	51053036	51055786	AT4G36700	not assigned.no ontology	RmlC-like cupins superfamily protein
BnaC03g62770D	GSBRNA2T00055938001	Down	-1.08918	1.47e-06	7.75e-05	chrC03	52019014	52023026	AT3G05360	stress.biotic.PR-proteins	AtRLP30_RLP30__receptor like protein 30
BnaC03g62780D	GSBRNA2T00055935001	Down	-1.00123	8.03e-11	9.41e-09	chrC03	52039462	52041810	AT3G05360	stress.biotic.PR-proteins	AtRLP30_RLP30__receptor like protein 30
BnaC03g65050D	GSBRNA2T00074388001	Down	-Inf	1.07e-15	2.49e-13	chrC03	54546870	54550638	AT4G23370	not assigned.unknown
BnaC03g69970D	GSBRNA2T00032603001	Down	-Inf	6.52e-08	4.68e-06	chrC03	59660832	59662022	AT5G46450	stress.biotic.PR-proteins	Disease resistance protein (TIR-NBS-LRR class) family
BnaC03g71480D	GSBRNA2T00011096001	Down	-4.84763	3.31e-08	2.5e-06	chrC03_random	178445	180234	AT5G13170	development.unspecified	AtSWEET15_SAG29_SWEET15__senescence-associated gene 29
BnaC03g72220D	GSBRNA2T00036273001	Down	-4.44908	3.22e-06	0.000156232	chrC03_random	578362	580132	AT2G38255	not assigned.unknown	Protein of Unknown Function (DUF239)
BnaC03g77120D	GSBRNA2T00004424001	Down	-1.87417	5.49e-06	0.000247146	chrC03_random	5676812	5678296	AT4G33980	not assigned.unknown
BnaC04g00140D	GSBRNA2T00008334001	Down	-2.95648	1.06e-15	2.49e-13	chrC04	41936	44618	AT2G47750	hormone metabolism.auxin.induced-regulated-responsive-activated	GH3.9__putative indole-3-acetic acid-amido synthetase GH3.9
BnaC04g00640D	GSBRNA2T00073193001	Down	-1.16798	1.66e-05	0.000646965	chrC04	492456	493957	AT2G46790	RNA.regulation of transcription.Psudo ARR transcription factor family	APRR9_PRR9_TL1__pseudo-response regulator 9
BnaC04g00710D	GSBRNA2T00073183001	Up	1.46102	7.35e-10	7.4e-08	chrC04	563496	565642	AT2G46720	lipid metabolism.FA synthesis and FA elongation.beta ketoacyl CoA synthase	HIC_KCS13__3-ketoacyl-CoA synthase 13
BnaC04g04810D	GSBRNA2T00006055001	Down	-Inf	1.62e-05	0.000634545	chrC04	3510013	3512403	AT2G40370	secondary metabolism.simple phenols	LAC5__laccase 5
BnaC04g04830D	GSBRNA2T00006050001	Down	-1.45431	5.03e-06	0.000230306	chrC04	3526271	3526909	AT2G40330	stress.abiotic.unspecified	PYL6_RCAR9__PYR1-like 6
BnaC04g05620D	GSBRNA2T00012577001	Up	1.14786	0	0	chrC04	3982863	3987040	AT2G39800	amino acid metabolism.synthesis.glutamate family.proline.delta 1-pyrroline-5-carboxylate synthetase	ATP5CS_P5CS1__delta1-pyrroline-5-carboxylate synthase 1
BnaC04g08360D	GSBRNA2T00053936001	Down	-1.48057	1.58e-48	1.13e-45	chrC04	6286956	6288128	AT2G36880	metal handling.binding, chelation and storage/amino acid metabolism.synthesis.aspartate family.methionine	MAT3__methionine adenosyltransferase 3
BnaC04g11630D	GSBRNA2T00009000001	Down	-2.46769	1.21e-06	6.48e-05	chrC04	9081139	9087065	AT2G33060	signalling.receptor kinases.misc	AtRLP27_RLP27__receptor like protein 27
BnaC04g14990D	GSBRNA2T00113323001	Down	-1.95312	2.66e-05	0.000985666	chrC04	12526691	12531029	AT2G29670	not assigned.unknown	Tetratricopeptide repeat (TPR)-like superfamily protein
BnaC04g16670D	GSBRNA2T00148277001	Down	-1.6301	1.43e-05	0.000572625	chrC04	14702643	14704124	AT2G27690	misc.cytochrome P450	CYP94C1__cytochrome P450, family 94, subfamily C, polypeptide 1
BnaC04g18950D	GSBRNA2T00124136001	Down	-Inf	5.16e-07	3e-05	chrC04	18894002	18895401	AT1G61720	secondary metabolism.flavonoids.anthocyanins.anthocyanidin reductase	BAN__NAD(P)-binding Rossmann-fold superfamily protein
BnaC04g21650D	GSBRNA2T00077555001	Down	-4.38196	6.17e-06	0.000272536	chrC04	22680245	22684196	AT3G61680	lipid metabolism.lipid degradation.lipases.triacylglycerol lipase	alpha/beta-Hydrolases superfamily protein
BnaC04g21660D	GSBRNA2T00077554001	Up	1.16334	2.25e-13	3.94e-11	chrC04	22689266	22690322	AT2G46400	RNA.regulation of transcription.WRKY domain transcription factor family	ATWRKY46_WRKY46__WRKY DNA-binding protein 46
BnaC04g21940D	GSBRNA2T00074922001	Down	-Inf	4.08e-06	0.000191116	chrC04	23080713	23081148	AT2G10535	stress.biotic.PR-proteins	LCR29__low-molecular-weight cysteine-rich 29
BnaC04g23380D	GSBRNA2T00110349001	Down	-1.84112	3e-09	2.71e-07	chrC04	24485942	24494633	AT3G58740	gluconeogenesis / glyoxylate cycle.citrate synthase	CSY1__citrate synthase 1
BnaC04g24020D	GSBRNA2T00087898001	Up	1.53119	3.23e-06	0.000156164	chrC04	25062905	25064413	AT3G57800	RNA.regulation of transcription.bHLH,Basic Helix-Loop-Helix family	basic helix-loop-helix (bHLH) DNA-binding superfamily protein
BnaC04g27780D	GSBRNA2T00101093001	Down	-2.06765	1.7e-05	0.000660542	chrC04	29160353	29166417	AT3G52840	cell wall.degradation.mannan-xylose-arabinose-fucose/misc.gluco-, galacto- and mannosidases.beta-galactosidase	BGAL2__beta-galactosidase 2
BnaC04g28450D	GSBRNA2T00100979001	Up	1.25136	5e-07	2.93e-05	chrC04	29839391	29841018	AT3G51910	RNA.regulation of transcription.HSF,Heat-shock transcription factor family	AT-HSFA7A_HSFA7A__heat shock transcription factor A7A
BnaC04g30640D	GSBRNA2T00112768001	Down	-5.723	2.6e-142	2.63e-139	chrC04	32562276	32562674	AT5G38160	misc.protease inhibitor/seed storage/lipid transfer protein (LTP) family protein	Bifunctional inhibitor/lipid-transfer protein/seed storage 2S albumin superfamily protein
BnaC04g31750D	GSBRNA2T00044905001	Down	-Inf	4.08e-06	0.000190381	chrC04	33501156	33502181	AT3G29020	RNA.regulation of transcription.MYB domain transcription factor family	AtMYB110_MYB110__myb domain protein 110
BnaC04g32750D	GSBRNA2T00060409001	Up	1.56494	1.54e-08	1.23e-06	chrC04	34487068	34488430	AT5G40630	protein.degradation.ubiquitin.ubiquitin	Ubiquitin-like superfamily protein
BnaC04g32870D	GSBRNA2T00060426001	Down	-1.02864	2.71e-07	1.7e-05	chrC04	34584463	34587715	AT5G40780	transport.amino acids	LHT1__lysine histidine transporter 1
BnaC04g36500D	GSBRNA2T00012236001	Down	-4.44908	3.22e-06	0.000156108	chrC04	37955672	37956991	AT2G24360	protein.postranslational modification	Protein kinase superfamily protein
BnaC04g39100D	GSBRNA2T00127715001	Down	-3.83183	2.22e-229	2.41e-226	chrC04	40144779	40149404	AT2G27380	not assigned.no ontology.proline rich family	ATEPR1_EPR1__extensin proline-rich 1
BnaC04g40110D	GSBRNA2T00127881001	Down	-1.95312	2.66e-05	0.000986268	chrC04	41130845	41134881	AT2G28880	amino acid metabolism.synthesis.aromatic aa.tryptophan.anthranilate synthase	ADCS_emb1997__para-aminobenzoate (PABA) synthase family protein
BnaC04g42440D	GSBRNA2T00085681001	Down	-1.23065	7.82e-07	4.42e-05	chrC04	42956530	42957886	AT2G31360	lipid metabolism.FA desaturation.desaturase	ADS2_AtADS2__16:0delta9 desaturase 2
BnaC04g44960D	GSBRNA2T00051418001	Down	-1.09093	1.74e-06	8.99e-05	chrC04	44796967	44798205	AT2G35930	RNA.regulation of transcription.PHOR1	AtPUB23_PUB23__plant U-box 23
BnaC04g52630D	GSBRNA2T00097552001	Down	-Inf	5.16e-07	3.01e-05	chrC04_random	471016	472386	AT2G42840	development.unspecified	PDF1__protodermal factor 1
BnaC04g54460D	GSBRNA2T00010511001	Down	-1.24203	1.16e-05	0.000474015	chrC04_random	1772541	1774570	AT2G29550	cell.organisation	TUB7__tubulin beta-7 chain
BnaC04g54790D	GSBRNA2T00047955001	Down	-4.56707	1.38e-46	9.53e-44	chrC04_random	2100188	2102445	AT2G29130	secondary metabolism.simple phenols	ATLAC2_LAC2__laccase 2
BnaC05g01050D	GSBRNA2T00085421001	Down	-1.11346	1.18e-38	7.45e-36	chrC05	568001	570763	AT1G02270	signalling.calcium	Calcium-binding endonuclease/exonuclease/phosphatase family
BnaC05g01450D	GSBRNA2T00085468001	Down	-1.46538	1.35e-13	2.43e-11	chrC05	756941	757320	AT1G02820	development.late embryogenesis abundant	AtLEA3_LEA3__Late embryogenesis abundant 3 (LEA3) family protein
BnaC05g02100D	GSBRNA2T00002715001	Up	1.19006	5.96e-07	3.43e-05	chrC05	1011354	1012016	AT1G03820	not assigned.no ontology
BnaC05g12500D	GSBRNA2T00054167001	Down	-1.26368	2.32e-14	4.57e-12	chrC05	7294047	7295615	AT1G16370	transport.misc	ATOCT6_OCT6__organic cation/carnitine transporter 6
BnaC05g14270D	GSBRNA2T00006529001	Down	-1.00703	4.28e-14	8.16e-12	chrC05	8307071	8308084	AT1G18590	misc.sulfotransferase/secondary metabolism.sulfur-containing.glucosinolates.synthesis.aliphatic.sulfotransferase	ATSOT17_ATST5C_SOT17__sulfotransferase 17
BnaC05g14810D	GSBRNA2T00072318001	Down	-1.36048	2.68e-24	1.12e-21	chrC05	8732823	8734117	AT1G19180	hormone metabolism.jasmonate.signal transduction/stress.biotic.signalling	AtJAZ1_JAZ1_TIFY10A__jasmonate-zim-domain protein 1
BnaC05g16990D	GSBRNA2T00119261001	Down	-4.15957	3.22e-09	2.9e-07	chrC05	10674318	10676411	AT1G21670	not assigned.no ontology
BnaC05g20560D	GSBRNA2T00142419001	Down	-1.14492	2.81e-08	2.16e-06	chrC05	13975357	13976472	AT1G25560	RNA.regulation of transcription.AP2/EREBP, APETALA2/Ethylene-responsive element binding protein family	AtTEM1_EDF1_TEM1__AP2/B3 transcription factor family protein
BnaC05g20990D	GSBRNA2T00142333001	Down	-Inf	1.62e-05	0.000635776	chrC05	14615579	14617141	AT1G24540	misc.cytochrome P450	CYP86C1__cytochrome P450, family 86, subfamily C, polypeptide 1
BnaC05g31880D	GSBRNA2T00043692001	Down	-6.43569	0	0	chrC05	31227582	31229691	AT3G20210	protein.degradation	DELTA-VPE_DELTAVPE__delta vacuolar processing enzyme
BnaC05g32380D	GSBRNA2T00043041001	Down	-2.62191	1.88e-10	2.11e-08	chrC05	32014910	32017178	AT3G20520	lipid metabolism.lipid degradation.lysophospholipases.glycerophosphodiester phosphodiesterase	GDPDL5_SVL3__SHV3-like 3
BnaC05g36570D	GSBRNA2T00101905001	Down	-1.45431	9.46e-11	1.1e-08	chrC05	35837909	35838865	AT3G16770	RNA.regulation of transcription.AP2/EREBP, APETALA2/Ethylene-responsive element binding protein family	ATEBP_EBP_ERF72_RAP2.3__ethylene-responsive element binding protein
BnaC05g36990D	GSBRNA2T00044743001	Down	-1.2538	2.8e-15	6.3e-13	chrC05	36190565	36192364	AT3G16350	RNA.regulation of transcription.MYB-related transcription factor family	Homeodomain-like superfamily protein
BnaC05g42860D	GSBRNA2T00110910001	Down	-1.39018	1.61e-05	0.000633044	chrC05	40021080	40022579	AT3G10230	secondary metabolism.isoprenoids.carotenoids.lycopene beta cyclase	AtLCY_LYC__lycopene cyclase
BnaC05g42990D	GSBRNA2T00110893001	Down	-3.49214	3.24e-21	1.14e-18	chrC05	40066715	40067977	AT3G10040	RNA.regulation of transcription.Trihelix, Triple-Helix transcription factor family	sequence-specific DNA binding transcription factors
BnaC05g47270D	GSBRNA2T00075662001	Down	-1.45431	5.03e-06	0.000230132	chrC05	42338290	42340066	AT3G04450	RNA.regulation of transcription.G2-like transcription factor family, GARP	Homeodomain-like superfamily protein
BnaC05g47290D	GSBRNA2T00075659001	Down	-1.20646	9.94e-06	0.000414078	chrC05	42343650	42349046	AT3G04380	RNA.regulation of transcription.SET-domain transcriptional regulator family	SDG31_SUVR4__SET-domain containing protein lysine methyltransferase family protein
BnaC05g47450D	GSBRNA2T00075637001	Down	-1.06323	6.37e-09	5.41e-07	chrC05	42417440	42419956	AT3G04120	glycolysis.cytosolic branch.glyceraldehyde 3-phosphate dehydrogenase (GAP-DH)	GAPC_GAPC-1_GAPC1__glyceraldehyde-3-phosphate dehydrogenase C subunit 1
BnaC05g47720D	GSBRNA2T00043838001	Down	-1.73073	9.64e-22	3.42e-19	chrC05	42589604	42590951	AT3G03870	not assigned.unknown
BnaC05g47950D	GSBRNA2T00097263001	Down	-1.52708	1.31e-16	3.34e-14	chrC05	42693598	42694547	AT3G03270	development.unspecified	Adenine nucleotide alpha hydrolases-like superfamily protein
BnaC05g48320D	GSBRNA2T00076267001	Down	-Inf	1.3e-07	8.77e-06	chrC05	42838211	42840273	AT3G02310	development.unspecified	AGL4_SEP2__K-box region and MADS-box transcription factor family protein
BnaC05g48670D	GSBRNA2T00076311001	Down	-1.89654	9.3e-06	0.000391067	chrC05	43049996	43053072	AT3G01180	major CHO metabolism.synthesis.starch.starch synthase	AtSS2_SS2__starch synthase 2
BnaC05g49410D	GSBRNA2T00042846001	Down	-4.22486	2.83e-52	2.17e-49	chrC05_random	287770	288620	AT1G12080	not assigned.unknown	Vacuolar calcium-binding protein-related
BnaC05g50160D	GSBRNA2T00043765001	Down	-2.67037	1.03e-17	2.79e-15	chrC05_random	820398	821543	AT1G18740	not assigned.unknown	Protein of unknown function (DUF793)
BnaC05g50170D	GSBRNA2T00043766001	Down	-Inf	4.44e-27	2.01e-24	chrC05_random	822929	824357	AT1G18730	not assigned.unknown	NDF6_PnsB4__NDH dependent flow 6
BnaC05g50900D	GSBRNA2T00003966001	Down	-1.06884	1.79e-29	8.76e-27	chrC05_random	1743943	1746715	AT2G43150	cell wall.cell wall proteins.HRGP	Proline-rich extensin-like family protein
BnaC06g01430D	GSBRNA2T00013286001	Up	1.00184	8.1e-08	5.68e-06	chrC06	2154337	2155789	AT2G18300	RNA.regulation of transcription.bHLH,Basic Helix-Loop-Helix family	HBI1__basic helix-loop-helix (bHLH) DNA-binding superfamily protein
BnaC06g01870D	GSBRNA2T00076320001	Down	-Inf	5.29e-13	8.73e-11	chrC06	2636228	2639104	AT4G37900	not assigned.no ontology.glycine rich proteins	Protein of unknown function (duplicated DUF1399)
BnaC06g02510D	GSBRNA2T00088775001	Up	1.0781	4.89e-06	0.00022403	chrC06	3278643	3282518	AT4G01260	not assigned.unknown	DNA-binding storekeeper protein-related transcriptional regulator
BnaC06g06120D	GSBRNA2T00033549001	Down	-4.26266	2.11e-14	4.19e-12	chrC06	6615718	6616542	AT1G53070	protein.postranslational modification	Legume lectin family protein
BnaC06g17050D	GSBRNA2T00105895001	Down	-Inf	2.05e-06	0.00010445	chrC06	19784039	19786887	AT3G59030	transport.ABC transporters and multidrug resistance systems	ATTT12_TT12__MATE efflux family protein
BnaC06g18710D	GSBRNA2T00091274001	Down	-2.01713	9.7e-13	1.53e-10	chrC06	21039018	21040097	AT1G76930	cell wall.cell wall proteins.HRGP	ATEXT1_ATEXT4_EXT1_EXT4_ORG5__extensin 4
BnaC06g19110D	GSBRNA2T00132099001	Down	-Inf	3.31e-11	4.07e-09	chrC06	21473877	21475717	AT1G80360	amino acid metabolism.synthesis.aromatic aa.phenylalanine and tyrosine	VAS1__Pyridoxal phosphate (PLP)-dependent transferases superfamily protein
BnaC06g19560D	GSBRNA2T00132030001	Down	-1.47027	1.17e-09	1.12e-07	chrC06	21793392	21796346	AT1G80840	RNA.regulation of transcription.WRKY domain transcription factor family	ATWRKY40_WRKY40__WRKY DNA-binding protein 40
BnaC06g21690D	GSBRNA2T00143822001	Down	-1.40998	2.92e-07	1.81e-05	chrC06	23854403	23854942	AT1G76650	signalling.calcium	CML38__calmodulin-like 38
BnaC06g21700D	GSBRNA2T00143815001	Down	-2.74453	2.11e-05	0.000799096	chrC06	23921661	23922335	AT1G76610	not assigned.unknown	Protein of unknown function, DUF617
BnaC06g21970D	GSBRNA2T00143776001	Up	1.42056	2.38e-13	4.13e-11	chrC06	24121558	24122137	AT1G76180	stress.abiotic.unspecified	ERD14__Dehydrin family protein
BnaC06g23520D	GSBRNA2T00049073001	Down	-1.59733	2.53e-06	0.00012642	chrC06	25339893	25344779	AT1G73600	lipid metabolism.Phospholipid synthesis	S-adenosyl-L-methionine-dependent methyltransferases superfamily protein
BnaC06g23560D	GSBRNA2T00049083001	Up	1.28453	2.9e-07	1.8e-05	chrC06	25393569	25396411	AT1G73480	not assigned.no ontology	alpha/beta-Hydrolases superfamily protein
BnaC06g23930D	GSBRNA2T00049138001	Down	-Inf	1.45e-34	8.21e-32	chrC06	25772460	25774815	AT5G46470	stress.biotic.PR-proteins	RPS6__disease resistance protein (TIR-NBS-LRR class) family
BnaC06g23940D	GSBRNA2T00049140001	Down	-Inf	2.62e-10	2.85e-08	chrC06	25783038	25785179	AT1G72840	stress.biotic.receptors	Disease resistance protein (TIR-NBS-LRR class)
BnaC06g26980D	GSBRNA2T00067539001	Up	1.25477	8.38e-10	8.34e-08	chrC06	28473402	28478638	AT1G65060	secondary metabolism.phenylpropanoids.lignin biosynthesis.4CL	4CL3__4-coumarate:CoA ligase 3
BnaC06g28810D	GSBRNA2T00113014001	Up	1.16686	1.4e-06	7.43e-05	chrC06	30009642	30015205	AT1G67720	signalling.receptor kinases.misc	Leucine-rich repeat protein kinase family protein
BnaC06g30610D	GSBRNA2T00071975001	Down	-1.52308	2.57e-05	0.000953976	chrC06	31307713	31309152	AT1G33610	not assigned.no ontology	Leucine-rich repeat (LRR) family protein
BnaC06g30760D	GSBRNA2T00071995001	Up	1.32907	2.03e-13	3.6e-11	chrC06	31423623	31424544	AT1G69530	cell wall.modification	AT-EXP1_ATEXP1_ATEXPA1_ATHEXP ALPHA 1.2_EXP1_EXPA1__expansin A1
BnaC06g31860D	GSBRNA2T00049649001	Down	-1.67554	1.02e-13	1.87e-11	chrC06	32253681	32254265	AT2G45960	transport.Major Intrinsic Proteins.PIP	ATHH2_PIP1;2_PIP1B_TMP-A__plasma membrane intrinsic protein 1B
BnaC06g32380D	GSBRNA2T00103175001	Down	-6.05573	3.01e-19	9.32e-17	chrC06	32606874	32612657	AT1G71250	misc.GDSL-motif lipase	GDSL-like Lipase/Acylhydrolase superfamily protein
BnaC06g33300D	GSBRNA2T00103294001	Down	-2.44031	1.42e-23	5.55e-21	chrC06	33250839	33251465	AT1G72290	stress.biotic.PR-proteins.proteinase inhibitors.trypsin inhibitor	Kunitz family trypsin and protease inhibitor protein
BnaC06g34980D	GSBRNA2T00103494001	Down	-4.31711	5.24e-61	4.41e-58	chrC06	34167214	34168277	AT1G21310	cell wall.cell wall proteins.HRGP	ATEXT3_EXT3_RSH__extensin 3
BnaC06g36220D	GSBRNA2T00103662001	Down	-1.09093	1.25e-11	1.63e-09	chrC06	34801806	34804621	AT1G75450	hormone metabolism.cytokinin.synthesis-degradation	ATCKX5_ATCKX6_CKX5__cytokinin oxidase 5
BnaC06g37710D	GSBRNA2T00147837001	Down	-4.57461	1.4e-12	2.14e-10	chrC06	35623211	35623518	AT1G76955	not assigned.unknown	Expressed protein
BnaC06g38300D	GSBRNA2T00147913001	Down	-1.17361	3.19e-15	7.08e-13	chrC06	35923308	35926613	AT1G77760	N-metabolism.nitrate metabolism.NR	GNR1_NIA1_NR1__nitrate reductase 1
BnaC06g38470D	GSBRNA2T00147936001	Down	-Inf	4.13e-09	3.63e-07	chrC06	36033447	36037603	AT1G77990	transport.sulphate	AST56_SULTR2;2__STAS domain / Sulfate transporter family
BnaC06g40720D	GSBRNA2T00068887001	Down	-1.21745	1.37e-10	1.55e-08	chrC06	37223901	37225153	AT1G80110	protein.degradation.ubiquitin.E3.SCF.FBOX	ATPP2-B11_PP2-B11__phloem protein 2-B11
BnaC06g43560D	GSBRNA2T00069134001	Up	1.23838	1.52e-10	1.72e-08	chrC06_random	3036825	3037838	AT1G55325	not assigned.unknown	GCT_MAB2__RNA polymerase II transcription mediators
BnaC06g43740D	GSBRNA2T00072118001	Up	1.19712	0	0	chrC06_random	3182818	3185511	AT1G70940	hormone metabolism.auxin.signal transduction	ATPIN3_PIN3__Auxin efflux carrier family protein
BnaC07g02620D	GSBRNA2T00137783001	Down	-1.14884	7.23e-11	8.51e-09	chrC07	3533029	3535353	AT2G18915	protein.degradation.ubiquitin.E3.SCF.FBOX	ADO2_LKP2__LOV KELCH protein 2
BnaC07g08220D	GSBRNA2T00142554001	Down	-3.28243	2.51e-10	2.75e-08	chrC07	13144337	13146712	AT3G23300	stress.abiotic.drought/salt	S-adenosyl-L-methionine-dependent methyltransferases superfamily protein
BnaC07g10030D	GSBRNA2T00157987001	Up	1.18789	4.04e-06	0.000190128	chrC07	15449859	15451480	AT1G29240	not assigned.unknown	Protein of unknown function (DUF688)
BnaC07g14150D	GSBRNA2T00110047001	Down	-Inf	3.31e-11	4.08e-09	chrC07	19943160	19945050	AT1G21970	RNA.regulation of transcription.CCAAT box binding factor family, HAP3	AtLEC1_EMB 212_EMB212_LEC1_NF-YB9__Histone superfamily protein
BnaC07g16020D	GSBRNA2T00070465001	Down	-1.06289	1.5e-05	0.000595752	chrC07	22014550	22016593	AT5G67310	misc.cytochrome P450	CYP81G1__cytochrome P450, family 81, subfamily G, polypeptide 1
BnaC07g16320D	GSBRNA2T00070426001	Down	-2.66424	8.94e-14	1.65e-11	chrC07	22272867	22273907	AT5G67080	protein.postranslational modification	MAPKKK19__mitogen-activated protein kinase kinase kinase 19
BnaC07g18140D	GSBRNA2T00093146001	Up	1.02032	8.01e-13	1.28e-10	chrC07	24695789	24697210	AT4G20360	protein.synthesis.elongation	ATRAB8D_ATRABE1B_RABE1b__RAB GTPase homolog E1B
BnaC07g18750D	GSBRNA2T00128547001	Down	-6.54069	0	0	chrC07	25413521	25415260	AT5G45890	protein.degradation.cysteine protease	AtSAG12_SAG12__senescence-associated gene 12
BnaC07g20100D	GSBRNA2T00128787001	Down	-1.18758	3.46e-07	2.11e-05	chrC07	26846334	26848231	AT5G47240	nucleotide metabolism.salvage.NUDIX hydrolases	NUDT8_atnudt8__nudix hydrolase homolog 8
BnaC07g22700D	GSBRNA2T00139138001	Down	-4.10512	9.74e-13	1.53e-10	chrC07	29123955	29124331	AT2G04925	stress.biotic.PR-proteins.plant defensins	Putative membrane lipoprotein
BnaC07g25880D	GSBRNA2T00142925001	Down	-1.08833	7.55e-12	1.02e-09	chrC07	31880790	31883124	AT3G29810	cell wall.cellulose synthesis.COBRA	COBL2__COBRA-like protein 2 precursor
BnaC07g26320D	GSBRNA2T00142985001	Down	-1.15957	4.29e-06	0.000199076	chrC07	32321541	32322982	AT5G48250	RNA.regulation of transcription.C2C2(Zn) CO-like, Constans-like zinc finger family	BBX8__B-box type zinc finger protein with CCT domain
BnaC07g27090D	GSBRNA2T00143079001	Down	-5.98964	2.28e-18	6.53e-16	chrC07	32686628	32690592	AT5G49190	major CHO metabolism.degradation.sucrose.Susy	ATSUS2_SSA_SUS2__sucrose synthase 2
BnaC07g27160D	GSBRNA2T00143088001	Down	-1.00175	2.67e-28	1.28e-25	chrC07	32759393	32763500	AT5G49360	cell wall.degradation.mannan-xylose-arabinose-fucose	ATBXL1_BXL1__beta-xylosidase 1
BnaC07g28940D	GSBRNA2T00133662001	Down	-Inf	1.03e-06	5.63e-05	chrC07	33903411	33905689	AT5G25950	not assigned.unknown	Protein of Unknown Function (DUF239)
BnaC07g35800D	GSBRNA2T00112637001	Down	-1.48224	7.89e-10	7.89e-08	chrC07	38094838	38096815	AT4G19230	hormone metabolism.abscisic acid.synthesis-degradation.degradation.8-hydroxylase	CYP707A1__cytochrome P450, family 707, subfamily A, polypeptide 1
BnaC07g36890D	GSBRNA2T00156949001	Up	1.23777	1.7e-06	8.81e-05	chrC07	38785907	38788588	AT4G21760	misc.gluco-, galacto- and mannosidases	BGLU47__beta-glucosidase 47
BnaC07g40860D	GSBRNA2T00154660001	Down	-1.0848	2.19e-05	0.000827763	chrC07	40967828	40968968	AT4G27410	development.unspecified	ANAC072_RD26__NAC (No Apical Meristem) domain transcriptional regulator superfamily protein
BnaC07g41590D	GSBRNA2T00154748001	Down	-Inf	1.64e-08	1.31e-06	chrC07	41395551	41396839	AT4G28910	not assigned.unknown	NINJA__novel interactor of JAZ
BnaC07g43620D	GSBRNA2T00099832001	Down	-1.15669	3.32e-19	1.01e-16	chrC07	42598949	42602993	AT4G32010	RNA.regulation of transcription.ABI3/VP1-related B3-domain-containing transcription factor family	HSI2-L1_HSL1_VAL2__HSI2-like 1
BnaC07g44800D	GSBRNA2T00099970001	Down	-4.51321	1.68e-06	8.75e-05	chrC07	43174204	43174562	AT4G35725	not assigned.unknown
BnaC07g46910D	GSBRNA2T00100243001	Down	-1.949	3.87e-12	5.48e-10	chrC07	44433789	44435952	AT4G39830	redox.ascorbate and glutathione.ascorbate	Cupredoxin superfamily protein
BnaC07g48390D	GSBRNA2T00037830001	Down	-1.08918	7.12e-08	5.06e-06	chrC07_random	996166	999853	AT1G22400	hormone metabolism.cytokinin.synthesis-degradation	ATUGT85A1_UGT85A1__UDP-Glycosyltransferase superfamily protein
BnaC07g51120D	GSBRNA2T00027602001	Up	1.10765	1.8e-05	0.000694898	chrC07_random	2860595	2864802	AT4G36360	misc.gluco-, galacto- and mannosidases.beta-galactosidase	BGAL3__beta-galactosidase 3
BnaC08g02990D	GSBRNA2T00127945001	Down	-5.82253	2.55e-16	6.39e-14	chrC08	2514795	2515149	AT1G49310	not assigned.unknown
BnaC08g05370D	GSBRNA2T00133960001	Down	-4.39904	5.8e-21	2e-18	chrC08	7116237	7117741	AT4G12890	not assigned.no ontology	Gamma interferon responsive lysosomal thiol (GILT) reductase family protein
BnaC08g11970D	GSBRNA2T00001020001	Down	-2.91021	5.12e-10	5.35e-08	chrC08	17258110	17259326	AT4G25140	lipid metabolism.TAG synthesis	OLE1_OLEO1__oleosin 1
BnaC08g12880D	GSBRNA2T00104568001	Down	-1.27832	3.76e-12	5.34e-10	chrC08	17959270	17960109	AT4G28140	RNA.regulation of transcription.AP2/EREBP, APETALA2/Ethylene-responsive element binding protein family	Integrase-type DNA-binding superfamily protein
BnaC08g15340D	GSBRNA2T00047379001	Down	-1.46258	2.11e-12	3.13e-10	chrC08	19796822	19797370	AT1G12080	not assigned.unknown	Vacuolar calcium-binding protein-related
BnaC08g17280D	GSBRNA2T00139694001	Down	-Inf	4.08e-06	0.000191263	chrC08	20887782	20892333	AT1G17260	transport.p- and v-ATPases	AHA10__autoinhibited H(+)-ATPase isoform 10
BnaC08g18640D	GSBRNA2T00139525001	Down	-3.27001	3.01e-145	3.09e-142	chrC08	21708910	21710217	AT1G19180	hormone metabolism.jasmonate.signal transduction/stress.biotic.signalling	AtJAZ1_JAZ1_TIFY10A__jasmonate-zim-domain protein 1
BnaC08g19310D	GSBRNA2T00054975001	Down	-1.09715	7.93e-42	5.17e-39	chrC08	22242285	22244395	AT1G20510	secondary metabolism.phenylpropanoids	OPCL1__OPC-8:0 CoA ligase1
BnaC08g20980D	GSBRNA2T00121731001	Down	-4.31157	5.84e-15	1.25e-12	chrC08	23556272	23556930	AT3G49305	not assigned.unknown
BnaC08g24040D	GSBRNA2T00109156001	Down	-1.48334	2.21e-35	1.34e-32	chrC08	26149772	26153543	AT3G52850	protein.targeting.secretory pathway.vacuole	ATELP_ATELP1_ATVSR1_BP-80_BP80_BP80-1;1_BP80B_GFS1_VSR1_VSR1;1__vacuolar sorting receptor homolog 1
BnaC08g24360D	GSBRNA2T00109116001	Down	-1.61583	8.75e-24	3.56e-21	chrC08	26383060	26385552	AT3G53260	secondary metabolism.phenylpropanoids.lignin biosynthesis.PAL	ATPAL2_PAL2__phenylalanine ammonia-lyase 2
BnaC08g25990D	GSBRNA2T00108888001	Up	1.15419	8.3e-14	1.54e-11	chrC08	27490804	27497438	AT3G55110	transport.ABC transporters and multidrug resistance systems	ABCG18__ABC-2 type transporter family protein
BnaC08g26020D	GSBRNA2T00108883001	Down	-3.44908	9.53e-10	9.38e-08	chrC08	27515506	27517241	AT3G55120	secondary metabolism.flavonoids.chalcones.chalcone isomerase	A11_AtCHI_CFI_CHI_TT5__Chalcone-flavanone isomerase family protein
BnaC08g26980D	GSBRNA2T00156003001	Down	-1.132	4.3e-15	9.28e-13	chrC08	28169322	28178980	AT3G56060	misc.nitrilases, *nitrile lyases, berberine bridge enzymes, reticuline oxidases, troponine reductases	Glucose-methanol-choline (GMC) oxidoreductase family protein
BnaC08g32440D	GSBRNA2T00127131001	Down	-Inf	1.03e-06	5.64e-05	chrC08	31378849	31380365	AT3G62730	stress.abiotic.drought/salt
BnaC08g33620D	GSBRNA2T00127271001	Down	-Inf	1.62e-05	0.000634135	chrC08	32025220	32025847	AT2G25060	misc.plastocyanin-like	AtENODL14_ENODL14__early nodulin-like protein 14
BnaC08g36840D	GSBRNA2T00136878001	Down	-1.30509	4.1e-33	2.28e-30	chrC08	33903617	33907657	AT1G19180	hormone metabolism.jasmonate.signal transduction/stress.biotic.signalling	AtJAZ1_JAZ1_TIFY10A__jasmonate-zim-domain protein 1
	GSBRNA2T00139320001	Down	-2.797	8.77e-07	4.89e-05	chrC07	30242737	30244520	AT3G26744	RNA.regulation of transcription.bHLH,Basic Helix-Loop-Helix family	ATICE1_ICE1_SCRM__basic helix-loop-helix (bHLH) DNA-binding superfamily protein
BnaC08g38960D	GSBRNA2T00136630001	Down	-4.61414	6.78e-19	2.02e-16	chrC08	34940466	34940750	AT1G62333	not assigned.unknown
BnaC08g41120D	GSBRNA2T00090397001	Up	2.46979	2.41e-05	0.000901318	chrC08	35967499	35968577	AT1G12550	PS.photorespiration.hydroxypyruvate reductase	HPR3__D-isomer specific 2-hydroxyacid dehydrogenase family protein
BnaC08g41620D	GSBRNA2T00057049001	Down	-2.95927	3.79e-09	3.35e-07	chrC08	36165590	36166942	AT1G12010	hormone metabolism.ethylene.synthesis-degradation.1-aminocyclopropane-1-carboxylate oxidase	2-oxoglutarate (2OG) and Fe(II)-dependent oxygenase superfamily protein
BnaC08g42010D	GSBRNA2T00057099001	Down	-1.45282	1.87e-14	3.78e-12	chrC08	36338496	36340634	AT1G11580	cell wall.pectin*esterases.PME	ATPMEPCRA_PMEPCRA__methylesterase PCR A
BnaC08g48320D	GSBRNA2T00042422001	Down	-1.21615	1.86e-13	3.31e-11	chrC08_random	3281798	3285927	AT1G17420	hormone metabolism.jasmonate.synthesis-degradation.lipoxygenase	ATLOX3_LOX3__lipoxygenase 3
BnaC08g49990D	GSBRNA2T00042704001	Down	-Inf	5.16e-07	3e-05	chrC08_random	4443746	4445278	AT1G09380	development.unspecified	UMAMIT25__nodulin MtN21 /EamA-like transporter family protein
BnaC09g02680D	GSBRNA2T00109516001	Down	-1.40654	4.53e-18	1.24e-15	chrC09	1533433	1537751	AT5G49360	cell wall.degradation.mannan-xylose-arabinose-fucose	ATBXL1_BXL1__beta-xylosidase 1
BnaC09g03260D	GSBRNA2T00109443001	Up	Inf	1.44e-05	0.000572369	chrC09	1847556	1848088	AT5G27670	DNA.synthesis/chromatin structure.histone.core.H2A	HTA7__histone H2A 7
BnaC09g05110D	GSBRNA2T00146122001	Up	1.13374	4.73e-07	2.8e-05	chrC09	3014318	3017057	AT5G61000	RNA.processing.RNA helicase	ATRPA70D_RPA1D_RPA70D__Replication factor-A protein 1-related
BnaC09g06990D	GSBRNA2T00134807001	Up	1.3405	1.1e-06	5.94e-05	chrC09	4328685	4329274	AT5G65480	not assigned.unknown	CCI1__
BnaC09g08050D	GSBRNA2T00134972001	Down	-1.99814	4.44e-55	3.5e-52	chrC09	5108976	5113310	AT5G66460	cell wall.degradation.mannan-xylose-arabinose-fucose	AtMAN7_MAN7__Glycosyl hydrolase superfamily protein
BnaC09g08690D	GSBRNA2T00135043001	Down	-4.21846	3.57e-18	1e-15	chrC09	5536638	5539169	AT3G32980	misc.peroxidases	Peroxidase superfamily protein
BnaC09g11080D	GSBRNA2T00084186001	Down	-1.29153	1.72e-09	1.62e-07	chrC09	7702940	7703800	AT1G64380	RNA.regulation of transcription.AP2/EREBP, APETALA2/Ethylene-responsive element binding protein family	Integrase-type DNA-binding superfamily protein
BnaC09g13410D	GSBRNA2T00009207001	Down	-1.26782	2.85e-105	2.79e-102	chrC09	10054699	10055142	AT1G62510	misc.protease inhibitor/seed storage/lipid transfer protein (LTP) family protein	Bifunctional inhibitor/lipid-transfer protein/seed storage 2S albumin superfamily protein
BnaC09g17000D	GSBRNA2T00100741001	Down	-1.92253	1.57e-05	0.00062099	chrC09	13891121	13893459	AT5G03610	misc.GDSL-motif lipase	GDSL-like Lipase/Acylhydrolase superfamily protein
BnaC09g22320D	GSBRNA2T00080735001	Down	-1.66772	1.21e-06	6.51e-05	chrC09	19616583	19617257	AT4G05010	protein.degradation.ubiquitin.E3.SCF.FBOX	AtFBS3_FBS3__F-box family protein
BnaC09g22900D	GSBRNA2T00157796001	Down	-Inf	1.03e-06	5.64e-05	chrC09	20243875	20244326	AT3G24440	development.unspecified	VIL1_VRN5__Fibronectin type III domain-containing protein
BnaC09g23280D	GSBRNA2T00157719001	Up	1.35275	1.07e-05	0.000442614	chrC09	20841605	20843610	AT4G12300	secondary metabolism.flavonoids.dihydroflavonols.flavonoid 3'-monooxygenase	CYP706A4__cytochrome P450, family 706, subfamily A, polypeptide 4
BnaC09g24180D	GSBRNA2T00071150001	Down	-Inf	1.03e-06	5.61e-05	chrC09	22018200	22018736	AT4G11210	stress.biotic.PR-proteins	Disease resistance-responsive (dirigent-like protein) family protein
BnaC09g27540D	GSBRNA2T00108808001	Down	-1.23427	3.98e-07	2.4e-05	chrC09	29425340	29427592	ATCG00350	PS.lightreaction.photosystem I.PSI polypeptide subunits	PSAA__Photosystem I, PsaA/PsaB protein
BnaC09g32680D	GSBRNA2T00033367001	Down	-1.2354	9.79e-06	0.000409078	chrC09	35864225	35866138	AT5G57630	protein.postranslational modification	CIPK21_SnRK3.4__CBL-interacting protein kinase 21
BnaC09g38100D	GSBRNA2T00025406001	Down	-2.94807	8.65e-30	4.3e-27	chrC09	41110272	41112361	AT5G19580	Biodegradation of Xenobiotics	glyoxal oxidase-related protein
BnaC09g40740D	GSBRNA2T00094875001	Down	-Inf	8.14e-06	0.000348072	chrC09	43079867	43080711	AT5G17220	misc.glutathione S transferases	ATGSTF12_GST26_GSTF12_TT19__glutathione S-transferase phi 12
BnaC09g41380D	GSBRNA2T00093535001	Down	-Inf	2.12e-15	4.82e-13	chrC09	43422234	43422980	AT4G32490	misc.plastocyanin-like	AtENODL4_ENODL4__early nodulin-like protein 4
BnaC09g44220D	GSBRNA2T00104202001	Down	-4.44908	3.22e-06	0.000156985	chrC09	45151947	45153734	AT5G12460	not assigned.no ontology	Protein of unknown function (DUF604)
BnaC09g46410D	GSBRNA2T00103932001	Down	-Inf	2.59e-07	1.63e-05	chrC09	46266011	46267783	AT5G10220	cell.organisation	ANN6_ANNAT6__annexin 6
BnaC09g47010D	GSBRNA2T00016057001	Up	1.88482	1.21e-05	0.000494175	chrC09	46597567	46600192	AT5G09640	protein.degradation	SCPL19_SNG2__serine carboxypeptidase-like 19
BnaC09g47360D	GSBRNA2T00016009001	Up	1.08602	2.5e-07	1.59e-05	chrC09	46750934	46753294	AT5G08640	secondary metabolism.flavonoids.flavonols.flavonol synthase (FLS)	ATFLS1_FLS_FLS1__flavonol synthase 1
BnaC09g47880D	GSBRNA2T00045445001	Down	-4.54423	2.67e-12	3.89e-10	chrC09	46989082	46989780	AT5G07460	protein.postranslational modification	ATMSRA2_PMSR2__peptidemethionine sulfoxide reductase 2
BnaC09g50630D	GSBRNA2T00080919001	Down	-4.89654	1.71e-08	1.36e-06	chrC09	48410795	48412186	AT5G04530	lipid metabolism.FA synthesis and FA elongation.beta ketoacyl CoA synthase	KCS19__3-ketoacyl-CoA synthase 19
BnaC09g51700D	GSBRNA2T00025833001	Down	-1.70389	2.44e-10	2.68e-08	chrC09_random	933808	935634	AT1G43710	amino acid metabolism.degradation.histidine	ATSDC1_EMB1075_SDC1__Pyridoxal phosphate (PLP)-dependent transferases superfamily protein
BnaC09g51750D	GSBRNA2T00053416001	Down	-1.56222	7.68e-19	2.28e-16	chrC09_random	988598	991621	AT1G58410	stress.biotic.PR-proteins	Disease resistance protein (CC-NBS-LRR class) family
BnaC09g52200D	GSBRNA2T00094122001	Down	-3.37211	4.03e-15	8.78e-13	chrC09_random	1476344	1477121	AT2G01520	stress.abiotic.unspecified	MLP328_ZCE1__MLP-like protein 328
	GSBRNA2T00039242001	Down	-1.0337	5.82e-12	7.99e-10	chrUn_random	61431532	61433179	AT1G17380	not assigned.unknown	JAZ5_TIFY11A__jasmonate-zim-domain protein 5
BnaC09g54550D	GSBRNA2T00023583001	Down	-5.86001	1.66e-32	8.96e-30	chrC09_random	4312965	4314391	AT5G14130	misc.peroxidases	Peroxidase superfamily protein
BnaCnng01130D	GSBRNA2T00123438001	Up	1.02471	2.46e-05	0.000917211	chrUn_random	2402647	2404848	AT4G02050	transport.sugars	STP7__sugar transporter protein 7
BnaCnng01610D	GSBRNA2T00123499001	Down	-2.50209	6.77e-15	1.43e-12	chrUn_random	2788482	2789904	AT4G00780	not assigned.no ontology	TRAF-like family protein
BnaCnng01790D	GSBRNA2T00123522001	Down	-1.04211	7.22e-06	0.000313497	chrUn_random	2917148	2918846	AT4G01000	protein.degradation.ubiquitin.ubiquitin	Ubiquitin-like superfamily protein
BnaCnng01840D	GSBRNA2T00123527001	Down	-2.82836	3.45e-16	8.41e-14	chrUn_random	2925185	2928338	AT4G01050	not assigned.no ontology.hydroxyproline rich proteins	TROL__thylakoid rhodanese-like
BnaCnng01880D	GSBRNA2T00123531001	Down	-3.81165	4.82e-22	1.73e-19	chrUn_random	2942453	2944799	AT4G01080	not assigned.unknown	TBL26__TRICHOME BIREFRINGENCE-LIKE 26
BnaCnng01930D	GSBRNA2T00123537001	Down	-Inf	2.15e-18	6.18e-16	chrUn_random	2987581	2988701	AT4G01150	not assigned.unknown	CURT1A__
BnaCnng02040D	GSBRNA2T00123548001	Down	-1.2851	6.67e-06	0.000292813	chrUn_random	3026119	3030509	AT4G01290	not assigned.unknown
BnaCnng02380D	GSBRNA2T00123585001	Down	-1.15258	3.06e-06	0.000149881	chrUn_random	3209411	3211270	AT4G00360	misc.cytochrome P450	ATT1_CYP86A2__cytochrome P450, family 86, subfamily A, polypeptide 2
BnaCnng03010D	GSBRNA2T00032313001	Down	-Inf	4.08e-06	0.000190968	chrUn_random	3543229	3544300	AT5G03200	protein.degradation.ubiquitin.E3.RING	LUL1__RING/U-box superfamily protein
BnaCnng05580D	GSBRNA2T00041298001	Up	1.79057	1.24e-08	1.01e-06	chrUn_random	8474589	8477853	AT3G01500	TCA / org transformation.carbonic anhydrases	ATBCA1_ATSABP3_CA1_SABP3__carbonic anhydrase 1
BnaCnng05870D	GSBRNA2T00041338001	Down	-1.0425	5.62e-07	3.24e-05	chrUn_random	8605362	8606967	AT3G02720	not assigned.no ontology	DJ-1d_DJ1D__Class I glutamine amidotransferase-like superfamily protein
BnaCnng05920D	GSBRNA2T00041343001	Down	-1.44282	8.69e-17	2.24e-14	chrUn_random	8616897	8622005	AT3G02750	protein.postranslational modification	Protein phosphatase 2C family protein
BnaCnng05930D	GSBRNA2T00041344001	Down	-1.2354	3.61e-10	3.86e-08	chrUn_random	8622820	8624597	AT3G02780	secondary metabolism.isoprenoids.mevalonate pathway.isopentenyl pyrophosphate:dimethyllallyl pyrophosphate isomerase	IDI2_IPIAT1_IPP2__isopentenyl pyrophosphate:dimethylallyl pyrophosphate isomerase 2
BnaCnng06040D	GSBRNA2T00041355001	Down	-1.78801	1.15e-08	9.43e-07	chrUn_random	8650969	8653282	AT3G02875	hormone metabolism.auxin.synthesis-degradation	ILR1__Peptidase M20/M25/M40 family protein
BnaCnng06250D	GSBRNA2T00041377001	Down	-1.16652	2.19e-06	0.000110829	chrUn_random	8802963	8804348	AT3G03120	protein.targeting.secretory pathway.unspecified	ARFB1C_ATARFB1C__ADP-ribosylation factor B1C
BnaCnng10870D	GSBRNA2T00075933001	Up	1.46205	0	0	chrUn_random	16977569	16979363	AT3G20370	not assigned.no ontology	TRAF-like family protein
BnaCnng11080D	GSBRNA2T00076176001	Down	-6.69286	9.74e-147	1.02e-143	chrUn_random	17277678	17279579	AT5G38180	misc.protease inhibitor/seed storage/lipid transfer protein (LTP) family protein	Bifunctional inhibitor/lipid-transfer protein/seed storage 2S albumin superfamily protein
BnaCnng13310D	GSBRNA2T00082361001	Up	1.21701	2.07e-13	3.65e-11	chrUn_random	20011788	20013001	AT5G65730	cell wall.modification	XTH6__xyloglucan endotransglucosylase/hydrolase 6
BnaCnng17040D	GSBRNA2T00092586001	Down	-4.03404	2.18e-08	1.7e-06	chrUn_random	26918874	26920307	AT1G71250	misc.GDSL-motif lipase	GDSL-like Lipase/Acylhydrolase superfamily protein
BnaCnng19940D	GSBRNA2T00097745001	Down	-4.89654	1.71e-08	1.36e-06	chrUn_random	30220610	30221731	AT4G39650	redox.ascorbate and glutathione.glutathione	GGT2__gamma-glutamyl transpeptidase 2
BnaCnng23240D	GSBRNA2T00007836001	Down	-4.797	6.38e-08	4.59e-06	chrUn_random	34496090	34498395	AT4G02300	cell wall.pectin*esterases.misc	PME39__Plant invertase/pectin methylesterase inhibitor superfamily
BnaCnng23600D	GSBRNA2T00008028001	Down	-4.38196	6.17e-06	0.000273134	chrUn_random	34798933	34803253	AT3G12780	PS.calvin cycle.phosphoglycerate kinase	PGK1__phosphoglycerate kinase 1
BnaCnng29920D	GSBRNA2T00017993001	Up	1.1572	7.97e-06	0.000342303	chrUn_random	43848722	43850463	AT3G23690	RNA.regulation of transcription.bHLH,Basic Helix-Loop-Helix family	basic helix-loop-helix (bHLH) DNA-binding superfamily protein
BnaCnng30140D	GSBRNA2T00019458001	Down	-1.60108	1.27e-05	0.000515653	chrUn_random	44058378	44060487	AT2G43050	cell wall.pectin*esterases.PME	ATPMEPCRD__Plant invertase/pectin methylesterase inhibitor superfamily
BnaCnng31510D	GSBRNA2T00020528001	Down	-1.19476	1.66e-05	0.000646555	chrUn_random	45802281	45803497	AT1G12550	PS.photorespiration.hydroxypyruvate reductase	HPR3__D-isomer specific 2-hydroxyacid dehydrogenase family protein
BnaCnng35500D	GSBRNA2T00027669001	Down	-Inf	4.08e-06	0.000190527	chrUn_random	51323760	51325762	AT3G23800	metal handling	SBP3__selenium-binding protein 3
BnaCnng36750D	GSBRNA2T00029890001	Down	-1.44908	8.6e-06	0.000365055	chrUn_random	53438105	53439061	AT5G44730	development.unspecified	Haloacid dehalogenase-like hydrolase (HAD) superfamily protein
BnaCnng40360D	GSBRNA2T00036328001	Down	-Inf	8.24e-09	6.91e-07	chrUn_random	58639577	58640599	AT5G60280	protein.postranslational modification	LecRK-I.8__Concanavalin A-like lectin protein kinase family protein
BnaCnng49680D	GSBRNA2T00052193001	Down	-5.96692	4.48e-18	1.24e-15	chrUn_random	74578160	74579413	AT3G60900	cell wall.cell wall proteins.AGPs.AGP	FLA10__FASCICLIN-like arabinogalactan-protein 10
BnaCnng54420D	GSBRNA2T00060620001	Up	1.17172	0	0	chrUn_random	84030936	84033457	AT1G30760	misc.nitrilases, *nitrile lyases, berberine bridge enzymes, reticuline oxidases, troponine reductases	FAD-binding Berberine family protein
BnaCnng56610D	GSBRNA2T00066920001	Up	1.84686	4.05e-06	0.000190517	chrUn_random	88860021	88862783	AT2G41190	transport.amino acids	Transmembrane amino acid transporter family protein
BnaCnng57410D	GSBRNA2T00069175001	Down	-1.52806	8.72e-06	0.000369308	chrUn_random	90415410	90417460	AT2G40900	development.unspecified	UMAMIT11__nodulin MtN21 /EamA-like transporter family protein
BnaCnng57420D	GSBRNA2T00069176001	Down	-1.85472	3.24e-06	0.000156386	chrUn_random	90423768	90424076	AT3G62960	redox.glutaredoxins	Thioredoxin superfamily protein
BnaCnng60000D	GSBRNA2T00076566001	Down	-1.20264	9.89e-12	1.31e-09	chrUn_random	95345331	95347064	AT1G32350	mitochondrial electron transport / ATP synthesis.alternative oxidase	AOX1D__alternative oxidase 1D
BnaCnng61040D	GSBRNA2T00081010001	Down	-Inf	1.62e-05	0.000636188	chrUn_random	97501041	97502339	AT5G44360	misc.nitrilases, *nitrile lyases, berberine bridge enzymes, reticuline oxidases, troponine reductases	FAD-binding Berberine family protein
BnaCnng63690D	GSBRNA2T00088134001	Down	-Inf	2.05e-06	0.000104538	chrUn_random	102548312	102551954	AT1G04645	not assigned.no ontology	Plant self-incompatibility protein S1 family
BnaCnng65750D	GSBRNA2T00093345001	Down	-1.37189	8.63e-16	2.04e-13	chrUn_random	106404626	106405658	AT1G11210	not assigned.unknown	Protein of unknown function (DUF761)
BnaCnng70250D	GSBRNA2T00008362001	Down	-1.65671	1.22e-58	1e-55	chrUn_random	115891585	115893592	AT2G43150	cell wall.cell wall proteins.HRGP	Proline-rich extensin-like family protein
BnaCnng71840D	GSBRNA2T00012105001	Down	-1.3336	2.91e-07	1.81e-05	chrUn_random	119252132	119253821	AT4G39090	protein.degradation.cysteine protease	RD19_RD19A__Papain family cysteine protease
	GSBRNA2T00004787001	Down	-Inf	2.59e-07	1.63e-05	chrUn_random	32545448	32546965	AT3G04610	RNA.RNA binding	FLK__RNA-binding KH domain-containing protein
BnaCnng73570D	GSBRNA2T00017447001	Down	-1.79171	7.98e-14	1.49e-11	chrUn_random	123427040	123428411	AT3G51740	hormone metabolism.brassinosteroid.signal transduction.BRI	IMK2__inflorescence meristem receptor-like kinase 2
BnaUnng00730D	GSBRNA2T00036093001	Down	-4.60239	1.22e-88	1.12e-85	chrUn_random	57786955	57788514	AT1G21310	cell wall.cell wall proteins.HRGP	ATEXT3_EXT3_RSH__extensin 3
BnaUnng01000D	GSBRNA2T00044181001	Down	-1.65591	2.44e-07	1.56e-05	chrUn_random	67833843	67836851	AT1G21400	amino acid metabolism.degradation.branched chain group.shared	Thiamin diphosphate-binding fold (THDP-binding) superfamily protein
a: Red font indicates common functional categories between DEGs and known pod size genes.

## Sheet: B
Table S6B Functional classification of the 631 DEGs identified in the pod wall of two contrasting pools.
Normed to Freq. in arabidopsis set (± bootstrap StdDev, p-value)					Absolute values (± bootstrap StdDev, p-value)
	8.71	5.306	0.02	gluconeogenesis / glyoxylate cycle (Input set freq.: 0; 0)		113	9.5	1.756e-18	not assigned (nr. in set: 11802)
	4.97	0.773	2.098e-16	secondary metabolism (Input set freq.: 0.06; 0.01)		74	8.1	2.152e-14	misc (nr. in set: 1589)
	4.44	0.627	3.477e-16	cell wall (Input set freq.: 0.07; 0.01)		58	8.3	0.046	RNA (nr. in set: 3046)
	4.35	2.704	0.066	N-metabolism (Input set freq.: 0; 0)		57	7.5	0.0001104	protein (nr. in set: 4838)
	4.35	3.224	0.185	S-assimilation (Input set freq.: 0; 0)		43	6	3.477e-16	cell wall (nr. in set: 548)
	4.08	0.609	1.245e-13	hormone metabolism (Input set freq.: 0.06; 0.01)		39	6	2.098e-16	secondary metabolism (nr. in set: 444)
	4.04	2.008	0.074	Biodegradation of Xenobiotics (Input set freq.: 0; 0)		39	5.8	1.245e-13	hormone metabolism (nr. in set: 541)
	3.54	2.847	0.216	polyamine metabolism (Input set freq.: 0; 0)		34	5.2	1.294e-06	development (nr. in set: 788)
	3.48	0.743	1.353e-05	amino acid metabolism (Input set freq.: 0.02; 0)		30	5.3	0.017	stress (nr. in set: 1228)
	2.73	1.331	0.044	metal handling (Input set freq.: 0; 0)		21	5.2	0.07	transport (nr. in set: 1021)
	2.64	0.601	6.129e-05	lipid metabolism (Input set freq.: 0.03; 0.01)		20	4.5	6.129e-05	lipid metabolism (nr. in set: 429)
	2.63	0.292	2.152e-14	misc (Input set freq.: 0.12; 0.04)		20	4	0.062	signalling (nr. in set: 1363)
	2.44	0.375	1.294e-06	development (Input set freq.: 0.05; 0.02)		16	3.4	1.353e-05	amino acid metabolism (nr. in set: 260)
	1.68	0.943	0.16	major CHO metabolism (Input set freq.: 0; 0)		9	3	0.036	cell (nr. in set: 830)
	1.43	0.842	0.244	TCA / org transformation (Input set freq.: 0; 0)		5	1.9	0.141	PS (nr. in set: 206)
	1.38	0.244	0.017	stress (Input set freq.: 0.05; 0.03)		4	1.9	0.044	metal handling (nr. in set: 83)
	1.37	0.549	0.141	PS (Input set freq.: 0; 0)		3	1.5	1.763e-21	DNA (nr. in set: 3122)
	1.16	0.292	0.07	transport (Input set freq.: 0.03; 0.03)		3	1.6	0.16	major CHO metabolism (nr. in set: 101)
	1.07	0.155	0.046	RNA (Input set freq.: 0.09; 0.09)		3	1.7	0.21	redox (nr. in set: 210)
	0.83	0.168	0.062	signalling (Input set freq.: 0.03; 0.04)		2	1.1	0.244	TCA / org transformation (nr. in set: 79)
	0.8	0.476	0.21	redox (Input set freq.: 0; 0)		2	0.9	0.074	Biodegradation of Xenobiotics (nr. in set: 28)
	0.71	0.654	0.348	glycolysis (Input set freq.: 0; 0)		2	1.2	0.02	gluconeogenesis / glyoxylate cycle (nr. in set: 13)
	0.66	0.088	0.0001104	protein (Input set freq.: 0.09; 0.14)		2	1.2	0.066	N-metabolism (nr. in set: 26)
	0.61	0.209	0.036	cell (Input set freq.: 0.01; 0.02)		1	0.8	0.216	polyamine metabolism (nr. in set: 16)
	0.54	0.045	1.756e-18	not assigned (Input set freq.: 0.19; 0.35)		1	1	0.245	minor CHO metabolism (nr. in set: 124)
	0.45	0.477	0.245	minor CHO metabolism (Input set freq.: 0; 0)		1	0.9	0.348	glycolysis (nr. in set: 79)
	0.37	0.264	0.184	mitochondrial electron transport / ATP synthesis (Input set freq.: 0; 0)		1	0.8	0.131	nucleotide metabolism (nr. in set: 180)
	0.31	0.261	0.131	nucleotide metabolism (Input set freq.: 0; 0)		1	0.7	0.184	mitochondrial electron transport / ATP synthesis (nr. in set: 151)
	0.05	0.029	1.763e-21	DNA (Input set freq.: 0; 0.09)		1	0.7	0.185	S-assimilation (nr. in set: 13)

## Sheet: C
Table S6C Fruit size genes collected from literature and websites.
Gene/QTL Name	A. thaliana ortholog	Functional classification	Annotation	Species	Reference
ACA4	AT2G41560	signalling.calcium	ACA4__autoinhibited Ca(2+)-ATPase, isoform 4	A.thaliana	https://www.arabidopsis.org/servlets/TairObject?id=35006&type=locus
ADG1	AT5G48300	major CHO metabolism.synthesis.starch.AGPase	ADG1_APS1__ADP glucose pyrophosphorylase 1	A.thaliana	https://www.arabidopsis.org/servlets/TairObject?id=132213&type=locus
ADL1	AT5G42080	signalling.G-proteins	ADL1_ADL1A_AG68_DL1_DRP1A_RSW9__dynamin-like protein	A.thaliana	https://www.arabidopsis.org/servlets/TairObject?id=133547&type=locus
AGL32/TT16	AT5G23260	RNA.regulation of transcription.MADS box transcription factor family	ABS_AGL32_TT16__K-box region and MADS-box transcription factor family protein	A.thaliana	https://www.arabidopsis.org/servlets/TairObject?id=133655&type=locus
AGL79	AT3G30260	RNA.regulation of transcription.MADS box transcription factor family	AGL79__AGAMOUS-like 79	A.thaliana	https://www.arabidopsis.org/servlets/TairObject?id=40572&type=locus
AGP19	AT1G68725	cell wall.cell wall proteins.AGPs.AGP	AGP19_ATAGP19__arabinogalactan protein 19	A.thaliana	Plant J (2007) 49:629-640
AHP1	AT3G21510	signalling.phosphorelay	AHP1__histidine-containing phosphotransmitter 1	A.thaliana	Plant Cell (2006) 18:3073-3087
AHP2	AT3G29350	signalling.phosphorelay	AHP2__histidine-containing phosphotransmitter 2	A.thaliana	Plant Cell (2006) 18:3073-3087
AHP3	AT5G39340	signalling.receptor kinases.misc	AHP3_ATHP2__histidine-containing phosphotransmitter 3	A.thaliana	Plant Cell (2006) 18:3073-3087
AHP4	AT3G16360	signalling.phosphorelay	AHP4__HPT phosphotransmitter 4	A.thaliana	Plant Cell (2006) 18:3073-3087
AHP5	AT1G03430	signalling.receptor kinases.misc	AHP5__histidine-containing phosphotransfer factor 5	A.thaliana	Plant Cell (2006) 18:3073-3087
ALC	AT5G67110	RNA.regulation of transcription.bHLH,Basic Helix-Loop-Helix family	ALC__basic helix-loop-helix (bHLH) DNA-binding superfamily protein	A.thaliana	Cell (2004) 116:843-853
AMP1	AT3G54720	protein.degradation	AMP1_AtAMP1_COP2_HPT_MFO1_PT__Peptidase M28 family protein	A.thaliana	https://www.arabidopsis.org/servlets/TairObject?id=40499&type=locus
AMS	AT2G16910	RNA.regulation of transcription.bHLH,Basic Helix-Loop-Helix family	AMS__basic helix-loop-helix (bHLH) DNA-binding superfamily protein	A.thaliana	Plant J (2003) 33:413-423
AOG1	AT5G57790	not assigned.unknown	Encodes a nuclear localized protein of unknown function that is involved in pollen and embryo sac development	A.thaliana	J Integr Plant Biol (2015) 57:1003-1016
ARP6	AT3G33520	cell.organisation	ARP6_ATARP6_ESD1_SUF3__actin-related protein 6	A.thaliana	https://www.arabidopsis.org/servlets/TairObject?id=40458&type=locus
ARPC3	AT1G60430	cell.organisation	ARPC3__actin-related protein C3	A.thaliana	https://www.arabidopsis.org/servlets/TairObject?id=136371&type=locus
ASIL1	AT1G54060	RNA.regulation of transcription.Trihelix, Triple-Helix transcription factor family	ASIL1__6B-interacting protein 1-like 1	A.thaliana	Plant Cell (2009) 21:54-71
ASY1	AT1G67370	RNA.regulation of transcription.putative transcription regulator	ASY1_ATASY1__DNA-binding HORMA family protein	A.thaliana	PLoS Genet (2009) 5(9):e1000654
AT1G53330	AT1G53330	not assigned.no ontology.pentatricopeptide (PPR) repeat-containing protein	Pentatricopeptide repeat (PPR) superfamily protein	A.thaliana	Genetica (2006) 128:395-407
AT2G27700	AT2G27700	protein.synthesis.initiation	eukaryotic translation initiation factor 2 family protein / eIF-2 family protein	A.thaliana	https://www.arabidopsis.org/servlets/TairObject?id=31842&type=locus
AT5G11760	AT5G11760	not assigned.unknown	stress response protein	A.thaliana	https://www.arabidopsis.org/servlets/TairObject?id=31842&type=locus
AT5G37490	AT5G37490	RNA.regulation of transcription.PHOR1/hormone metabolism.gibberelin.signal transduction	ARM repeat superfamily protein	A.thaliana	https://www.arabidopsis.org/servlets/TairObject?id=31842&type=locus
AtPV42a	AT1G15330	not assigned.no ontology	Cystathionine beta-synthase (CBS) protein	A.thaliana	PLoS ONE (2011) 6(4):e19033
AXY3/XYL1	AT1G68560	misc.gluco-, galacto- and mannosidases.alpha-galactosidase	ATXYL1_AXY3_TRG1_XYL1__alpha-xylosidase 1	A.thaliana	Planta (2011) 233:707-719
BAM3	AT4G20270	Signaling. Receptor kinase	BAM3__Leucine-rich receptor-like protein kinase family protein	A.thaliana	Plant J (2006) 45:1-16
BcRISP1	AT5G13440	mitochondrial electron transport / ATP synthesis.cytochrome c reductase	Ubiquinol-cytochrome C reductase iron-sulfur subunit	B.rapa	Hortic Res (2014) 1:14062
BGAL10	AT5G63810	misc.gluco-, galacto- and mannosidases.beta-galactosidase	AtBGAL10_BGAL10__beta-galactosidase 10	A.thaliana	Plant Physiol (2012) 158:1146-1157
BIIDXI	AT4G32460	not assigned.unknown	Protein of unknown function, DUF642	A.thaliana	BMC Plant Biol (2014) 14:338
BIN1/DWF2	AT4G39400	hormone metabolism.brassinosteroid.signal transduction.BRI	ATBRI1_BIN1_BRI1_CBB2_DWF2__Leucine-rich receptor-like protein kinase family protein	A.thaliana	J Biosciences (2016) 41:727-742
Bna.ARF18	AT3G61830	hormone metabolism. Auxin. Signal transduction	Auxin response factor 18	B.napus	Proc Natl Acad Sci USA (2015) 112(37):E5123-E5132
BoMF2	AT2G42940	RNA.regulation of transcription. AT-hook family transcription factor	Encodes a nuclear matrix protein with AT-hook DNA binding motifs that acts in the maintenance of genomic integrity by silencing TEs and repeat-containing genes through epigenetic machinery	B.oleracea	Mol Biol Rep (2014) 41:2005-2014
BPC3	AT1G68120	RNA.regulation of transcription.BBR/BPC	ATBPC3_BPC3__basic pentacysteine 3	A.thaliana	https://www.arabidopsis.org/servlets/TairObject?id=137063&type=locus
BrARP1	AT5G40950	protein.synthesis.ribosomal protein.prokaryotic.chloroplast.50S subunit.L27	ribosomal protein large subunit 27	B.rapa	Mol Biol Rep (2013) 40:197-209
BrDRM1	AT1G28330	development.unspecified	dormancy-associated protein (DRM1)	B.rapa	Mol Biol Rep (2013) 40:197-209
BT2	AT3G48360	protein.degradation.ubiquitin.E3.BTB/POZ Cullin3.BTB/POZ	ATBT2_BT2__BTB and TAZ domain protein 2	A.thaliana	Plant J (2009) 58:109-121
BT3	AT1G05690	protein.degradation.ubiquitin.E3.BTB/POZ Cullin3.BTB/POZ	BT3__BTB and TAZ domain protein 3	A.thaliana	Plant J (2009) 58:109-121
BT4	AT5G67480	RNA.regulation of transcription.Transcriptional Adaptor Zinc Bundle (TAZ) domain family	ATBT4_BT4__BTB and TAZ domain protein 4	A.thaliana	Plant J (2009) 58:109-121
BT5	AT4G37610	protein.degradation.ubiquitin.E3.BTB/POZ Cullin3.BTB/POZ	BT5__BTB and TAZ domain protein 5	A.thaliana	Plant J (2009) 58:109-121
CAC3	AT2G38040	lipid metabolism.FA synthesis and FA elongation.Acetyl CoA Carboxylation.heteromeric Complex.alpha Carboxyltransferase	CAC3__acetyl Co-enzyme a carboxylase carboxyltransferase alpha subunit	A.thaliana	https://www.arabidopsis.org/servlets/TairObject?id=35467&type=locus
CASP1	AT2G36100	cell wall.modification	CASP1__Uncharacterised protein family (UPF0497)	A.thaliana	https://www.arabidopsis.org/servlets/TairObject?id=33533&type=locus
CBSX	AT1G80090	not assigned.no ontology	CBSX4__Cystathionine beta-synthase (CBS) family protein	A.thaliana	PLoS ONE (2011) 6(4):e19033
CcCCoAOMT1	AT4G34050	secondary metabolism.phenylpropanoids.lignin biosynthesis.CCoAOMT	CCoAOMT1__S-adenosyl-L-methionine-dependent methyltransferases superfamily protein	C. capsularis	Gene (2014) 546:398-402
CHM	AT3G24320	DNA.repair	ATMSH1_CHM_CHM1_MSH1__MUTL protein homolog 1	A.thaliana	https://www.arabidopsis.org/servlets/TairObject?id=37858&type=locus
CINV1	AT1G35580	major CHO metabolism.degradation.sucrose.invertases.neutral	A/N-InvG_CINV1__cytosolic invertase 1	A.thaliana	Plant Mol Biol (2007) 64:575-587
CLASP	AT2G20190	cell.division	ATCLASP_CLASP__CLIP-associated protein	A.thaliana	https://www.arabidopsis.org/servlets/TairObject?id=34828&type=locus
CLE44	AT4G13195	not assigned.unknown	CLE44__CLAVATA3/ESR-RELATED 44	A.thaliana	https://www.arabidopsis.org/servlets/TairObject?id=31842&type=locus
CLI1	AT3G02130	signalling.receptor kinases.misc	CLI1_RPK2_TOAD2__receptor-like protein kinase 2	A.thaliana	Plant J (2007) 50:751-766
CNGC9	AT4G30560	transport.cyclic nucleotide or calcium regulated channels	ATCNGC9_CNGC9__cyclic nucleotide gated channel 9	A.thaliana	https://www.arabidopsis.org/servlets/TairObject?id=127143&type=locus
COM1	AT3G52115	not assigned.unknown	ATCOM1_ATGR1_COM1_GR1__gamma response gene 1	A.thaliana	https://www.arabidopsis.org/servlets/TairObject?id=31842&type=locus
CRB	AT1G09340	not assigned.unknown	CRB_CSP41B_HIP1.3__chloroplast RNA binding	A.thaliana	Plant Mol Biol (2008) 67:389-401
CRC	AT1G69180	RNA.regulation of transcription.C2C2(Zn) YABBY family	CRC__Plant-specific transcription factor YABBY family protein	A.thaliana	Plant Cell (2008) 20:901-919
CSP2	AT4G38680	stress.abiotic.cold	ATCSP2_CSDP2_CSP2_GRP2__glycine rich protein 2	A.thaliana	J Exp Bot (2009) 60(3):1047-1062
CSP41A	AT3G63140	RNA.regulation of transcription.unclassified	CSP41A__chloroplast stem-loop binding protein of 41 kDa	A.thaliana	J Exp Bot (2009) 60(3):1047-1062
CsSUP	AT3G23130	RNA.regulation of transcription.C2H2 zinc finger family	Flower-specific gene controlling the boundary of the stamen and carpel whorls. Similar to zinc finger transcription factors	C.sativus	PLoS ONE (2013) 9(1):e86192
CUC2	AT5G53950	RNA.regulation of transcription. NAC family transcription factor	Transcriptional activator of the NAC gene family, with CUC1 redundantly required for embryonic apical meristem formation	A.thaliana	https://www.arabidopsis.org/servlets/TairObject?id=132004&type=locus
CVP1	AT1G20330	hormone metabolism.brassinosteroid.synthesis-degradation.sterols.SMT2	CVP1_FRL1_SMT2__sterol methyltransferase 2	A.thaliana	Biotechnol Bioproc E (2007) 12:157-164
CYP72C1	AT1G17060	hormone metabolism.brassinosteroid.synthesis-degradation.BRs.metabolic regulation	CHI2_CYP72C1_SHK1_SOB7__cytochrome p450 72c1	A.thaliana	Plant J (2005) 42:13-22
CYP78A9	AT3G61880	cytochrome P450	CYP78A9__cytochrome p450 78a9	A.thaliana	Plant Cell (2000) 12:1541-1550
DOF4.2	AT4G21030	RNA.regulation of transcription.C2C2(Zn) DOF zinc finger family	ATDOF4.2_ATDOF4;2__Dof-type zinc finger domain-containing protein	A.thaliana	Biochem J (2013) 449:373-388
DOF4.4	AT4G21050	RNA.regulation of transcription.C2C2(Zn) DOF zinc finger family	AtDOF4.4_DOF4.4__Dof-type zinc finger domain-containing protein	A.thaliana	Biochem J (2013) 449:373-388
EDA13	AT2G47990	protein.synthesis.ribosome biogenesis.Pre-rRNA processing and modifications.WD-repeat proteins/RNA.transcription/development.unspecified	EDA13_EDA19_SWA1__transducin family protein / WD-40 repeat family protein	A.thaliana	Plant Cell (2005) 17:2340-2354
EER5	AT2G19560	protein.degradation.ubiquitin.proteasom	AtTHP1_EER5_ESSP1__proteasome family protein	A.thaliana	Plant Physiol Bioch (2012) 58:142-150
EFD	AT3G54150	development.unspecified	S-adenosyl-L-methionine-dependent methyltransferases superfamily protein	A.thaliana	New Phytol (2014) 203:140-154
EMB166	AT5G03800	not assigned.no ontology.pentatricopeptide (PPR) repeat-containing protein	EMB166_EMB175_EMB1899__Pentatricopeptide repeat (PPR) superfamily protein	A.thaliana	https://www.arabidopsis.org/servlets/TairObject?id=31842&type=locus
ER	AT2G26330	signalling.receptor kinases.leucine rich repeat XIII	ER_QRP1__Leucine-rich receptor-like protein kinase family protein	A.thaliana	Plant J (2010) 61:83-95
ERF3	AT1G50640	hormone metabolism.ethylene.signal transduction	ATERF3_ERF3__ethylene responsive element binding factor 3	A.thaliana	PLoS ONE (2014) 9(7):e101995
FATA2	AT4G13050	lipid metabolism.FA synthesis and FA elongation.ACP thioesterase	Acyl-ACP thioesterase	A.thaliana	Plant Mol Biol Rep (2013) 31:1368-1375
FAX1	AT3G57280	not assigned.unknown	Transmembrane proteins 14C	A.thaliana	PLoS Biol (2015)13(2):e1002053
FIS1	AT1G02580	development.unspecified	EMB173_FIS1_MEA_SDG5__SET domain-containing protein	A.thaliana	US Patent (2011) 7994402
FLA3	AT2G24450	cell wall.cell wall proteins.AGPs.AGP	FLA3__FASCICLIN-like arabinogalactan protein 3 precursor	A.thaliana	Plant J (2010) 64:482-497
FLA4	AT3G46550	cell wall.cell wall proteins.AGPs.AGP	FLA4_SOS5__Fasciclin-like arabinogalactan family protein	A.thaliana	https://www.arabidopsis.org/servlets/TairObject?id=31842&type=locus
FUL	AT5G60910	development.unspecified	AGL8_FUL__AGAMOUS-like 8	A.thaliana	Plant Cell (2014) 26:89-101
GA20ox2?	AT5G51810	hormone metabolism.gibberelin.synthesis-degradation.GA20 oxidase	AT2353_ATGA20OX2_GA20OX2__gibberellin 20 oxidase 2	A.thaliana	Plant Cell (2008) 20:320-336
GA3OX1	AT1G15550	hormone metabolism.gibberelin.synthesis-degradation.GA3 oxidase	ATGA3OX1_GA3OX1_GA4__gibberellin 3-oxidase 1	A.thaliana	Plant Cell (2008) 20:320-336
GA3OX4	AT1G80330	hormone metabolism.gibberelin.synthesis-degradation.GA3 oxidase	ATGA3OX4_GA3OX4__gibberellin 3-oxidase 4	A.thaliana	Plant Cell Physiol (2005) 46(8):1317-1325
GbAGL2	AT5G15800	RNA.regulation of transcription.MADS box transcription factor family/development.unspecified	AGL2_SEP1__K-box region and MADS-box transcription factor family protein	G.barbadense	J Biosciences (2009) 34:941-951
GGT1	AT4G39640	stress.abiotic	GGT1__gamma-glutamyl transpeptidase 1	A.thaliana	Plant Physiol Bioch (2017) 115:44-56
GGT2	AT4G39650	redox.ascorbate and glutathione.glutathione	GGT2__gamma-glutamyl transpeptidase 2	A.thaliana	Plant Physiol Bioch (2017) 115:44-56
GhWBC1	AY255521.1			G.hirsutum	Plant Physiol (2003) 133:580-588
GID1A	AT3G05120	hormone metabolism.gibberelin.signal transduction	ATGID1A_GID1A__alpha/beta-Hydrolases superfamily protein	A.thaliana	Plant Cell (2006)18:3399-3414
GID1B	AT3G63010	hormone metabolism.gibberelin.signal transduction	ATGID1B_GID1B__alpha/beta-Hydrolases superfamily protein	A.thaliana	Plant Cell (2006) 18:3399-3414
GID1C	AT5G27320	hormone metabolism.gibberelin.signal transduction	ATGID1C_GID1C__alpha/beta-Hydrolases superfamily protein	A.thaliana	Plant Cell (2006) 18:3399-3414
GmYUCCA5	Glyma.04G070100	hormone metabolism. Auxin. Synthesis	Encodes a YUCCA-like putative flavin monooxygenase	G.max	Plant Growth Regu (2017) 81:265-275
GRDP1	AT2G22660	not assigned.no ontology.glycine rich proteins	Protein of unknown function (duplicated DUF1399)	A.thaliana	Biochem Biophys Res Commun (2017) 486(2):252-256
GRP2B	AT2G21060	RNA.regulation of transcription.GRP	ATCSP4_ATGRP2B_GRP2B__glycine-rich protein 2B	A.thaliana	Biochem Biophys Res Commun (2017) 486(2):252-256
GSL7	AT1G06490	minor CHO metabolism.callose	ATGSL07_CalS7_GSL07_GSL7_atgsl7__glucan synthase-like 7	A.thaliana	Plant J (2011) 65:1-14
ATHEMN1	AT5G63290	tetrapyrrole synthesis.coproporphyrinogen III oxidase	Radical SAM superfamily protein	A.thaliana	Plant Physiol (2017) 174:258-275
HOS1	AT2G39810	not assigned.unknown	ESD6_HOS1__ubiquitin-protein ligases	A.thaliana	https://www.arabidopsis.org/servlets/TairObject?id=35204&type=locus
HPGT1	AT5G53340	protein.postranslational modification	Galactosyltransferase family protein	A.thaliana	Plant J (2015) 81:736-748
HPGT2	AT4G32120	misc.UDP glucosyl and glucoronyl transferases	Galactosyltransferase family protein	A.thaliana	Plant J (2015) 81:736-746
HPGT3	AT2G25300	protein.glycosylation	Galactosyltransferase family protein	A.thaliana	Plant J (2015) 81:736-747
HSP70	AT3G12580	stress.abiotic.heat	ATHSP70_HSP70__heat shock protein 70	A.thaliana	J Plant Res (2017) 130:349-363
IND	AT4G00120	RNA.regulation of transcription.bHLH,Basic Helix-Loop-Helix family	EDA33_GT140_IND_IND1__basic helix-loop-helix (bHLH) DNA-binding superfamily protein	A.thaliana	Cell (2004) 116:843-853
KNAT3	AT5G25220	RNA.regulation of transcription.HB,Homeobox transcription factor family	KNAT3__KNOTTED1-like homeobox gene 3	A.thaliana	Plant J (1997) 11:853-861
LDAP1	AT1G67360	not assigned.no ontology	Rubber elongation factor protein (REF)	A.thaliana	https://www.arabidopsis.org/servlets/TairObject?id=137359&type=locus
LEW3	AT2G40190	not assigned.no ontology	LEW3__UDP-Glycosyltransferase superfamily protein	A.thaliana	Plant J (2009) 60:983-999
LFR	AT3G22990	not assigned.unknown	LFR__ARM repeat superfamily protein	A.thaliana	Plant Mol Biol (2009) 69:121-131
LNG1	AT5G15580	not assigned.unknown	LNG1_TRM2__longifolia1	A.thaliana	Development (2006) 133:4305-4314
LNG2	AT3G02170	not assigned.unknown	LNG2_TRM1__longifolia2	A.thaliana	Development (2006) 133:4305-4314
LPAT2	AT3G57650	lipid metabolism.Phospholipid synthesis.1-acylglycerol-3-phosphate O-acyltransferase	LPAT2__lysophosphatidyl acyltransferase 2	A.thaliana	Plant Cell (2005) 17:1073-1089
LSM1A	AT1G19120	RNA.processing	LSM1A__Small nuclear ribonucleoprotein family protein	A.thaliana	Plant Cell (2014) 24:4930-4947
LSM1B	AT3G14080	RNA.processing	LSM1B__Small nuclear ribonucleoprotein family protein	A.thaliana	Plant Cell (2013) 24:4930-4947
LSM8	AT1G65700	RNA.processing	AtLSM8_LSM8__Small nuclear ribonucleoprotein family protein	A.thaliana	Plant Cell (2012) 24:4930-4947
MaEF1A?	AT5G60390	protein.synthesis.elongation	GTP binding Elongation factor Tu family protein	M.acuminate	Biologia Plantarum (2016) 60:435-442
miR156	AT5G55835	micro RNA, natural antisense etc	MIR156H__MIR156H; miRNA	A.thaliana	Plant Cell Tiss Organ Cult (2013) 112:343-351
miR172	AT2G28056	micro RNA, natural antisense etc	MIR172_MIR172A__MIR172/MIR172A; miRNA	A.thaliana	Nat Plants (2015) 1:15036
miR396	AT2G10606	micro RNA, natural antisense etc	MIR396A__MIR396A; miRNA	A.thaliana	Sci Rep (2017) 7:1-15
miR397b	AT4G13555	micro RNA, natural antisense etc	MIR397B__MIR397B; miRNA	A.thaliana	Plant Biotechnol J (2014) 12:1132-1142
MLH1	AT4G09140	DNA.repair	ATMLH1_MLH1__MUTL-homologue 1	A.thaliana	Plant J (2007) 51:431-440
MMS21	AT3G15150	not assigned.unknown	ATMMS21_HPY2_MMS21__RING/U-box superfamily protein	A.thaliana	BMC Plant Biol (2014) 14:1-12
MOB1A	AT5G45550	not assigned.no ontology	MOB1-like__Mob1/phocein family protein	A.thaliana	PLoS Genet (2016): 12(3):e1005923
MSH4	AT4G17380	DNA.repair	ATMSH4_MSH4__MUTS-like protein 4	A.thaliana	Gene Dev (2004) 18:2557-2570
MSH5	AT3G20475	DNA.repair	ATMSH5_MSH5__MUTS-homologue 5	A.thaliana	Plant Physiol (2012) 159:710-720
NMNAT	AT5G55810	Co-factor and vitamine metabolism	AtNMNAT_NMNAT__nicotinate/nicotinamide mononucleotide adenyltransferase	A.thaliana	https://www.arabidopsis.org/servlets/TairObject?id=31842&type=locus
NTT	AT3G57670	RNA.regulation of transcription.C2H2 zinc finger family	NTT_WIP2__C2H2-type zinc finger family protein	A.thaliana	Mol Cells (2013) 35:519-525
OM64	AT5G09420	protein.targeting.chloroplast	ATTOC64-V_AtmtOM64_MTOM64_OM64_TOC64-V__translocon at the outer membrane of chloroplasts 64-V	A.thaliana	https://www.arabidopsis.org/servlets/TairObject?id=31842&type=locus
PeCPD	AT5G05690	hormone metabolism. Brassinosteroid. Synthesis	Encodes a member of the CP90A family, a cytochrome P450 monooxygenase which converts 6-deoxocathasterone to 6-deoxoteasterone in the late C6 oxidation pathway and cathasterone to teasterone in the early C6 oxidation pathway of brassinolide biosynthesis	P.euphratica	J Biosciences (2016) 41:727-742
PeDWF4	AT3G50660	hormone metabolism. Brassinosteroid. Synthesis	CYP90B gene family, a 22α hydroxylase whose reaction is a rate-limiting step in brassinosteroid biosynthetic pathway.	P.euphratica	J Biosciences (2016) 41:727-742
PEX11A	AT1G47750	cell.organisation	PEX11A__peroxin 11A	A.thaliana	https://www.arabidopsis.org/servlets/TairObject?id=137359&type=locus
PEX4	AT5G25760	protein.degradation.ubiquitin.E2	PEX4_UBC21__peroxin4	A.thaliana	Plant J (2009) 58:109-121
PEX6	AT1G03000	protein.degradation.AAA type	PEX6__peroxin 6	A.thaliana	Proc Natl Acad Sci USA (2004) 101:1786-1791
PM-ANT	AT5G56450	transport.metabolite transporters at the mitochondrial membrane	PM-ANT__Mitochondrial substrate carrier family protein	A.thaliana	Trends Plant Sci (2016) 21(8):662-676
PMS1	AT4G02460	DNA.repair	AtPMS1_PMS1__DNA mismatch repair protein, putative	A.thaliana	Plant Mol Biol (2009) 69:675-684
PRD1	AT4G14180	not assigned.unknown	AtPRD1_PRD1__putative recombination initiation defect 1	A.thaliana	https://www.arabidopsis.org/servlets/TairObject?id=31842&type=locus
PTRE1	AT3G53970	protein.degradation.ubiquitin.proteasom	proteasome inhibitor-related	A.thaliana	Nat Commun (2017)7:1-9
RAB	AT5G06070	RNA.regulation of transcription.C2H2 zinc finger family	RAB_RBE__C2H2 and C2HC zinc fingers superfamily protein	A.thaliana	Development (2011) 138:3591
RBL	AT3G55510	not assigned.unknown	RBL__Noc2p family	A.thaliana	Plant Cell (2008) 20:901-919
REM22	AT3G17010	RNA.regulation of transcription.B3 transcription factor family	REM22__AP2/B3-like transcriptional factor family protein	A.thaliana	https://www.arabidopsis.org/servlets/TairObject?id=37662&type=locus
RHF1A	AT4G14220	protein.degradation.ubiquitin.E3.RING	RHF1A__RING-H2 group F1A	A.thaliana	Plant Cell (2008) 20:1538-1554
RHF2A	AT5G22000	protein.degradation.ubiquitin.E3.RING	RHF2A__RING-H2 group F2A	A.thaliana	Plant Cell (2008) 20:1538-1554
RMI1	AT5G63540	not assigned.unknown	ATRMI1_BLAP75_RMI1__Domain of unknown function (DUF1767)	A.thaliana	PLoS Genet (2008) 4(12):e1000309
RPA1A	AT2G06510	protein.degradation	ATRPA1A_ATRPA70A_RPA1A_RPA70A__replication protein A 1A	A.thaliana	The EMBO Journal (2009) 28:394-404
RPL24	AT3G53020	protein.synthesis.ribosomal protein.eukaryotic.60S subunit.L24	RPL24_RPL24B_STV1__Ribosomal protein L24e family protein	A.thaliana	Plant Cell (2005) 17:2940-2953
SASP	AT3G14067	protein.degradation.subtilases	Subtilase family protein	A.thaliana	https://www.arabidopsis.org/servlets/TairObject?id=37915&type=locus
SAT32	AT1G27760	not assigned.no ontology	ATSAT32_SAT32__interferon-related developmental regulator family protein / IFRD protein family	A.thaliana	Physiol Plantarum (2009) 135:426-435
SHOC1	AT5G52290	not assigned.unknown	SHOC1__shortage in chiasmata 1	A.thaliana	Curr Biol (2008) 18:1432-1437
SHP1/2	AT3G58780	development.unspecified	AGL1_SHP1__K-box region and MADS-box transcription factor family protein	A.thaliana	Nature (2000) 404:766-770; Science (2002) 296:343-346
SMT3	AT1G76090	hormone metabolism.brassinosteroid.synthesis-degradation.sterols.SMT2	SMT3__sterol methyltransferase 3	A.thaliana	https://www.arabidopsis.org/servlets/TairObject?id=136975&type=locus
SNF4	AT1G09020	protein.postranslational modification	ATSNF4_KINβγ_SNF4__homolog of yeast sucrose nonfermenting 4	A.thaliana	https://www.arabidopsis.org/servlets/TairObject?id=30870&type=locus
SRS7	Bra025768			B.rapa	Biotechnol Lett (2012) 34:1561-1569
STURDY	AT3G63200	development.storage proteins	PLA IIIB_PLP9__PATATIN-like protein 9	A.thaliana	Plant Physiol (2001) 125:573-584
SUC3	AT2G02860	transport.sugars.sucrose	ATSUC3_ATSUT2_SUC3_SUT2__sucrose transporter 2	A.thaliana	Front Plant Sci (2016) 7:1464
SYP41	AT5G26980	cell.vesicle transport	ATSYP41_ATTLG2A_SYP41__syntaxin of plants 41	A.thaliana	https://www.arabidopsis.org/servlets/TairObject?id=131185&type=locus
TaTEF-7A	CJ655632.1			A.thaliana	J Exp Bot (2014) 65(18):5351-5365
TIC32-IVA	AT4G23430	misc.short chain dehydrogenase/reductase (SDR)	AtTic32-IVa_Tic32-IVa__NAD(P)-binding Rossmann-fold superfamily protein	A.thaliana	The Journal of Biological Chemistry (2004) 279(33):34756-34762
TPS1	AT1G78580	minor CHO metabolism.trehalose.TPS	ATTPS1_TPS1__trehalose-6-phosphate synthase	A.thaliana	https://www.arabidopsis.org/servlets/TairObject?id=137439&type=locus
TTG	AT5G24520	hormone metabolism. Auxin. Signal transduction	ATTTG1_TTG_TTG1_URM23__Transducin/WD40 repeat-like superfamily protein	A.thaliana	https://www.arabidopsis.org/servlets/TairObject?id=31842&type=locus
UBC22	AT5G05080	protein.degradation.ubiquitin.E2	ATUBC22_UBC22__ubiquitin-conjugating enzyme 22	A.thaliana	J Exp Bot (2016) 67(11):3277-3288
UBP15	AT1G17110	protein.degradation.ubiquitin.ubiquitin protease	UBP15__ubiquitin-specific protease 15	A.thaliana	Plant J (2008) 55:844-856
UBP16	AT4G24560	protein.degradation.ubiquitin.ubiquitin protease	UBP16__ubiquitin-specific protease 16	A.thaliana	Plant J (2008) 55:844-856
UBP17	AT5G65450	protein.degradation.ubiquitin	UBP17__ubiquitin-specific protease 17	A.thaliana	https://www.arabidopsis.org/servlets/TairObject?id=133842&type=locus
UBP26	AT3G49600	protein.degradation.ubiquitin.ubiquitin protease	ATUBP26_SUP32_UBP26__ubiquitin-specific protease 26	A.thaliana	Genetics (2008) 180:229-236
VLG	AT2G17740	not assigned.no ontology.DC1 domain containing protein	Cysteine/Histidine-rich C1 domain family protein	A.thaliana	Plant J (2017) 90:261-275
WOX14	AT1G20700	RNA.regulation of transcription.HB,Homeobox transcription factor family	ATWOX14_WOX14__WUSCHEL related homeobox 14	A.thaliana	BMC Evol Biol (2008); Development (2013) 140:2224-2234
XLG1	AT2G23460	signalling.G-proteins	ATXLG1_XLG1__extra-large G-protein 1	A.thaliana	Plant Physiol (2017) 173:1235-1246
YUC5	AT5G43890	hormone metabolism. Auxin.synthesis	SUPER1_YUC5__Flavin-binding monooxygenase family protein	A.thaliana	Plant Growth Regu (2017) 81:265-275
