# Supplementary material for: Maternal control of seed weight in rapeseed (Brassica napus L.): the causal link between the size of pod (mother, source) and seed (offspring, sink)
Source: Plant Biotechnol J. 2018 Nov 28;17(4):736–49. doi: 10.1111/pbi.13011 (PMC6419582; doi:10.1111/pbi.13011)
Supplement: Supplementary file 15 — Table S7 (a) Details of the 486 DEGs identified in seeds of two contrasting pools. (b) Functional classification of the 486 DEGs identified in the seed of two contrasting pools. (c) Seed weight genes collected from literature and websites. [file PBI-17-736-s011.xlsx]

## Sheet: A
Table S7A Details of the 486 DEGs identified in seeds of two contrasting pools.
B. napus gene ID	RNA ID	Up-Down-Regulation(large-seed RILs pool/small-seed RILs pool)	log2 Ratio(large-seed RILs pool/small-seed RILs pool)	P-value	FDR	Chr	Start	End	A. thaliana ortholog	Functional classificationa	Annotation
BnaA01g00770D	GSBRNA2T00121540001	Up	1.09893	9.71e-13	1.31e-10	chrA01	449126	451956	AT4G36980	not assigned.unknown
BnaA01g01750D	GSBRNA2T00121425001	Down	-1.01588	1.37e-24	4.49e-22	chrA01	912823	924158	AT4G35800	RNA.transcription	NRPB1_RNA_POL_II_LS_RNA_POL_II_LSRNA_POL_II_LS_RPB1__RNA polymerase II large subunit
BnaA01g01920D	GSBRNA2T00121408001	Down	-1.92707	1.5e-05	0.000481611	chrA01	971651	973054	AT4G35540	RNA.regulation of transcription.General Transcription	PTF2__zinc ion binding;transcription regulators
BnaA01g04850D	GSBRNA2T00121067001	Up	1.02842	4.78e-09	3.31e-07	chrA01	2250612	2252849	AT4G32060	signalling.calcium	calcium-binding EF hand family protein
BnaA01g05440D	GSBRNA2T00073964001	Down	-2.036	5.75e-09	3.92e-07	chrA01	2527737	2528126	AT4G39340	not assigned.unknown	EC1.4__Protein of unknown function (DUF1278)
BnaA01g08270D	GSBRNA2T00058110001	Down	-1.73708	6.18e-51	3.12e-48	chrA01	3939053	3942170	AT4G28650	signalling.receptor kinases.leucine rich repeat XI	Leucine-rich repeat transmembrane protein kinase family protein
BnaA01g08350D	GSBRNA2T00058099001	Up	2.67208	3.24e-14	6.28e-12	chrA01	4009040	4011029	AT4G28520	development.storage proteins	CRC_CRU3__cruciferin 3
BnaA01g10280D	GSBRNA2T00131465001	Down	-1.37075	1.36e-10	1.22e-08	chrA01	5130556	5139145	AT1G80070	RNA.processing.splicing	EMB14_EMB177_EMB33_SUS2__Pre-mRNA-processing-splicing factor
BnaA01g11330D	GSBRNA2T00131599001	Down	-2.02521	1.6e-11	1.68e-09	chrA01	5639151	5641956	AT4G21480	transport.sugars	STP12__sugar transporter protein 12
BnaA01g15860D	GSBRNA2T00149522001	Up	1.07621	2.31e-10	2.01e-08	chrA01	8148307	8149728	AT4G26740	development.unspecified	ATPXG1_ATS1_AtCLO1_CLO1__seed gene 1
BnaA01g16180D	GSBRNA2T00149488001	Up	1.82775	6.7e-12	7.44e-10	chrA01	8271681	8272223	AT4G27140	development.storage proteins	AT2S1_SESA1__seed storage albumin 1
BnaA01g16220D	GSBRNA2T00149483001	Up	1.79217	0	0	chrA01	8294137	8294685	AT4G27150	development.storage proteins	AT2S2_SESA2__seed storage albumin 2
BnaA01g16230D	GSBRNA2T00149482001	Up	2.13252	9.75e-14	1.76e-11	chrA01	8303580	8304125	AT4G27160	development.storage proteins	AT2S3_SESA3__seed storage albumin 3
BnaA01g17200D	GSBRNA2T00051713001	Up	1.61069	3.41e-12	4.09e-10	chrA01	9041899	9042438	AT4G27140	development.storage proteins	AT2S1_SESA1__seed storage albumin 1
BnaA01g17290D	GSBRNA2T00051703001	Up	1.62053	3.11e-05	0.0009186	chrA01	9076220	9077222	AT4G16500	protein.degradation.cysteine protease	AtCYS4_CYS4__Cystatin/monellin superfamily protein
BnaA01g19460D	GSBRNA2T00054049001	Down	-1.17437	2.04e-25	6.87e-23	chrA01	10927957	10929312	AT3G51430	secondary metabolism.N misc.alkaloid-like	SSL5_YLS2__Calcium-dependent phosphotriesterase superfamily protein
BnaA01g27540D	GSBRNA2T00057566001	Down	-1.17525	6.11e-11	5.83e-09	chrA01	19228618	19231040	AT3G16860	cell wall.cellulose synthesis.COBRA	COBL8__COBRA-like protein 8 precursor
BnaA01g29500D	GSBRNA2T00067261001	Up	1.22305	3.13e-06	0.000120862	chrA01	20436326	20437742	AT3G14220	misc.myrosinases-lectin-jacalin	GDSL-like Lipase/Acylhydrolase superfamily protein
BnaA01g29630D	GSBRNA2T00067247001	Down	-1.51774	4.94e-08	2.86e-06	chrA01	20485324	20487651	AT3G14067	protein.degradation.subtilases	Subtilase family protein
BnaA01g32660D	GSBRNA2T00057513001	Up	1.0289	2.28e-06	9.05e-05	chrA01	21996556	21996833	AT3G06700	protein.synthesis.ribosomal protein.eukaryotic.60S subunit.L29	Ribosomal L29e protein family
BnaA01g33640D	GSBRNA2T00015319001	Down	-1.01142	1.61e-17	3.8e-15	chrA01	22768578	22774031	AT3G04240	protein.glycosylation	SEC__Tetratricopeptide repeat (TPR)-like superfamily protein
BnaA01g34170D	GSBRNA2T00015387001	Down	-3.94838	7.37e-08	4.13e-06	chrA01	23073371	23074306	ATCG00120	PS.lightreaction.ATP synthase.alpha subunit	ATPA__ATP synthase subunit alpha
BnaA01g34180D	GSBRNA2T00015388001	Down	-4.13714	4.76e-13	7.21e-11	chrA01	23074375	23074843	ATCG00130	PS.lightreaction.ATP synthase.subunit B (ATPF)	ATPF__ATPase, F0 complex, subunit B/B', bacterial/chloroplast
BnaA01g34380D	GSBRNA2T00015419001	Down	-1.15565	2.15e-05	0.000665737	chrA01	23211959	23214979	AT3G03440	not assigned.no ontology.armadillo/beta-catenin repeat family protein	ARM repeat superfamily protein
BnaA01g36280D	GSBRNA2T00016519001	Up	1.01911	1.3e-05	0.000426891	chrA01_random	1696607	1698169	AT1G61800	transport.metabolite transporters at the envelope membrane	ATGPT2_GPT2__glucose-6-phosphate/phosphate translocator 2
BnaA02g00040D	GSBRNA2T00143572001	Up	1.41428	5.94e-11	5.7e-09	chrA02	19463	23217	AT5G09640	protein.degradation	SCPL19_SNG2__serine carboxypeptidase-like 19
BnaA02g01580D	GSBRNA2T00143388001	Down	-1.17512	2.96e-14	5.77e-12	chrA02	742632	746543	AT5G13390	not assigned.unknown	NEF1__no exine formation 1
BnaA02g02290D	GSBRNA2T00143304001	Down	-1.18683	2.57e-05	0.000778069	chrA02	1010408	1012823	AT5G14740	TCA / org transformation.carbonic anhydrases	BETA CA2_CA18_CA2__carbonic anhydrase 2
BnaA02g22840D	GSBRNA2T00084878001	Down	-1.04665	1.7e-10	1.5e-08	chrA02	15348472	15352276	AT5G44700	signalling.receptor kinases.leucine rich repeat XI	EDA23_GSO2__Leucine-rich repeat transmembrane protein kinase
BnaA02g23820D	GSBRNA2T00035153001	Down	-4.63804	4.39e-07	2.08e-05	chrA02	17129965	17131061	AT4G22770	RNA.regulation of transcription.putative transcription regulator	AHL2__AT hook motif DNA-binding family protein
BnaA02g24250D	GSBRNA2T00091700001	Up	1.33702	8.95e-11	8.33e-09	chrA02	17621994	17625172	AT5G46050	transport.peptides and oligopeptides	ATPTR3_AtNPF5.2_NPF5.2_PTR3__peptide transporter 3
BnaA02g24840D	GSBRNA2T00063429001	Up	1.10916	0	0	chrA02	18152568	18155209	AT5G46930	misc.invertase/pectin methylesterase inhibitor family protein	Plant invertase/pectin methylesterase inhibitor superfamily protein
BnaA02g25490D	GSBRNA2T00041626001	Up	1.62597	4.86e-08	2.82e-06	chrA02	18733150	18734767	AT5G47500	cell wall.pectin*esterases.PME	PME5__Pectin lyase-like superfamily protein
BnaA02g29000D	GSBRNA2T00093775001	Up	1.15627	3.97e-13	6.2e-11	chrA02	21253762	21254724	AT3G27660	lipid metabolism.TAG synthesis	OLE3_OLEO4__oleosin 4
BnaA02g29010D	GSBRNA2T00093773001	Up	1.12297	0	0	chrA02	21257598	21258481	AT3G27690	PS.lightreaction.photosystem II.LHC-II	LHCB2_LHCB2.3_LHCB2.4__photosystem II light harvesting complex gene 2.3
BnaA02g30780D	GSBRNA2T00055417001	Up	1.06296	5e-14	9.49e-12	chrA02	22208869	22213637	AT2G16980	not assigned.unknown	Major facilitator superfamily protein
BnaA02g30900D	GSBRNA2T00055401001	Up	1.14376	7.39e-13	1.04e-10	chrA02	22291875	22296175	AT3G02400	RNA.regulation of transcription.putative transcription regulator	SMAD/FHA domain-containing protein
BnaA02g33780D	GSBRNA2T00047556001	Down	-1.18118	5.75e-14	1.08e-11	chrA02	24212057	24214047	AT5G63590	secondary metabolism.flavonoids.flavonols.flavonol synthase (FLS)	ATFLS3_FLS3__flavonol synthase 3
BnaA02g34030D	GSBRNA2T00047523001	Up	1.10944	6.91e-06	0.000244852	chrA02	24329997	24330685	AT5G64040	PS.lightreaction.photosystem I.PSI polypeptide subunits	PSAN__photosystem I reaction center subunit PSI-N, chloroplast, putative / PSI-N, putative (PSAN)
	GSBRNA2T00028012001	Up	1.50832	5.8e-10	4.74e-08	chrA02_random	160806	163194	AT4G11560	RNA.regulation of transcription.putative transcription regulator	bromo-adjacent homology (BAH) domain-containing protein
BnaA03g00100D	GSBRNA2T00049186001	Up	1.12129	1.69e-05	0.000534979	chrA03	25932	27418	AT5G01920	protein.postranslational modification	STN8__Protein kinase superfamily protein
BnaA03g00210D	GSBRNA2T00049202001	Up	1.59078	1.97e-11	2.04e-09	chrA03	85083	86745	AT5G01670	minor CHO metabolism.others	NAD(P)-linked oxidoreductase superfamily protein
BnaA03g02820D	GSBRNA2T00129741001	Up	1.15859	1.92e-11	1.99e-09	chrA03	1361225	1364146	AT5G10140	RNA.regulation of transcription.MADS box transcription factor family	AGL25_FLC_FLF_RSB6__K-box region and MADS-box transcription factor family protein
BnaA03g03640D	GSBRNA2T00129840001	Up	1.13871	3.18e-07	1.56e-05	chrA03	1729386	1731003	AT5G11900	protein.synthesis.initiation	Translation initiation factor SUI1 family protein
BnaA03g04590D	GSBRNA2T00129952001	Down	-1.02748	1.56e-30	5.88e-28	chrA03	2138855	2140306	AT5G13930	secondary metabolism.flavonoids.chalcones.naringenin-chalcone synthase	ATCHS_CHS_TT4__Chalcone and stilbene synthase family protein
BnaA03g06530D	GSBRNA2T00130172001	Up	2.10535	1.79e-07	9.33e-06	chrA03	2920562	2920930	AT5G17340	not assigned.no ontology	Putative membrane lipoprotein
BnaA03g06550D	GSBRNA2T00130175001	Up	2.37928	9.11e-07	4.04e-05	chrA03	2924383	2924745	AT5G17340	not assigned.no ontology	Putative membrane lipoprotein
BnaA03g06560D	GSBRNA2T00130177001	Up	2.67824	5.33e-06	0.000193768	chrA03	2933618	2933980	AT5G17340	not assigned.no ontology	Putative membrane lipoprotein
BnaA03g06940D	GSBRNA2T00003005001	Up	1.46412	2.13e-11	2.19e-09	chrA03	3072642	3073202	AT4G27170	development.storage proteins	AT2S4_SESA4__seed storage albumin 4
BnaA03g09150D	GSBRNA2T00148787001	Up	1.93182	4.52e-07	2.14e-05	chrA03	4122603	4124852	AT5G59960	not assigned.unknown
BnaA03g12510D	GSBRNA2T00017890001	Up	1.10944	6.91e-06	0.000244993	chrA03	5716868	5718586	AT5G52840	mitochondrial electron transport / ATP synthesis.NADH-DH.localisation not clear	NADH-ubiquinone oxidoreductase-related
BnaA03g13450D	GSBRNA2T00142208001	Down	-1.39754	1.31e-06	5.62e-05	chrA03	6103710	6105206	AT5G50915	RNA.regulation of transcription.bHLH,Basic Helix-Loop-Helix family	basic helix-loop-helix (bHLH) DNA-binding superfamily protein
BnaA03g18330D	GSBRNA2T00124792001	Down	-1.10827	1.12e-54	6.03e-52	chrA03	8595372	8610824	AT2G28290	DNA.synthesis/chromatin structure	CHR3_SYD__P-loop containing nucleoside triphosphate hydrolases superfamily protein
BnaA03g19390D	GSBRNA2T00058417001	Up	1.0231	5.41e-08	3.1e-06	chrA03	9166914	9167201	AT2G41225	not assigned.unknown
BnaA03g19400D	GSBRNA2T00058414001	Down	-1.32041	2.95e-11	2.94e-09	chrA03	9179662	9181820	AT2G41290	secondary metabolism.N misc.alkaloid-like	SSL2__strictosidine synthase-like 2
BnaA03g21140D	GSBRNA2T00138959001	Down	-1.73741	1.21e-81	7.5e-79	chrA03	10019568	10021609	AT2G45220	cell wall.pectin*esterases.misc	AtPME17_PME17__Plant invertase/pectin methylesterase inhibitor superfamily
BnaA03g23150D	GSBRNA2T00138728001	Up	1.56381	2.39e-05	0.000730341	chrA03	11035917	11038186	AT2G21050	transport.amino acids	LAX2__like AUXIN RESISTANT 2
BnaA03g23740D	GSBRNA2T00151364001	Down	-1.10224	1.23e-05	0.000406116	chrA03	11382165	11383587	AT4G08690	protein.targeting.secretory pathway.unspecified	Sec14p-like phosphatidylinositol transfer family protein
BnaA03g23840D	GSBRNA2T00151377001	Up	1.42639	5.93e-13	8.61e-11	chrA03	11436311	11438075	AT4G09010	redox.ascorbate and glutathione.ascorbate	APX4_TL29__ascorbate peroxidase 4
BnaA03g24520D	GSBRNA2T00151469001	Up	1.99288	2.08e-11	2.14e-09	chrA03	11804048	11809315	AT5G26000	secondary metabolism.sulfur-containing.glucosinolates.degradation.myrosinase.TGG/misc.myrosinases-lectin-jacalin	AtTGG1_BGLU38_TGG1__thioglucoside glucohydrolase 1
BnaA03g25760D	GSBRNA2T00151626001	Up	1.38829	5.37e-06	0.000195004	chrA03	12555352	12556508	AT4G03210	cell wall.modification	XTH9__xyloglucan endotransglucosylase/hydrolase 9
BnaA03g26320D	GSBRNA2T00151703001	Down	-1.68808	5.71e-06	0.000206241	chrA03	12879530	12884202	AT4G02110	not assigned.no ontology	transcription coactivators
BnaA03g27310D	GSBRNA2T00112109001	Up	1.04967	3.09e-08	1.85e-06	chrA03	13478328	13478705	AT3G01740	protein.synthesis.ribosomal protein.prokaryotic.mitochondrion.50S subunit.L37	Mitochondrial ribosomal protein L37
BnaA03g27410D	GSBRNA2T00112099001	Up	1.19364	1.47e-12	1.91e-10	chrA03	13512709	13515841	AT3G01570	lipid metabolism.TAG synthesis	Oleosin family protein
BnaA03g29300D	GSBRNA2T00111873001	Down	-1.13584	7.91e-08	4.41e-06	chrA03	14237544	14241737	AT3G05960	transport.sugars	ATSTP6_STP6__sugar transporter 6
BnaA03g29570D	GSBRNA2T00111841001	Up	1.34821	1.15e-05	0.000382359	chrA03	14407105	14407387	AT3G06700	protein.synthesis.ribosomal protein.eukaryotic.60S subunit.L29	Ribosomal L29e protein family
BnaA03g30560D	GSBRNA2T00111724001	Up	1.1418	2.85e-10	2.45e-08	chrA03	14824672	14825257	AT3G09680	protein.synthesis.ribosomal protein.eukaryotic.40S subunit.S23	Ribosomal protein S12/S23 family protein
BnaA03g31050D	GSBRNA2T00111670001	Up	1.41322	3.59e-13	5.7e-11	chrA03	15019261	15019602	AT3G08770	lipid metabolism.lipid transfer proteins etc	LTP6__lipid transfer protein 6
BnaA03g31290D	GSBRNA2T00111644001	Down	-1.4129	6.48e-10	5.25e-08	chrA03	15113651	15117173	AT5G04590	S-assimilation.sulfite redox	SIR__sulfite reductase
BnaA03g35700D	GSBRNA2T00137353001	Up	1.32671	7.07e-13	1e-10	chrA03	17432327	17442904	AT3G20370	not assigned.no ontology	TRAF-like family protein
BnaA03g37360D	GSBRNA2T00154904001	Down	-1.02697	7.78e-93	5.09e-90	chrA03	18517941	18519311	AT3G24480	cell wall.cell wall proteins.LRR	Leucine-rich repeat (LRR) family protein
BnaA03g39600D	GSBRNA2T00113622001	Down	-1.14519	1.72e-16	3.87e-14	chrA03	19741276	19757727	AT5G23110	protein.degradation.ubiquitin.E3.RING	Zinc finger, C3HC4 type (RING finger) family protein
BnaA03g41680D	GSBRNA2T00151254001	Down	-1.00483	9.95e-12	1.08e-09	chrA03	20925421	20932674	AT3G52250	RNA.regulation of transcription.MYB domain transcription factor family	Duplicated homeodomain-like superfamily protein
BnaA03g46610D	GSBRNA2T00048951001	Down	-1.04968	1.11e-05	0.000371297	chrA03	23939492	23942165	AT4G24200	not assigned.unknown	Transcription elongation factor (TFIIS) family protein
BnaA03g47170D	GSBRNA2T00049017001	Up	1.57895	2.99e-13	4.92e-11	chrA03	24188804	24189784	AT4G25140	lipid metabolism.TAG synthesis	OLE1_OLEO1__oleosin 1
BnaA03g48460D	GSBRNA2T00085961001	Up	2.94128	3.31e-09	2.38e-07	chrA03	24870735	24871256	AT4G27170	development.storage proteins	AT2S4_SESA4__seed storage albumin 4
BnaA03g48490D	GSBRNA2T00085954001	Up	2.63809	5.94e-12	6.75e-10	chrA03	24882793	24883269	AT4G27160	development.storage proteins	AT2S3_SESA3__seed storage albumin 3
BnaA03g52440D	GSBRNA2T00083286001	Up	1.35945	2.53e-11	2.56e-09	chrA03	27381274	27385368	AT4G33270	cell.division	AtCDC20.1_CDC20.1__Transducin family protein / WD-40 repeat family protein
BnaA03g53560D	GSBRNA2T00075235001	Up	1.12365	4.98e-06	0.00018241	chrA03	28144565	28149710	AT2G16920	protein.degradation.ubiquitin	PFU2_UBC23__ubiquitin-conjugating enzyme 23
BnaA03g54880D	GSBRNA2T00017024001	Up	1.26259	1.6e-11	1.68e-09	chrA03_random	44801	45123	AT5G02380	metal handling.binding, chelation and storage	MT2B__metallothionein 2B
BnaA03g56750D	GSBRNA2T00030718001	Down	-4.80154	6.86e-15	1.39e-12	chrA03_random	858995	859666	AT2G42530	stress.abiotic.cold	COR15B__cold regulated 15b
BnaA03g59290D	GSBRNA2T00118533001	Down	-2.42045	4.35e-07	2.07e-05	chrA03_random	2682690	2683247	AT1G58170	stress.biotic.PR-proteins	Disease resistance-responsive (dirigent-like protein) family protein
BnaA03g59800D	GSBRNA2T00028621001	Up	1.00582	2.04e-06	8.22e-05	chrA03_random	3878220	3880505	AT1G62180	S-assimilation.APR	APR2_APSR_ATAPR2_PRH_PRH43__5'adenylylphosphosulfate reductase 2
BnaA03g59920D	GSBRNA2T00028653001	Up	1.32102	6.05e-13	8.76e-11	chrA03_random	4080241	4083014	AT1G62290	protein.degradation.aspartate protease	Saposin-like aspartyl protease family protein
BnaA04g00190D	GSBRNA2T00149322001	Up	2.13135	1.6e-06	6.68e-05	chrA04	104283	104756	AT3G63040	not assigned.unknown
BnaA04g00410D	GSBRNA2T00149293001	Down	-Inf	3.88e-24	1.22e-21	chrA04	240965	243783	AT3G62710	cell wall.degradation.cellulases and beta -1,4-glucanases	Glycosyl hydrolase family protein
BnaA04g03900D	GSBRNA2T00126410001	Up	2.77841	1.65e-05	0.000524928	chrA04	2757831	2760148	AT4G27290	signalling.receptor kinases.S-locus glycoprotein like	S-locus lectin protein kinase family protein
BnaA04g04830D	GSBRNA2T00126538001	Down	-1.12911	8.59e-17	1.98e-14	chrA04	3552837	3556301	AT3G53260	secondary metabolism.phenylpropanoids.lignin biosynthesis.PAL	ATPAL2_PAL2__phenylalanine ammonia-lyase 2
BnaA04g08110D	GSBRNA2T00114527001	Down	-1.31611	1.28e-06	5.47e-05	chrA04	7149987	7151294	AT5G37540	RNA.regulation of transcription.unclassified	Eukaryotic aspartyl protease family protein
BnaA04g16260D	GSBRNA2T00045223001	Down	-1.1362	2.57e-07	1.29e-05	chrA04	13827581	13829360	AT2G28110	cell wall.hemicellulose synthesis.glucuronoxylan	FRA8_IRX7__Exostosin family protein
BnaA04g19760D	GSBRNA2T00064584001	Down	-1.3997	4.42e-11	4.29e-09	chrA04	15989116	15992066	AT1G28240	not assigned.unknown	Protein of unknown function (DUF616)
BnaA04g19870D	GSBRNA2T00064573001	Down	-Inf	4.98e-07	2.34e-05	chrA04	16021661	16022467	AT2G33850	not assigned.unknown
BnaA04g21230D	GSBRNA2T00005466001	Down	-2.30784	1.83e-23	5.72e-21	chrA04	16739252	16740523	AT2G37040	secondary metabolism.phenylpropanoids.lignin biosynthesis.PAL	ATPAL1_PAL1__PHE ammonia lyase 1
BnaA04g22070D	GSBRNA2T00005367001	Up	1.42251	2.66e-15	5.56e-13	chrA04	17267662	17268293	AT2G38530	lipid metabolism.lipid transfer proteins etc	LP2_LTP2_cdf3__lipid transfer protein 2
BnaA04g22080D	GSBRNA2T00005366001	Up	1.82398	1.18e-07	6.38e-06	chrA04	17270292	17270651	AT2G38540	lipid metabolism.lipid transfer proteins etc	ATLTP1_LP1_LTP1__lipid transfer protein 1
BnaA04g24350D	GSBRNA2T00123165001	Up	1.01418	4.29e-08	2.51e-06	chrA04	18403101	18403673	AT2G42210	protein.targeting.mitochondria	ATOEP16-3_OEP16-3__Mitochondrial import inner membrane translocase subunit Tim17/Tim22/Tim23 family protein
BnaA04g24830D	GSBRNA2T00045074001	Down	-2.25052	5.69e-12	6.5e-10	chrA04	18610316	18610878	AT5G53800	not assigned.unknown
BnaA04g24870D	GSBRNA2T00045080001	Down	-1.71714	0	0	chrA04	18649348	18651817	AT2G43150	cell wall.cell wall proteins.HRGP	Proline-rich extensin-like family protein
BnaA04g25130D	GSBRNA2T00045111001	Up	1.67824	1.31e-05	0.000429959	chrA04	18763581	18764012	AT4G17970	not assigned.unknown	ALMT12_ATALMT12_QUAC1__aluminum-activated, malate transporter 12
BnaA04g25150D	GSBRNA2T00045113001	Up	1.48769	9.06e-14	1.64e-11	chrA04	18766423	18766869	AT2G43535	stress.biotic.PR-proteins.proteinase inhibitors.trypsin inhibitor	Scorpion toxin-like knottin superfamily protein
BnaA04g25160D	GSBRNA2T00045114001	Up	2.29439	4.06e-13	6.31e-11	chrA04	18768534	18768994	AT2G43510	stress.biotic.PR-proteins.plant defensins	ATTI1_TI1__trypsin inhibitor protein 1
BnaA04g25780D	GSBRNA2T00045184001	Down	-1.37269	3.27e-06	0.000125497	chrA04	18985020	18988434	AT2G44590	misc.dynamin	ADL1D_DL1D__DYNAMIN-like 1D
BnaA04g27750D	GSBRNA2T00020628001	Down	-1.67541	4.28e-92	2.78e-89	chrA04_random	290092	292451	AT2G43150	cell wall.cell wall proteins.HRGP	Proline-rich extensin-like family protein
BnaA05g03390D	GSBRNA2T00132655001	Up	1.81317	3.13e-07	1.54e-05	chrA05	1881227	1881596	AT2G43510	stress.biotic.PR-proteins.plant defensins	ATTI1_TI1__trypsin inhibitor protein 1
BnaA05g03470D	GSBRNA2T00132641001	Up	1.04429	1.15e-10	1.04e-08	chrA05	1916617	1919026	AT2G43680	signalling.calcium	IQD14__IQ-domain 14
	GSBRNA2T00050236001	Up	1.24084	1.37e-09	1.04e-07	chrA05	5036306	5043408	AT2G34700	stress.abiotic.unspecified	Pollen Ole e 1 allergen and extensin family protein
BnaA05g15140D	GSBRNA2T00082400001	Up	1.33646	2.26e-11	2.31e-09	chrA05	9525300	9525666	AT1G51920	not assigned.unknown
BnaA05g17490D	GSBRNA2T00023941001	Down	-1.67225	2.61e-05	0.000789455	chrA05	12366270	12371034	AT2G47800	transport.ABC transporters and multidrug resistance systems	ABCC4_ATMRP4_EST3_MRP4__multidrug resistance-associated protein 4
BnaA05g18920D	GSBRNA2T00029522001	Down	-1.30613	1.7e-05	0.000538273	chrA05	14292803	14303165	AT1G78500	secondary metabolism.isoprenoids.terpenoids	PEN6__Terpenoid cyclases family protein
BnaA05g18950D	GSBRNA2T00029519001	Down	-1.77379	1.08e-10	9.9e-09	chrA05	14323332	14325984	AT3G20110	misc.cytochrome P450	CYP705A20__cytochrome P450, family 705, subfamily A, polypeptide 20
BnaA05g20190D	GSBRNA2T00009278001	Up	1.0742	1.37e-10	1.22e-08	chrA05	15624448	15627014	AT3G20740	RNA.regulation of transcription.Polycomb Group (PcG)	FIE_FIE1_FIS3__Transducin/WD40 repeat-like superfamily protein
BnaA05g29010D	GSBRNA2T00080682001	Up	1.12802	1.46e-13	2.56e-11	chrA05	20416104	20416449	AT3G09390	metal handling.binding, chelation and storage	ATMT-1_ATMT-K_MT2A__metallothionein 2A
BnaA05g29490D	GSBRNA2T00059563001	Up	1.02668	1.17e-09	9.01e-08	chrA05	20578149	20579849	AT3G08730	protein.synthesis.ribosome biogenesis	ATPK1_ATPK6_ATS6K1_PK1_PK6_S6K1__protein-serine kinase 1
BnaA05g32300D	GSBRNA2T00076131001	Down	-1.90845	3.25e-06	0.000125035	chrA05	22124094	22128130	AT3G03050	cell wall.cellulose synthesis.cellulose synthase	ATCSLD3_CSLD3_KJK_RHD7__cellulose synthase-like D3
BnaA05g32920D	GSBRNA2T00092867001	Up	2.40792	1.23e-05	0.000407298	chrA05	22466394	22468767	AT3G04520	amino acid metabolism.degradation.serine-glycine-cysteine group.glycine	THA2__threonine aldolase 2
BnaA05g36920D	GSBRNA2T00017968001	Up	1.56972	1.52e-06	6.38e-05	chrA05_random	2777402	2785888	AT3G16400	misc.myrosinases-lectin-jacalin	ATMLP-470_ATNSP1_NSP1__nitrile specifier protein 1
BnaA05g37440D	GSBRNA2T00097713001	Down	-2.34468	6.22e-08	3.53e-06	chrA05_random	2999556	3001168	AT3G04090	transport.Major Intrinsic Proteins.SIP	SIP1;1_SIP1A__small and basic intrinsic protein 1A
BnaA06g01430D	GSBRNA2T00003346001	Up	1.28018	1.85e-11	1.93e-09	chrA06	890251	892693	AT1G54020	secondary metabolism.sulfur-containing.glucosinolates.degradation.myrosinase/misc.myrosinases-lectin-jacalin	GDSL-like Lipase/Acylhydrolase superfamily protein
BnaA06g04240D	GSBRNA2T00156305001	Up	1.61725	1.03e-05	0.000345204	chrA06	2572091	2572390	AT2G14846	misc.protease inhibitor/seed storage/lipid transfer protein (LTP) family protein	Bifunctional inhibitor/lipid-transfer protein/seed storage 2S albumin superfamily protein
BnaA06g08000D	GSBRNA2T00105422001	Up	2.27431	9.27e-10	7.28e-08	chrA06	4270731	4271437	ATCG01120	protein.synthesis.ribosomal protein.prokaryotic.chloroplast.30S subunit.S15	RPS15__chloroplast ribosomal protein S15
BnaA06g11250D	GSBRNA2T00057995001	Up	1.64967	2.02e-05	0.000630584	chrA06	5889860	5890955	AT1G16740	protein.synthesis.ribosomal protein.prokaryotic.unknown organellar.50S subunit.L20	Ribosomal protein L20
BnaA06g12060D	GSBRNA2T00034877001	Down	-1.036	2.21e-08	1.36e-06	chrA06	6253195	6256307	AT1G17840	transport.ABC transporters and multidrug resistance systems	ABCG11_ATWBC11_AtABCG11_COF1_DSO_WBC11__white-brown complex homolog protein 11
BnaA06g12500D	GSBRNA2T00034824001	Down	-1.20364	5.14e-07	2.41e-05	chrA06	6478289	6482252	AT1G18370	cell.organisation	ATNACK1_HIK_NACK1__ATP binding microtubule motor family protein
BnaA06g12670D	GSBRNA2T00034803001	Up	1.04661	7.62e-14	1.39e-11	chrA06	6551809	6552918	AT1G18540	protein.synthesis.ribosomal protein.eukaryotic.60S subunit.L6	Ribosomal protein L6 family protein
BnaA06g15810D	GSBRNA2T00125438001	Up	1.01671	1.51e-06	6.35e-05	chrA06	8681111	8682636	AT3G49560	protein.targeting.mitochondria	HP30__Mitochondrial import inner membrane translocase subunit Tim17/Tim22/Tim23 family protein
BnaA06g16310D	GSBRNA2T00125368001	Up	2.39814	5.96e-06	0.000214188	chrA06	9080830	9088464	AT3G48950	cell wall.degradation.pectate lyases and polygalacturonases	Pectin lyase-like superfamily protein
BnaA06g18150D	GSBRNA2T00107276001	Up	1.31325	3.66e-07	1.77e-05	chrA06	10368011	10370085	AT2G18530	protein.postranslational modification	Protein kinase superfamily protein
BnaA06g21420D	GSBRNA2T00109791001	Down	-1.84218	1.79e-06	7.35e-05	chrA06	14870002	14873905	AT5G61970	protein.targeting.secretory pathway.unspecified	signal recognition particle-related / SRP-related
BnaA06g25020D	GSBRNA2T00000646001	Up	1.03229	9.57e-06	0.000325345	chrA06	17304351	17304680	AT5G67490	not assigned.unknown
BnaA06g25360D	GSBRNA2T00042142001	Up	1.40917	1.06e-06	4.63e-05	chrA06	17509876	17511387	AT2G18193	protein.degradation.AAA type	P-loop containing nucleoside triphosphate hydrolases superfamily protein
BnaA06g32960D	GSBRNA2T00078042001	Down	-2.84218	4.73e-07	2.23e-05	chrA06	21837791	21838873	AT3G26350	not assigned.unknown
BnaA06g33710D	GSBRNA2T00081588001	Down	-1.81521	2.85e-11	2.85e-09	chrA06	22364858	22367324	AT2G03360	not assigned.unknown	Glycosyltransferase family 61 protein
BnaA06g34320D	GSBRNA2T00001821001	Up	1.02861	6.77e-14	1.24e-11	chrA06	22667633	22668185	AT2G02100	stress.biotic	LCR69_PDF2.2__low-molecular-weight cysteine-rich 69
BnaA06g34380D	GSBRNA2T00001829001	Down	-1.82242	1.08e-17	2.61e-15	chrA06	22712369	22715068	AT2G02040	transport.amino acids	ATPTR2_ATPTR2-B_AtNPF8.3_NPF8.3_NTR1_PTR2_PTR2-B__peptide transporter 2
BnaA06g34540D	GSBRNA2T00001849001	Down	-1.32539	5.9e-06	0.000212457	chrA06	22830382	22833142	AT2G01820	signalling.receptor kinases.leucine rich repeat IX	Leucine-rich repeat protein kinase family protein
BnaA06g36310D	GSBRNA2T00018778001	Up	2.53356	5.94e-12	6.72e-10	chrA06	23813097	23815053	AT5G44120	development.storage proteins	ATCRA1_CRA1_CRU1__RmlC-like cupins superfamily protein
BnaA06g37220D	GSBRNA2T00018890001	Down	-1.08262	2.47e-09	1.82e-07	chrA06	24310448	24313061	AT4G38990	misc.gluco-, galacto- and mannosidases	AtGH9B16_GH9B16__glycosyl hydrolase 9B16
BnaA06g40090D	GSBRNA2T00042542001	Up	2.13135	1.6e-06	6.67e-05	chrA06_random	1883226	1884337	AT5G47370	RNA.regulation of transcription.HB,Homeobox transcription factor family	HAT2__Homeobox-leucine zipper protein 4 (HB-4) / HD-ZIP protein
	GSBRNA2T00083419001	Up	1.68764	6.9e-08	3.88e-06	chrA07	3275815	3276909	AT1G26610	RNA.regulation of transcription.C2H2 zinc finger family	C2H2-like zinc finger protein
BnaA07g04910D	GSBRNA2T00038770001	Down	-1.16411	3.92e-06	0.000147138	chrA07	5304253	5312013	AT1G17450	not assigned.no ontology	B-block binding subunit of TFIIIC
BnaA07g05410D	GSBRNA2T00128240001	Up	2.46525	2.43e-05	0.000739334	chrA07	5773232	5774071	AT3G45570	protein.degradation.ubiquitin.E3.RING	RING/U-box protein with C6HC-type zinc finger domain
BnaA07g08280D	GSBRNA2T00089863001	Down	-2.62221	2.31e-11	2.36e-09	chrA07	8464044	8466050	AT1G28570	misc.GDSL-motif lipase	SGNH hydrolase-type esterase superfamily protein
BnaA07g11150D	GSBRNA2T00112311001	Down	-1.24888	8.82e-33	3.39e-30	chrA07	10476451	10483188	AT1G20960	DNA.synthesis/chromatin structure	emb1507__U5 small nuclear ribonucleoprotein helicase, putative
BnaA07g11890D	GSBRNA2T00112412001	Up	1.89272	0	0	chrA07	11001980	11002760	AT3G04945	stress.biotic.PR-proteins	LCR18__low-molecular-weight cysteine-rich 18
BnaA07g12260D	GSBRNA2T00112459001	Down	-1.07664	4.76e-09	3.3e-07	chrA07	11191655	11193904	AT5G66920	misc.oxidases - copper, flavone etc	sks17__SKU5 similar 17
BnaA07g12810D	GSBRNA2T00081639001	Up	1.37355	1.71e-13	2.95e-11	chrA07	11451051	11452232	AT2G26670	tetrapyrrole synthesis.heme oxygenase	ATHO1_GUN2_HO1_HY1_HY6_TED4__Plant haem oxygenase (decyclizing) family protein
BnaA07g13950D	GSBRNA2T00118758001	Up	1.08024	0	0	chrA07	12314684	12316667	AT2G28490	development.storage proteins	RmlC-like cupins superfamily protein
BnaA07g14960D	GSBRNA2T00098559001	Up	1.29705	3.21e-13	5.22e-11	chrA07	13061280	13062494	AT3G27660	lipid metabolism.TAG synthesis	OLE3_OLEO4__oleosin 4
BnaA07g15660D	GSBRNA2T00098649001	Up	1.34821	1.15e-05	0.000382566	chrA07	13489662	13491249	AT5G42030	not assigned.unknown	ABIL4__ABL interactor-like protein 4
BnaA07g15670D	GSBRNA2T00098651001	Down	-1.2275	1.87e-24	6.04e-22	chrA07	13494120	13495196	AT5G42050	stress.abiotic.touch/wounding	DCD (Development and Cell Death) domain protein
BnaA07g16940D	GSBRNA2T00098822001	Down	-1.09372	2.87e-07	1.42e-05	chrA07	14306328	14308868	AT3G56700	development.unspecified	AtFAR6_FAR6__fatty acid reductase 6
BnaA07g22620D	GSBRNA2T00099492001	Down	-3.2861	0	0	chrA07	17217114	17221796	AT1G73600	lipid metabolism.Phospholipid synthesis	S-adenosyl-L-methionine-dependent methyltransferases superfamily protein
BnaA07g23370D	GSBRNA2T00099586001	Up	1.14332	1.09e-12	1.44e-10	chrA07	17601897	17603715	AT2G46960	misc.cytochrome P450	CYP709B1__cytochrome P450, family 709, subfamily B, polypeptide 1
BnaA07g24400D	GSBRNA2T00124323001	Up	1.99374	0	0	chrA07	18253057	18257687	AT5G26000	secondary metabolism.sulfur-containing.glucosinolates.degradation.myrosinase.TGG/misc.myrosinases-lectin-jacalin	AtTGG1_BGLU38_TGG1__thioglucoside glucohydrolase 1
BnaA07g25530D	GSBRNA2T00124474001	Up	1.08059	1.32e-05	0.000430951	chrA07	18949503	18953443	AT1G65960	amino acid metabolism.synthesis.central amino acid metabolism.GABA.Glutamate decarboxylase	GAD2__glutamate decarboxylase 2
BnaA07g30640D	GSBRNA2T00102625001	Up	1.1965	2.88e-13	4.76e-11	chrA07	21648357	21649407	AT1G73190	transport.Major Intrinsic Proteins.TIP	ALPHA-TIP_TIP3;1__Aquaporin-like superfamily protein
BnaA07g36460D	GSBRNA2T00022238001	Up	1.17915	1.31e-06	5.62e-05	chrA07_random	463624	464595	AT1G29040	not assigned.unknown
BnaA07g36480D	GSBRNA2T00022240001	Down	-2.4957	8.2e-69	4.95e-66	chrA07_random	469543	472225	AT1G29050	not assigned.unknown	TBL38__TRICHOME BIREFRINGENCE-LIKE 38
BnaA07g38720D	GSBRNA2T00066951001	Down	-2.46233	9.46e-13	1.29e-10	chrA07_random	1805660	1805986	AT5G01310	RNA.regulation of transcription.bHLH,Basic Helix-Loop-Helix family	APTX__APRATAXIN-like
BnaA08g00370D	GSBRNA2T00074659001	Down	-4.57914	8.44e-07	3.77e-05	chrA08	247615	249807	AT1G55680	not assigned.no ontology	Transducin/WD40 repeat-like superfamily protein
BnaA08g00860D	GSBRNA2T00114114001	Up	1.19615	7.46e-06	0.000262013	chrA08	616097	616952	AT1G54140	RNA.transcription	TAF9_TAFII21__TATA binding protein associated factor 21kDa subunit
BnaA08g01450D	GSBRNA2T00114217001	Up	2.55014	1.9e-05	0.000596884	chrA08	1172127	1174331	AT1G52700	lipid metabolism.lipid degradation.lysophospholipases.carboxylesterase	alpha/beta-Hydrolases superfamily protein
BnaA08g03870D	GSBRNA2T00094990001	Up	1.85381	1.6e-06	6.66e-05	chrA08	3207789	3209865	AT1G80460	lipid metabolism.glyceral metabolism.glycerol kinase	GLI1_NHO1__Actin-like ATPase superfamily protein
BnaA08g05540D	GSBRNA2T00021024001	Up	1.51171	1.74e-06	7.16e-05	chrA08	5457118	5459831	AT5G25980	secondary metabolism.sulfur-containing.glucosinolates.degradation.myrosinase.TGG/hormone metabolism.auxin.synthesis-degradation	BGLU37_TGG2__glucoside glucohydrolase 2
BnaA08g09880D	GSBRNA2T00126816001	Up	1.32775	3.38e-05	0.000989221	chrA08	9315636	9316400	AT2G46590	RNA.regulation of transcription.C2C2(Zn) DOF zinc finger family	DAG2__Dof-type zinc finger DNA-binding family protein
BnaA08g13330D	GSBRNA2T00078766001	Up	1.67324	7.55e-06	0.00026452	chrA08	11588919	11591106	AT2G25150	polyamine metabolism	HXXXD-type acyl-transferase family protein
BnaA08g13660D	GSBRNA2T00078809001	Up	1.11733	7.3e-07	3.31e-05	chrA08	11787020	11789886	AT4G28540	protein.postranslational modification	CKL6_PAPK1__casein kinase I-like 6
BnaA08g13680D	GSBRNA2T00078812001	Up	2.11641	0	0	chrA08	11827610	11829827	AT4G28520	development.storage proteins	CRC_CRU3__cruciferin 3
BnaA08g14120D	GSBRNA2T00078872001	Up	1.46038	6.59e-14	1.22e-11	chrA08	12075619	12076041	AT4G27160	development.storage proteins	AT2S3_SESA3__seed storage albumin 3
BnaA08g15140D	GSBRNA2T00027251001	Up	1.15167	6.57e-13	9.41e-11	chrA08	12662511	12663594	AT4G36130	protein.synthesis.ribosomal protein.eukaryotic.60S subunit.L8	Ribosomal protein L2 family
BnaA08g16740D	GSBRNA2T00150893001	Down	-1.04283	3.44e-78	2.12e-75	chrA08	13525498	13527285	AT4G39090	protein.degradation.cysteine protease	RD19_RD19A__Papain family cysteine protease
BnaA08g18730D	GSBRNA2T00150629001	Down	-1.5549	9.32e-06	0.000317446	chrA08	14565368	14569378	AT1G27850	DNA.synthesis/chromatin structure
BnaA08g20330D	GSBRNA2T00020788001	Down	-1.58645	5.85e-92	3.75e-89	chrA08	15368524	15371488	AT2G43150	cell wall.cell wall proteins.HRGP	Proline-rich extensin-like family protein
BnaA08g21730D	GSBRNA2T00102833001	Down	-1.25722	3.15e-09	2.29e-07	chrA08	15997780	16000894	AT1G20620	redox.dismutases and catalases	ATCAT3_CAT3_SEN2__catalase 3
BnaA08g21890D	GSBRNA2T00102850001	Down	-1.25953	3.31e-08	1.97e-06	chrA08	16040788	16044116	AT1G20220	RNA.regulation of transcription.putative transcription regulator	Alba DNA/RNA-binding protein
BnaA08g24930D	GSBRNA2T00015195001	Down	-1.96102	2.84e-10	2.45e-08	chrA08	17303997	17304513	AT1G12080	not assigned.unknown	Vacuolar calcium-binding protein-related
BnaA08g25520D	GSBRNA2T00015122001	Up	1.05021	8.61e-07	3.83e-05	chrA08	17535061	17537057	AT1G10940	protein.postranslational modification	ASK1_SNRK2-4_SNRK2.4_SRK2A__Protein kinase superfamily protein
BnaA08g26750D	GSBRNA2T00047210001	Down	-1.05558	2.68e-05	0.000805872	chrA08	18017712	18018713	AT1G08810	RNA.regulation of transcription.MYB domain transcription factor family	AtMYB60_MYB60__myb domain protein 60
BnaA08g31350D	GSBRNA2T00004725001	Up	1.47975	6.77e-12	7.49e-10	chrA08_random	1965934	1968628	AT5G26000	secondary metabolism.sulfur-containing.glucosinolates.degradation.myrosinase.TGG/misc.myrosinases-lectin-jacalin	AtTGG1_BGLU38_TGG1__thioglucoside glucohydrolase 1
BnaA09g01040D	GSBRNA2T00018460001	Up	1.09155	6.68e-06	0.000237498	chrA09	589685	590643	AT1G56220	development.unspecified	Dormancy/auxin associated family protein
BnaA09g01630D	GSBRNA2T00091303001	Down	-1.13401	6.65e-13	9.5e-11	chrA09	885141	890865	AT4G03550	minor CHO metabolism.callose	ATGSL05_ATGSL5_EED3_GSL05_GSL5_PMR4__glucan synthase-like 5
BnaA09g02110D	GSBRNA2T00009878001	Up	1.40583	5.28e-13	7.88e-11	chrA09	1040094	1040990	AT3G27660	lipid metabolism.TAG synthesis	OLE3_OLEO4__oleosin 4
BnaA09g02220D	GSBRNA2T00009864001	Down	-1.48451	1.84e-05	0.000577736	chrA09	1117567	1120689	AT3G28180	cell wall.cellulose synthesis	ATCSLC04_ATCSLC4_CSLC04_CSLC4__Cellulose-synthase-like C4
BnaA09g04300D	GSBRNA2T00009525001	Up	2.07067	0	0	chrA09	2118598	2120350	AT5G26260	not assigned.no ontology	TRAF-like family protein
BnaA09g07610D	GSBRNA2T00005696001	Down	-1.15565	2.15e-05	0.000666072	chrA09	3738537	3741587	AT5G67030	hormone metabolism.abscisic acid.synthesis-degradation.synthesis.zeaxanthin epoxidase	ABA1_ATABA1_ATZEP_IBS3_LOS6_NPQ2_ZEP__zeaxanthin epoxidase (ZEP) (ABA1)
BnaA09g07820D	GSBRNA2T00005671001	Up	1.34977	2.32e-05	0.00071305	chrA09	3811179	3811730	AT5G66590	stress.abiotic.unspecified	CAP (Cysteine-rich secretory proteins, Antigen 5, and Pathogenesis-related 1 protein) superfamily protein
BnaA09g10710D	GSBRNA2T00068633001	Up	1.69849	4.15e-13	6.41e-11	chrA09	5454283	5455109	AT1G12520	redox.dismutases and catalases	ATCCS_CCS__copper chaperone for SOD1
BnaA09g13580D	GSBRNA2T00070588001	Down	-1.08048	5.12e-08	2.95e-06	chrA09	7666928	7669747	AT1G61890	transport.misc	MATE efflux family protein
BnaA09g21560D	GSBRNA2T00145489001	Down	-1.99418	5.77e-06	0.000208098	chrA09	14222415	14225318	AT5G55480	lipid metabolism.lipid degradation.lysophospholipases.glycerophosphodiester phosphodiesterase	GDPDL4_GPDL1_SVL1__SHV3-like 1
BnaA09g21960D	GSBRNA2T00145545001	Down	-Inf	1.88e-54	1e-51	chrA09	14576101	14576637	AT4G11180	stress.biotic.PR-proteins	DP1__Disease resistance-responsive (dirigent-like protein) family protein
BnaA09g23550D	GSBRNA2T00156486001	Down	-1.33657	1.38e-05	0.00044851	chrA09	16196326	16200969	AT1G33700	not assigned.unknown	Beta-glucosidase, GBA2 type family protein
BnaA09g26320D	GSBRNA2T00034964001	Up	1.18415	5.91e-10	4.82e-08	chrA09	19500185	19504292	AT3G54620	RNA.regulation of transcription.bZIP transcription factor family	ATBZIP25_BZIP25_BZO2H4__basic leucine zipper 25
BnaA09g26590D	GSBRNA2T00035009001	Up	1.41745	1.18e-10	1.07e-08	chrA09	19816374	19819204	AT5G25980	secondary metabolism.sulfur-containing.glucosinolates.degradation.myrosinase.TGG/hormone metabolism.auxin.synthesis-degradation	BGLU37_TGG2__glucoside glucohydrolase 2
BnaA09g27040D	GSBRNA2T00055987001	Down	-1.07664	5.94e-06	0.000213621	chrA09	20148711	20149842	AT2G26670	tetrapyrrole synthesis.heme oxygenase	ATHO1_GUN2_HO1_HY1_HY6_TED4__Plant haem oxygenase (decyclizing) family protein
BnaA09g33010D	GSBRNA2T00129402001	Up	1.43208	4.19e-07	2e-05	chrA09	24399726	24403780	AT3G52580	protein.synthesis.ribosomal protein.eukaryotic.40S subunit.S14	Ribosomal protein S11 family protein
BnaA09g34280D	GSBRNA2T00129561001	Up	1.12129	6.56e-08	3.71e-06	chrA09	25159796	25162935	AT3G54400	RNA.regulation of transcription.unclassified	Eukaryotic aspartyl protease family protein
BnaA09g34410D	GSBRNA2T00129577001	Up	1.25375	1.38e-07	7.39e-06	chrA09	25219579	25220254	AT3G54560	DNA.synthesis/chromatin structure.histone.core.H2A	HTA11__histone H2A 11
BnaA09g37020D	GSBRNA2T00121943001	Down	-3.93278	4.05e-11	3.96e-09	chrA09	26712838	26713444	AT5G49030	protein.aa activation.isoleucine-tRNA ligase	OVA2__tRNA synthetase class I (I, L, M and V) family protein
BnaA09g38030D	GSBRNA2T00121815001	Up	1.22214	1.78e-05	0.000563175	chrA09	27274368	27275284	AT3G59810	RNA.processing	LSM6A__Small nuclear ribonucleoprotein family protein
BnaA09g39260D	GSBRNA2T00049410001	Down	-2.99418	4.74e-08	2.75e-06	chrA09	27849601	27851716	AT3G61510	hormone metabolism.ethylene.synthesis-degradation.1-aminocyclopropane-1-carboxylate synthase	ACS1_AT-ACS1__ACC synthase 1
BnaA09g40220D	GSBRNA2T00049525001	Down	-1.23168	3.4e-13	5.45e-11	chrA09	28294565	28299638	AT3G62900	not assigned.unknown	CW-type Zinc Finger
BnaA09g41490D	GSBRNA2T00057327001	Down	-1.12609	4.54e-06	0.000167923	chrA09	28994471	28995793	AT2G24240	transport.potassium	BTB/POZ domain with WD40/YVTN repeat-like protein
BnaA09g41740D	GSBRNA2T00057356001	Up	1.29444	3.3e-13	5.31e-11	chrA09	29103942	29104997	AT2G23990	misc.plastocyanin-like	AtENODL11_ENODL11__early nodulin-like protein 11
BnaA09g43660D	GSBRNA2T00078312001	Down	-3.45361	8.94e-10	7.04e-08	chrA09	30168990	30169337	AT2G20619	not assigned.no ontology	Plant thionin family protein
BnaA09g45410D	GSBRNA2T00055146001	Down	-1.12129	6.25e-09	4.22e-07	chrA09	31026004	31031782	AT1G14850	protein.targeting.nucleus	NUP155__nucleoporin 155
BnaA09g45670D	GSBRNA2T00055176001	Down	-1.49982	1.01e-17	2.45e-15	chrA09	31206321	31207356	AT1G14220	RNA.processing.ribonucleases	Ribonuclease T2 family protein
BnaA09g46280D	GSBRNA2T00035528001	Up	1.23124	2.99e-13	4.91e-11	chrA09	31487000	31488392	AT5G53700	not assigned.unknown	RNA-binding (RRM/RBD/RNP motifs) family protein
BnaA09g47410D	GSBRNA2T00035392001	Down	-1.14356	4.3e-07	2.05e-05	chrA09	31964521	31967920	AT4G18670	cell wall.cell wall proteins.LRR	Leucine-rich repeat (LRR) family protein
BnaA09g48300D	GSBRNA2T00122310001	Up	1.96929	2.41e-05	0.000735012	chrA09	32389573	32391947	AT1G09800	protein.aa activation.pseudouridylate synthase	Pseudouridine synthase family protein
BnaA09g49540D	GSBRNA2T00122166001	Up	Inf	2.95e-05	0.000879719	chrA09	32939772	32940167	AT1G07300	not assigned.no ontology	josephin protein-related
BnaA09g50780D	GSBRNA2T00052502001	Up	1.25658	3.78e-13	5.95e-11	chrA09	33528071	33531065	AT1G03890	development.storage proteins	RmlC-like cupins superfamily protein
BnaA09g51080D	GSBRNA2T00052464001	Down	-Inf	1.25e-07	6.75e-06	chrA09	33659510	33662508	AT1G02980	protein.degradation.ubiquitin.E3.SCF.cullin	ATCUL2_CUL2__cullin 2
BnaA09g53540D	GSBRNA2T00065282001	Down	-1.48429	5.85e-23	1.79e-20	chrA09_random	1323346	1328660	AT5G44800	DNA.synthesis/chromatin structure	CHR4_PKR1__chromatin remodeling 4
BnaA09g55530D	GSBRNA2T00022772001	Up	1.52519	1.14e-07	6.19e-06	chrA09_random	3280990	3282883	AT3G61880	misc.cytochrome P450	CYP78A9__cytochrome p450 78a9
BnaA09g56520D	GSBRNA2T00008016001	Down	-2.94838	2.06e-06	8.27e-05	chrA09_random	3760580	3763043	AT1G15910	RNA.regulation of transcription.putative transcription regulator	FDM1_IDNL1_IDP1__XH/XS domain-containing protein
BnaA10g00040D	GSBRNA2T00150589001	Up	1.34977	2.32e-05	0.000713406	chrA10	29049	32438	AT1G02145	not assigned.no ontology	ALG12_EBS4__homolog of asparagine-linked glycosylation 12
BnaA10g02240D	GSBRNA2T00150321001	Up	2.15528	7.66e-13	1.07e-10	chrA10	1167654	1170473	AT1G03880	development.storage proteins	CRB_CRU2__cruciferin 2
BnaA10g03010D	GSBRNA2T00150223001	Down	-2.24211	5.9e-06	0.000212377	chrA10	1554628	1557754	AT1G04850	protein.degradation.ubiquitin	ubiquitin-associated (UBA)/TS-N domain-containing protein
BnaA10g13240D	GSBRNA2T00047863001	Up	Inf	3.67e-06	0.000138842	chrA10	10723225	10724408	AT5G60440	RNA.regulation of transcription.MADS box transcription factor family	AGL62__AGAMOUS-like 62
BnaA10g16260D	GSBRNA2T00154382001	Down	-1.08034	2.78e-07	1.38e-05	chrA10	12408459	12413764	AT5G18700	protein.postranslational modification	EMB3013_RUK__Protein kinase family protein with ARM repeat domain
BnaA10g20530D	GSBRNA2T00135734001	Up	1.0158	1.37e-12	1.79e-10	chrA10	14328906	14329313	AT5G12140	protein.degradation.cysteine protease	ATCYS1_CYS1__cystatin-1
BnaA10g20630D	GSBRNA2T00135747001	Down	-1.54849	1.5e-49	7.27e-47	chrA10	14369731	14370313	AT2G43150	cell wall.cell wall proteins.HRGP	Proline-rich extensin-like family protein
BnaA10g22780D	GSBRNA2T00136005001	Down	-1.06158	2.06e-11	2.13e-09	chrA10	15249754	15252171	AT5G08690	mitochondrial electron transport / ATP synthesis.F1-ATPase	ATP synthase alpha/beta family protein
BnaA10g23700D	GSBRNA2T00136118001	Down	-Inf	1.99e-06	8.05e-05	chrA10	15606999	15608585	AT5G07250	protein.degradation.serine protease	ATRBL3_RBL3__RHOMBOID-like protein 3
BnaA10g23720D	GSBRNA2T00136120001	Down	-1.74142	1.87e-05	0.000587429	chrA10	15613692	15617393	AT5G07280	signalling.receptor kinases.leucine rich repeat X	EMS1_EXS__Leucine-rich repeat transmembrane protein kinase
BnaA10g24340D	GSBRNA2T00136190001	Down	-5.3865	5.57e-12	6.38e-10	chrA10	15898137	15899791	AT3G18235	not assigned.unknown
BnaA10g24440D	GSBRNA2T00136203001	Down	-1.01018	3.8e-22	1.12e-19	chrA10	15939793	15944445	AT5G06530	transport.ABC transporters and multidrug resistance systems	ABCG22_AtABCG22__ABC-2 type transporter family protein
BnaA10g27720D	GSBRNA2T00069472001	Up	1.04204	2.87e-06	0.000111264	chrA10	17394440	17395608	AT3G08740	protein.synthesis.elongation	elongation factor P (EF-P) family protein
BnaA10g29580D	GSBRNA2T00004952001	Up	1.02158	0	0	chrA10_random	1805878	1806374	AT4G17670	development.unspecified	Protein of unknown function (DUF581)
BnaA10g29780D	GSBRNA2T00044077001	Down	-1.52706	2.54e-11	2.56e-09	chrA10_random	1929598	1932601	AT5G14940	transport.peptides and oligopeptides	Major facilitator superfamily protein
BnaAnng02290D	GSBRNA2T00060988001	Down	-1.11448	7.47e-06	0.00026224	chrUn_random	5062733	5065767	AT1G34340	development.unspecified	alpha/beta-Hydrolases superfamily protein
BnaAnng02380D	GSBRNA2T00005928001	Up	1.41493	5.3e-12	6.1e-10	chrUn_random	5920484	5923546	AT3G05380	RNA.regulation of transcription.MYB domain transcription factor family	ALY2_ATALY2__DIRP ;Myb-like DNA-binding domain
BnaAnng03060D	GSBRNA2T00006016001	Down	-1.73115	1.28e-13	2.27e-11	chrUn_random	6389422	6390477	AT3G06035	not assigned.unknown	Glycoprotein membrane precursor GPI-anchored
BnaAnng03220D	GSBRNA2T00006038001	Down	-2.74907	2.03e-05	0.000631554	chrUn_random	6587100	6592360	AT3G06400	RNA.regulation of transcription.Chromatin Remodeling Factors	CHR11__chromatin-remodeling protein 11
BnaAnng05720D	GSBRNA2T00067903001	Up	2.97544	1.64e-05	0.000522576	chrUn_random	14370187	14371411	AT5G45690	not assigned.unknown	Protein of unknown function (DUF1264)
BnaAnng07200D	GSBRNA2T00076675001	Up	1.81317	3.15e-05	0.000929683	chrUn_random	17436508	17441163	AT1G79000	RNA.regulation of transcription.Histone acetyltransferases	ATHAC1_ATHPCAT2_HAC1_PCAT2__histone acetyltransferase of the CBP family 1
BnaAnng07430D	GSBRNA2T00077217001	Up	1.4139	7.35e-06	0.00025871	chrUn_random	17653694	17657302	AT5G44510	stress.biotic.PR-proteins	TAO1__target of AVRB operation1
BnaAnng07610D	GSBRNA2T00077240001	Up	1.01887	1.09e-05	0.000362911	chrUn_random	17741678	17742467	AT2G36145	not assigned.unknown
BnaAnng07990D	GSBRNA2T00082907001	Down	-1.60299	4.05e-06	0.000151558	chrUn_random	20446308	20450750	AT5G47910	stress.biotic.respiratory burst	ATRBOHD_RBOHD__respiratory burst oxidase homologue D
BnaAnng13320D	GSBRNA2T00014477001	Up	1.0283	1.45e-13	2.54e-11	chrUn_random	40500356	40501416	AT1G54860	not assigned.unknown	Glycoprotein membrane precursor GPI-anchored
BnaAnng19200D	GSBRNA2T00040861001	Down	-1.44571	5.28e-53	2.71e-50	chrUn_random	63175976	63181677	AT3G60160	transport.ABC transporters and multidrug resistance systems	ABCC9_ATMRP9_MRP9__multidrug resistance-associated protein 9
BnaAnng20110D	GSBRNA2T00044154001	Down	-1.04863	4.28e-09	3.01e-07	chrUn_random	67714891	67716840	AT1G73220	transport.sugars	AtOCT1_OCT1__organic cation/carnitine transporter1
BnaAnng20490D	GSBRNA2T00045739001	Down	-4.51774	1.62e-06	6.73e-05	chrUn_random	69498265	69500772	AT1G05940	transport.amino acids	CAT9__cationic amino acid transporter 9
BnaAnng20880D	GSBRNA2T00047933001	Down	-1.09819	1.83e-49	8.81e-47	chrUn_random	71312229	71313352	AT1G70320	protein.degradation.ubiquitin.E3.HECT	UPL2__ubiquitin-protein ligase 2
BnaAnng30910D	GSBRNA2T00088907001	Up	1.77135	1.64e-07	8.64e-06	chrUn_random	103491666	103493234	AT1G76540	cell.division	CDKB2;1__cyclin-dependent kinase B2;1
BnaAnng31360D	GSBRNA2T00092120001	Up	1.16472	1.14e-13	2.05e-11	chrUn_random	105008212	105008586	AT1G52415	not assigned.unknown	Bifunctional inhibitor/lipid-transfer protein/seed storage 2S albumin superfamily protein
BnaAnng32090D	GSBRNA2T00093664001	Up	1.19756	7.39e-13	1.04e-10	chrUn_random	106825065	106825473	AT4G35725	not assigned.unknown
BnaAnng33200D	GSBRNA2T00097675001	Up	1.37147	1.59e-05	0.000507673	chrUn_random	109833458	109835957	AT3G21360	not assigned.unknown	2-oxoglutarate (2OG) and Fe(II)-dependent oxygenase superfamily protein
BnaC01g01500D	GSBRNA2T00131132001	Down	-1.24695	2.15e-07	1.09e-05	chrC01	716918	718824	AT4G37430	misc.cytochrome P450	CYP81F1_CYP91A2__cytochrome P450, family 91, subfamily A, polypeptide 2
BnaC01g06430D	GSBRNA2T00130529001	Down	-1.45576	8.01e-13	1.12e-10	chrC01	3359631	3360260	AT4G32020	not assigned.unknown
BnaC01g09900D	GSBRNA2T00065804001	Up	1.99548	5.23e-13	7.84e-11	chrC01	5868010	5869950	AT4G28520	development.storage proteins	CRC_CRU3__cruciferin 3
BnaC01g11010D	GSBRNA2T00107790001	Down	-1.09761	2.29e-08	1.41e-06	chrC01	6790604	6798315	AT4G18600	not assigned.unknown	ATSCAR-LIKE_SCARL_WAVE5__SCAR family protein
BnaC01g17050D	GSBRNA2T00116011001	Up	1.0149	3.58e-13	5.71e-11	chrC01	11676099	11676968	AT4G25140	lipid metabolism.TAG synthesis	OLE1_OLEO1__oleosin 1
BnaC01g18720D	GSBRNA2T00157413001	Down	-4.24211	2.18e-05	0.000674072	chrC01	13006225	13006407	AT4G24260	misc.gluco-, galacto- and mannosidases.endoglucanase	ATGH9A3_GH9A3_KOR3__glycosyl hydrolase 9A3
BnaC01g18950D	GSBRNA2T00157379001	Up	1.1613	4.7e-13	7.15e-11	chrC01	13154194	13155598	AT4G26740	development.unspecified	ATPXG1_ATS1_AtCLO1_CLO1__seed gene 1
BnaC01g19310D	GSBRNA2T00042221001	Up	1.93898	8.99e-12	9.77e-10	chrC01	13360164	13360706	AT4G27170	development.storage proteins	AT2S4_SESA4__seed storage albumin 4
BnaC01g19320D	GSBRNA2T00042222001	Up	1.57164	0	0	chrC01	13369384	13369935	AT4G27140	development.storage proteins	AT2S1_SESA1__seed storage albumin 1
BnaC01g19330D	GSBRNA2T00042223001	Up	1.45924	2.82e-12	3.44e-10	chrC01	13372521	13373072	AT4G27170	development.storage proteins	AT2S4_SESA4__seed storage albumin 4
BnaC01g20120D	GSBRNA2T00006324001	Down	-1.43816	3.57e-125	2.47e-122	chrC01	14011833	14012916	AT4G27520	misc.plastocyanin-like	AtENODL2_ENODL2__early nodulin-like protein 2
BnaC01g24110D	GSBRNA2T00024030001	Down	-1.92707	1.5e-05	0.000481359	chrC01	18585292	18591027	AT5G23050	lipid metabolism.FA synthesis and FA elongation.acyl coa ligase	AAE17__acyl-activating enzyme 17
BnaC01g29070D	GSBRNA2T00117181001	Down	-1.05389	1.84e-07	9.53e-06	chrC01	27250129	27255041	AT1G61140	RNA.regulation of transcription.Chromatin Remodeling Factors	EDA16__SNF2 domain-containing protein / helicase domain-containing protein / zinc finger protein-related
BnaC01g30800D	GSBRNA2T00001126001	Down	-1.3361	6.78e-08	3.82e-06	chrC01	29314407	29317729	AT3G23430	transport.phosphate	ATPHO1_PHO1__phosphate 1
BnaC01g31990D	GSBRNA2T00006615001	Down	-4.06027	5.26e-16	1.13e-13	chrC01	31087771	31089806	AT2G21520	DNA.unspecified/transport.misc	Sec14p-like phosphatidylinositol transfer family protein
BnaC01g36550D	GSBRNA2T00051845001	Down	-1.5385	1.61e-06	6.7e-05	chrC01	35769349	35771374	AT3G14850	not assigned.unknown	TBL41__TRICHOME BIREFRINGENCE-LIKE 41
BnaC01g38790D	GSBRNA2T00018648001	Up	1.39661	5.74e-09	3.91e-07	chrC01	37697761	37698087	AT5G53000	protein.postranslational modification	TAP46__2A phosphatase associated protein of 46 kD
BnaC01g40120D	GSBRNA2T00044519001	Up	1.06471	8.68e-10	6.86e-08	chrC01	38476991	38479856	AT5G18480	major CHO metabolism.synthesis.starch	PGSIP6__plant glycogenin-like starch initiation protein 6
BnaC01g40200D	GSBRNA2T00044510001	Up	1.06285	9.01e-07	4e-05	chrC01	38515798	38516238	AT5G18380	protein.synthesis.ribosomal protein.eukaryotic.40S subunit.S16	Ribosomal protein S5 domain 2-like superfamily protein
BnaC01g40380D	GSBRNA2T00044488001	Up	1.07857	1.34e-06	5.72e-05	chrC01	38700794	38701695	AT3G03920	protein.synthesis.ribosome biogenesis.Pre-rRNA processing and modifications.snoRNPs	H/ACA ribonucleoprotein complex, subunit Gar1/Naf1 protein
BnaC01g41990D	GSBRNA2T00013786001	Down	-1.00209	2.59e-08	1.58e-06	chrC01_random	1093773	1094576	AT3G02560	protein.synthesis.ribosomal protein.eukaryotic.40S subunit.S7	Ribosomal protein S7e family protein
BnaC01g43250D	GSBRNA2T00033874001	Up	1.53999	6.39e-12	7.18e-10	chrC01_random	2751283	2751825	AT4G27140	development.storage proteins	AT2S1_SESA1__seed storage albumin 1
BnaC02g11020D	GSBRNA2T00114959001	Up	1.15021	2.47e-05	0.000749993	chrC02	6395433	6396737	AT5G58030	transport.misc	Transport protein particle (TRAPP) component
BnaC02g13020D	GSBRNA2T00122710001	Up	1.4753	2.25e-06	8.98e-05	chrC02	8313624	8313962	AT5G55450	misc.protease inhibitor/seed storage/lipid transfer protein (LTP) family protein	Bifunctional inhibitor/lipid-transfer protein/seed storage 2S albumin superfamily protein
BnaC02g14020D	GSBRNA2T00102376001	Up	1.76071	3.51e-06	0.000133302	chrC02	9304401	9305539	AT5G53870	misc.plastocyanin-like	AtENODL1_ENODL1__early nodulin-like protein 1
BnaC02g18560D	GSBRNA2T00135254001	Up	1.63658	0	0	chrC02	14718411	14720334	AT1G53250	not assigned.unknown
BnaC02g19310D	GSBRNA2T00040512001	Up	2.05312	1.11e-07	6.05e-06	chrC02	15618273	15618642	AT3G04945	stress.biotic.PR-proteins	LCR18__low-molecular-weight cysteine-rich 18
BnaC02g19890D	GSBRNA2T00030951001	Up	1.65563	7.02e-09	4.68e-07	chrC02	16257088	16258016	AT2G03810	not assigned.no ontology	18S pre-ribosomal assembly protein gar2-related
BnaC02g22500D	GSBRNA2T00082833001	Up	1.1085	3.02e-07	1.49e-05	chrC02	19561015	19561931	AT1G73885	not assigned.unknown
BnaC02g22860D	GSBRNA2T00074729001	Up	1.12573	6.51e-14	1.2e-11	chrC02	19842507	19843389	AT1G74270	protein.synthesis.ribosomal protein.eukaryotic.60S subunit.L35A	Ribosomal protein L35Ae family protein
BnaC02g29950D	GSBRNA2T00070737001	Down	-4.99418	4.35e-09	3.04e-07	chrC02	31143538	31144435	AT5G27280	RNA.regulation of transcription.unclassified	Zim17-type zinc finger protein
BnaC02g30380D	GSBRNA2T00103781001	Down	-1.65715	1.32e-07	7.08e-06	chrC02	32115259	32117463	ATCG00170	RNA.transcription	RPOC2__DNA-directed RNA polymerase family protein
BnaC02g30860D	GSBRNA2T00103875001	Down	-4.94838	1.32e-16	2.98e-14	chrC02	32747129	32749761	AT4G26530	PS.calvin cycle.aldolase	AtFBA5_FBA5__Aldolase superfamily protein
BnaC02g32980D	GSBRNA2T00076973001	Up	2.22305	3.31e-09	2.38e-07	chrC02	35517370	35517897	AT5G46930	misc.invertase/pectin methylesterase inhibitor family protein	Plant invertase/pectin methylesterase inhibitor superfamily protein
BnaC02g37030D	GSBRNA2T00117528001	Up	1.65532	1.33e-15	2.82e-13	chrC02	40002664	40003621	AT3G27660	lipid metabolism.TAG synthesis	OLE3_OLEO4__oleosin 4
BnaC02g37960D	GSBRNA2T00117695001	Up	1.13827	1.07e-06	4.65e-05	chrC02	40787240	40791373	AT3G29390	not assigned.no ontology.hydroxyproline rich proteins	RIK__RS2-interacting KH protein
BnaC02g38640D	GSBRNA2T00120671001	Up	1.20935	3.01e-05	0.000893026	chrC02	41539089	41539400	AT5G48490	misc.protease inhibitor/seed storage/lipid transfer protein (LTP) family protein	Bifunctional inhibitor/lipid-transfer protein/seed storage 2S albumin superfamily protein
BnaC02g44340D	GSBRNA2T00017815001	Up	1.54639	3.98e-06	0.000149071	chrC02_random	122966	124040	AT4G18780	cell wall.cellulose synthesis.cellulose synthase	ATCESA8_CESA8_IRX1_LEW2__cellulose synthase family protein
BnaC02g48330D	GSBRNA2T00011025001	Up	1.85381	1.6e-06	6.67e-05	chrC02_random	4587410	4588113	AT3G62330	RNA.regulation of transcription.Zn-finger(CCHC)	Zinc knuckle (CCHC-type) family protein
BnaC03g01060D	GSBRNA2T00134247001	Down	-1.05229	1.3e-07	7e-06	chrC03	486667	488823	AT5G03140	protein.postranslational modification	LecRK-VIII.2__Concanavalin A-like lectin protein kinase family protein
BnaC03g01960D	GSBRNA2T00134356001	Down	-1.56053	3.65e-07	1.76e-05	chrC03	933673	934756	AT5G05110	protein.degradation.cysteine protease	Cystatin/monellin family protein
BnaC03g02630D	GSBRNA2T00134441001	Down	-1.11091	4.97e-10	4.13e-08	chrC03	1250482	1258793	AT5G06600	protein.degradation.ubiquitin.ubiquitin protease	AtUBP12_UBP12__ubiquitin-specific protease 12
BnaC03g02900D	GSBRNA2T00134470001	Up	1.04204	2.87e-06	0.000111334	chrC03	1397866	1400507	AT5G07170	not assigned.unknown	Cell cycle regulated microtubule associated protein
BnaC03g08840D	GSBRNA2T00140682001	Up	1.44739	4.68e-12	5.44e-10	chrC03	4171838	4172398	AT4G27170	development.storage proteins	AT2S4_SESA4__seed storage albumin 4
BnaC03g10190D	GSBRNA2T00140846001	Up	1.26635	9.71e-08	5.31e-06	chrC03	4910774	4911409	AT5G20630	stress.abiotic.unspecified	ATGER3_GER3_GLP3_GLP3A_GLP3B__germin 3
BnaC03g16580D	GSBRNA2T00024559001	Down	-1.31611	2e-05	0.000623009	chrC03	8445313	8449071	AT2G30070	transport.potassium	ATKT1_ATKT1P_ATKUP1_KT1_KUP1__potassium transporter 1
BnaC03g17860D	GSBRNA2T00132182001	Up	1.20083	3.21e-13	5.21e-11	chrC03	9121105	9127298	AT2G31980	protein.degradation.cysteine protease	AtCYS2_CYS2__PHYTOCYSTATIN 2
BnaC03g23750D	GSBRNA2T00075519001	Down	-Inf	1.99e-06	8.05e-05	chrC03	13250336	13251008	AT2G42530	stress.abiotic.cold	COR15B__cold regulated 15b
BnaC03g23770D	GSBRNA2T00075517001	Down	-4.10569	3.93e-28	1.44e-25	chrC03	13254523	13255662	AT2G42530	stress.abiotic.cold	COR15B__cold regulated 15b
BnaC03g23980D	GSBRNA2T00075486001	Up	1.47712	1.35e-05	0.000440934	chrC03	13434920	13437473	AT2G43020	misc.oxidases - copper, flavone etc	ATPAO2_PAO2__polyamine oxidase 2
BnaC03g25220D	GSBRNA2T00101522001	Down	-1.42613	7.9e-11	7.42e-09	chrC03	14175294	14176998	AT2G45220	cell wall.pectin*esterases.misc	AtPME17_PME17__Plant invertase/pectin methylesterase inhibitor superfamily
BnaC03g30980D	GSBRNA2T00002421001	Up	1.37147	1.59e-05	0.000507937	chrC03	18943410	18943898	AT4G02370	not assigned.unknown	Protein of unknown function, DUF538
BnaC03g32110D	GSBRNA2T00153536001	Down	-1.07218	3.52e-06	0.000133703	chrC03	19742517	19750698	AT4G00450	not assigned.unknown	CCT_CRP_MED12__RNA polymerase II transcription mediators
BnaC03g32430D	GSBRNA2T00153577001	Up	1.08399	2.25e-12	2.82e-10	chrC03	19921870	19924951	AT3G01570	lipid metabolism.TAG synthesis	Oleosin family protein
BnaC03g33500D	GSBRNA2T00153710001	Down	-1.60716	1.46e-09	1.1e-07	chrC03	20408349	20413240	AT3G03710	RNA.processing	PDE326_PNP_RIF10__polyribonucleotide nucleotidyltransferase, putative
BnaC03g33530D	GSBRNA2T00153714001	Down	-1.4112	3.75e-17	8.78e-15	chrC03	20428371	20432226	AT3G03780	amino acid metabolism.synthesis.aspartate family.methionine.methionine synthase	ATMS2_MS2__methionine synthase 2
BnaC03g34050D	GSBRNA2T00071573001	Up	2.35689	5.82e-14	1.09e-11	chrC03	20714803	20715128	AT3G04945	stress.biotic.PR-proteins	LCR18__low-molecular-weight cysteine-rich 18
BnaC03g34830D	GSBRNA2T00125289001	Up	1.06855	2.59e-05	0.000784369	chrC03	21177643	21177895	AT3G06700	protein.synthesis.ribosomal protein.eukaryotic.60S subunit.L29	Ribosomal L29e protein family
BnaC03g35010D	GSBRNA2T00125267001	Up	Inf	9.14e-07	4.05e-05	chrC03	21265912	21266348	AT1G59690	not assigned.unknown	F-box associated ubiquitination effector family protein
BnaC03g38450D	GSBRNA2T00123697001	Down	-1.14026	1.11e-07	6.04e-06	chrC03	23555640	23561830	AT3G14270	signalling.phosphinositides.phosphatidylinositol-4-phosphate 5-kinase	FAB1B__phosphatidylinositol-4-phosphate 5-kinase family protein
BnaC03g43790D	GSBRNA2T00158295001	Down	-1.08185	1.46e-39	6.43e-37	chrC03	28876720	28879083	AT3G24480	cell wall.cell wall proteins.LRR	Leucine-rich repeat (LRR) family protein
BnaC03g48460D	GSBRNA2T00062148001	Up	1.09147	2.22e-13	3.74e-11	chrC03	33359847	33362360	AT2G18540	not assigned.no ontology	RmlC-like cupins superfamily protein
BnaC03g50320D	GSBRNA2T00141681001	Up	1.11863	0	0	chrC03	34961302	34961829	AT5G46930	misc.invertase/pectin methylesterase inhibitor family protein	Plant invertase/pectin methylesterase inhibitor superfamily protein
BnaC03g54910D	GSBRNA2T00000574001	Down	-3.45361	2.03e-05	0.000631471	chrC03	43219711	43225770	AT3G44300	secondary metabolism.sulfur-containing.glucosinolates.degradation.nitrilase/hormone metabolism.auxin.synthesis-degradation	AtNIT2_NIT2__nitrilase 2
BnaC03g60170D	GSBRNA2T00061073001	Down	-1.30954	4.42e-14	8.45e-12	chrC03	49347552	49349177	AT4G38770	cell wall.cell wall proteins.proline rich proteins	ATPRP4_PRP4__proline-rich protein 4
BnaC03g63240D	GSBRNA2T00001594001	Down	-1.34377	4.07e-06	0.000152334	chrC03	52630764	52635029	AT4G19500	stress.biotic.PR-proteins	nucleoside-triphosphatases;transmembrane receptors;nucleotide binding;ATP binding
BnaC03g67380D	GSBRNA2T00068714001	Down	-1.15712	2.79e-06	0.000108821	chrC03	57062451	57064282	AT4G31800	RNA.regulation of transcription.WRKY domain transcription factor family	ATWRKY18_WRKY18__WRKY DNA-binding protein 18
BnaC03g68040D	GSBRNA2T00116256001	Down	-1.82707	1.05e-06	4.61e-05	chrC03	57661904	57664350	AT4G30190	transport.p- and v-ATPases.H+-exporting ATPase	AHA2_HA2_PMA2__H(+)-ATPase 2
BnaC04g02590D	GSBRNA2T00010830001	Up	1.29758	2.05e-05	0.000636804	chrC04	1919931	1922809	AT2G42300	RNA.regulation of transcription.bHLH,Basic Helix-Loop-Helix family	basic helix-loop-helix (bHLH) DNA-binding superfamily protein
BnaC04g02760D	GSBRNA2T00002298001	Down	-2.31611	8.91e-15	1.78e-12	chrC04	1988115	1990904	AT2G43150	cell wall.cell wall proteins.HRGP	Proline-rich extensin-like family protein
BnaC04g04280D	GSBRNA2T00006126001	Down	-1.20229	1.36e-11	1.44e-09	chrC04	3213840	3226910	AT2G45540	not assigned.no ontology	WD-40 repeat family protein / beige-related
BnaC04g05750D	GSBRNA2T00012560001	Up	1.07621	7.68e-06	0.000268185	chrC04	4076823	4081212	AT4G17020	RNA.regulation of transcription.General Transcription	transcription factor-related
BnaC04g05830D	GSBRNA2T00012549001	Up	2.1611	1.33e-06	5.67e-05	chrC04	4131463	4133041	AT2G39640	misc.beta 1,3 glucan hydrolases.glucan endo-1,3-beta-glucosidase	glycosyl hydrolase family 17 protein
	GSBRNA2T00152669001	Down	-2.45361	8.86e-06	0.000302772	chrC04	5787073	5787663	AT4G33650	misc.dynamin	ADL2_APEM1_DRP3A_NOXY15__dynamin-related protein 3A
BnaC04g08360D	GSBRNA2T00053936001	Down	-2.63161	1.3e-09	9.98e-08	chrC04	6286956	6288128	AT2G36880	metal handling.binding, chelation and storage/amino acid metabolism.synthesis.aspartate family.methionine	MAT3__methionine adenosyltransferase 3
BnaC04g09330D	GSBRNA2T00141208001	Down	-2.57914	1.74e-06	7.16e-05	chrC04	7068891	7071698	AT2G35940	RNA.regulation of transcription.HB,Homeobox transcription factor family	BLH1_EDA29__BEL1-like homeodomain 1
	GSBRNA2T00086747001	Down	-3.97146	6.63e-15	1.35e-12	chrC04	11106229	11107827	AT1G79550	glycolysis.cytosolic branch.3-phosphoglycerate kinase (PGK)	PGK__phosphoglycerate kinase
BnaC04g19550D	GSBRNA2T00000470001	Down	-1.036	2.21e-08	1.36e-06	chrC04	20170264	20174679	AT1G62340	protein.degradation.subtilases	ALE_ALE1__PA-domain containing subtilase family protein
BnaC04g20870D	GSBRNA2T00156753001	Down	-1.96381	3.43e-06	0.000130652	chrC04	21892208	21893343	AT3G63170	not assigned.unknown	AtFAP1_FAP1__Chalcone-flavanone isomerase family protein
BnaC04g25160D	GSBRNA2T00076396001	Up	1.56525	1.37e-05	0.000447494	chrC04	26089725	26092087	AT3G56050	protein.postranslational modification.kinase.receptor like cytoplasmatic kinase I	Protein kinase family protein
BnaC04g27780D	GSBRNA2T00101093001	Down	-2.09203	9.28e-29	3.44e-26	chrC04	29160353	29166417	AT3G52840	misc.gluco-, galacto- and mannosidases.beta-galactosidase/cell wall.degradation.mannan-xylose-arabinose-fucose	BGAL2__beta-galactosidase 2
BnaC04g29170D	GSBRNA2T00070283001	Down	-1.28614	3.83e-16	8.26e-14	chrC04	30515685	30518182	AT3G20210	protein.degradation	DELTA-VPE_DELTAVPE__delta vacuolar processing enzyme
BnaC04g29230D	GSBRNA2T00070258001	Up	1.687	2.98e-09	2.17e-07	chrC04	30795045	30799128	AT4G13820	stress.biotic.PR-proteins	Leucine-rich repeat (LRR) family protein
BnaC04g29610D	GSBRNA2T00055070001	Up	1.01911	1.3e-05	0.000427118	chrC04	31170818	31172133	AT5G35520	cell.cycle	ATMIS12_MIS12__minichromosome instability 12 (mis12)-like
BnaC04g32530D	GSBRNA2T00095929001	Up	1.1077	2.8e-05	0.000839013	chrC04	34250449	34251548	AT5G40420	lipid metabolism.TAG synthesis	OLE2_OLEO2__oleosin 2
BnaC04g35470D	GSBRNA2T00149825001	Down	-1.11781	4.9e-20	1.33e-17	chrC04	36999340	37000216	AT5G15120	not assigned.unknown	Protein of unknown function (DUF1637)
BnaC04g36880D	GSBRNA2T00012174001	Up	1.71854	1.82e-06	7.45e-05	chrC04	38305534	38306409	AT2G23990	misc.plastocyanin-like	AtENODL11_ENODL11__early nodulin-like protein 11
BnaC04g37990D	GSBRNA2T00127562001	Down	-2.88171	2.67e-07	1.33e-05	chrC04	39253515	39255098	ATCG00190	RNA.transcription	RPOB__RNA polymerase subunit beta
BnaC04g49020D	GSBRNA2T00021975001	Up	1.35729	3.16e-13	5.15e-11	chrC04	47375426	47375874	AT2G43510	stress.biotic.PR-proteins.plant defensins	ATTI1_TI1__trypsin inhibitor protein 1
BnaC04g51170D	GSBRNA2T00038129001	Up	1.01687	1.8e-06	7.39e-05	chrC04	48456661	48458971	AT2G47630	not assigned.no ontology	alpha/beta-Hydrolases superfamily protein
BnaC04g52050D	GSBRNA2T00052384001	Down	-1.19148	2.81e-21	7.86e-19	chrC04_random	189813	191740	AT2G46950	misc.cytochrome P450	CYP709B2__cytochrome P450, family 709, subfamily B, polypeptide 2
BnaC04g52170D	GSBRNA2T00020222001	Down	-1.10814	1.98e-08	1.24e-06	chrC04_random	246993	256868	AT2G46560	not assigned.no ontology	transducin family protein / WD-40 repeat family protein
BnaC05g00230D	GSBRNA2T00085315001	Down	-2.11617	8.21e-10	6.51e-08	chrC05	117122	122019	AT2G42010	lipid metabolism.lipid degradation.lysophospholipases.phospholipase D	PLDBETA_PLDBETA1__phospholipase D beta 1
BnaC05g02160D	GSBRNA2T00002721001	Up	1.5368	7.59e-13	1.06e-10	chrC05	1035287	1037617	AT1G03880	development.storage proteins	CRB_CRU2__cruciferin 2
BnaC05g13770D	GSBRNA2T00006468001	Up	1.50539	2.94e-07	1.45e-05	chrC05	7958459	7959568	AT1G17810	transport.Major Intrinsic Proteins.TIP	BETA-TIP__beta-tonoplast intrinsic protein
BnaC05g14880D	GSBRNA2T00072327001	Down	-1.22981	4.56e-09	3.18e-07	chrC05	8780463	8784694	AT1G19220	RNA.regulation of transcription.ARF, Auxin Response Factor family	ARF11_ARF19_IAA22__auxin response factor 19
BnaC05g14950D	GSBRNA2T00072343001	Up	1.11797	1.85e-13	3.17e-11	chrC05	8918850	8920193	AT2G24810	stress.biotic	Pathogenesis-related thaumatin superfamily protein
BnaC05g24840D	GSBRNA2T00111400001	Up	Inf	3.67e-06	0.000138757	chrC05	19390825	19391370	AT1G32740	protein.degradation.ubiquitin.E3.RING	SBP (S-ribonuclease binding protein) family protein
BnaC05g34370D	GSBRNA2T00107610001	Up	1.0611	6.31e-07	2.89e-05	chrC05	33751080	33751509	AT3G18740	protein.synthesis.ribosomal protein.eukaryotic.60S subunit.L30	RLK902__Ribosomal protein L7Ae/L30e/S12e/Gadd45 family protein
BnaC05g35940D	GSBRNA2T00101791001	Down	-3.74907	9.15e-07	4.05e-05	chrC05	35129270	35130027	AT3G17600	hormone metabolism.auxin.induced-regulated-responsive-activated	IAA31__indole-3-acetic acid inducible 31
BnaC05g36380D	GSBRNA2T00101877001	Down	-1.32676	2.34e-05	0.00071958	chrC05	35602989	35603777	AT5G46730	not assigned.no ontology.glycine rich proteins	glycine-rich protein
BnaC05g36600D	GSBRNA2T00076087001	Down	-1.00541	2.84e-06	0.000110529	chrC05	35885779	35890143	AT3G16620	protein.targeting.chloroplast	ATTOC120_TOC120__translocon outer complex protein 120
BnaC05g39140D	GSBRNA2T00106081001	Up	1.67324	7.55e-06	0.000264671	chrC05	37692288	37694334	AT3G14450	RNA.RNA binding	CID9__CTC-interacting domain 9
BnaC05g42960D	GSBRNA2T00110896001	Down	-Inf	2.5e-07	1.25e-05	chrC05	40057854	40060660	AT3G10070	RNA.transcription	TAF12_TAFII58__TBP-associated factor 12
BnaC05g42990D	GSBRNA2T00110893001	Down	-2.69746	7.4e-40	3.3e-37	chrC05	40066715	40067977	AT3G10040	RNA.regulation of transcription.Trihelix, Triple-Helix transcription factor family	sequence-specific DNA binding transcription factors
BnaC05g43050D	GSBRNA2T00110887001	Down	-Inf	6.78e-135	4.75e-132	chrC05	40100279	40100554	AT3G09950	not assigned.unknown
BnaC05g43360D	GSBRNA2T00073247001	Up	1.11544	6.12e-07	2.82e-05	chrC05	40271029	40272739	AT4G20720	not assigned.no ontology	dentin sialophosphoprotein-related
BnaC05g43760D	GSBRNA2T00038897001	Down	-5.56404	3.7e-26	1.27e-23	chrC05	40447690	40448025	AT3G08770	lipid metabolism.lipid transfer proteins etc	LTP6__lipid transfer protein 6
BnaC05g44490D	GSBRNA2T00038987001	Up	1.12781	1.77e-06	7.25e-05	chrC05	40775941	40776414	AT3G07480	not assigned.unknown	2Fe-2S ferredoxin-like superfamily protein
BnaC05g46870D	GSBRNA2T00073899001	Up	1.08674	3.91e-06	0.00014669	chrC05	42124137	42129211	AT1G19397	not assigned.unknown
BnaC05g47290D	GSBRNA2T00075659001	Down	-1.06544	2.49e-08	1.52e-06	chrC05	42343650	42349046	AT3G04380	RNA.regulation of transcription.SET-domain transcriptional regulator family	SDG31_SUVR4__SET-domain containing protein lysine methyltransferase family protein
BnaC05g47590D	GSBRNA2T00075620001	Down	-1.62221	1.64e-09	1.23e-07	chrC05	42545668	42548956	AT3G03960	protein.folding	TCP-1/cpn60 chaperonin family protein
BnaC05g47680D	GSBRNA2T00043834001	Down	-1.25495	2.81e-08	1.7e-06	chrC05	42581406	42584426	AT5G41690	RNA.processing	RNA-binding (RRM/RBD/RNP motifs) family protein
BnaC05g47780D	GSBRNA2T00097283001	Down	-1.7269	3.17e-11	3.14e-09	chrC05	42618080	42620649	AT3G03440	not assigned.no ontology.armadillo/beta-catenin repeat family protein	ARM repeat superfamily protein
BnaC05g47910D	GSBRNA2T00097268001	Down	-1.56877	2.29e-22	6.9e-20	chrC05	42659593	42665990	AT3G03300	RNA.processing.degradation dicer	ATDCL2_DCL2__dicer-like 2
BnaC05g47950D	GSBRNA2T00097263001	Down	-1.05895	6.97e-10	5.61e-08	chrC05	42693598	42694547	AT3G03270	development.unspecified	Adenine nucleotide alpha hydrolases-like superfamily protein
BnaC05g48370D	GSBRNA2T00076274001	Down	-1.23769	8.11e-21	2.24e-18	chrC05	42853340	42870421	AT3G02260	hormone metabolism.auxin.signal transduction	ASA1_BIG_CRM1_DOC1_LPR1_TIR3_UMB1__auxin transport protein (BIG)
BnaC05g48550D	GSBRNA2T00076296001	Down	-1.62645	2.65e-06	0.000104051	chrC05	42999204	43001934	AT3G02090	protein.targeting.mitochondria	MPPBETA__Insulinase (Peptidase family M16) protein
BnaC05g50900D	GSBRNA2T00003966001	Down	-2.10438	0	0	chrC05_random	1743943	1746715	AT2G43150	cell wall.cell wall proteins.HRGP	Proline-rich extensin-like family protein
BnaC06g01320D	GSBRNA2T00013273001	Up	1.61154	1.79e-12	2.29e-10	chrC06	2105966	2107456	AT2G18193	protein.degradation.AAA type	P-loop containing nucleoside triphosphate hydrolases superfamily protein
BnaC06g04080D	GSBRNA2T00029130001	Up	1.42805	8.58e-06	0.000295037	chrC06	4780633	4786583	AT1G50730	not assigned.unknown
BnaC06g06810D	GSBRNA2T00062360001	Up	2.09545	1.52e-13	2.65e-11	chrC06	7398801	7400624	AT1G54020	secondary metabolism.sulfur-containing.glucosinolates.degradation.myrosinase/misc.myrosinases-lectin-jacalin	GDSL-like Lipase/Acylhydrolase superfamily protein
BnaC06g09330D	GSBRNA2T00147077001	Up	1.04976	1.35e-09	1.03e-07	chrC06	11146281	11150612	AT1G52030	misc.myrosinases-lectin-jacalin	F-ATMBP_MBP1.2_MBP2__myrosinase-binding protein 2
BnaC06g12930D	GSBRNA2T00049853001	Up	1.2652	3.81e-13	5.98e-11	chrC06	15634925	15636139	AT5G40420	lipid metabolism.TAG synthesis	OLE2_OLEO2__oleosin 2
BnaC06g14690D	GSBRNA2T00124689001	Down	-1.50663	2.54e-08	1.55e-06	chrC06	17442192	17443253	ATCG00020	PS.lightreaction.photosystem II.PSII polypeptide subunits	PSBA__photosystem II reaction center protein A
BnaC06g15810D	GSBRNA2T00050820001	Up	1.62053	3.11e-05	0.000919041	chrC06	18669474	18670558	AT3G56220	not assigned.unknown	transcription regulators
BnaC06g17690D	GSBRNA2T00105993001	Down	-2.73494	1.96e-40	8.8e-38	chrC06	20218217	20224107	AT3G60160	transport.ABC transporters and multidrug resistance systems	ABCC9_ATMRP9_MRP9__multidrug resistance-associated protein 9
BnaC06g23750D	GSBRNA2T00049109001	Up	1.36622	3.6e-13	5.7e-11	chrC06	25508240	25509201	AT1G73190	transport.Major Intrinsic Proteins.TIP	ALPHA-TIP_TIP3;1__Aquaporin-like superfamily protein
BnaC06g28840D	GSBRNA2T00113017001	Up	1.71769	1.26e-09	9.66e-08	chrC06	30034831	30035418	AT1G67740	PS.lightreaction.photosystem II.PSII polypeptide subunits	PSBY_YCF32__photosystem II BY
BnaC06g30410D	GSBRNA2T00071944001	Up	2.1351	2.93e-05	0.000874634	chrC06	31173793	31177795	AT1G69220	protein.postranslational modification	SIK1__Protein kinase superfamily protein
BnaC06g32660D	GSBRNA2T00103208001	Up	1.17116	4.53e-09	3.16e-07	chrC06	32778723	32780725	AT1G71695	misc.peroxidases	Peroxidase superfamily protein
BnaC06g34100D	GSBRNA2T00103389001	Up	1.48694	4.51e-06	0.00016696	chrC06	33719668	33720646	AT1G73190	transport.Major Intrinsic Proteins.TIP	ALPHA-TIP_TIP3;1__Aquaporin-like superfamily protein
BnaC06g34870D	GSBRNA2T00103481001	Up	1.53633	3.89e-07	1.87e-05	chrC06	34112018	34113449	AT1G74010	secondary metabolism.N misc.alkaloid-like	Calcium-dependent phosphotriesterase superfamily protein
BnaC06g40320D	GSBRNA2T00068835001	Up	1.4001	2.65e-07	1.32e-05	chrC06	36990480	36991568	AT4G14780	protein.postranslational modification	Protein kinase superfamily protein
BnaC07g01530D	GSBRNA2T00137981001	Down	-1.42714	1.75e-24	5.66e-22	chrC07	2188487	2191851	AT2G19710	not assigned.unknown	Regulator of Vps4 activity in the MVB pathway protein
BnaC07g08220D	GSBRNA2T00142554001	Down	-5.16411	3.05e-10	2.59e-08	chrC07	13144337	13146712	AT3G23300	stress.abiotic.drought/salt	S-adenosyl-L-methionine-dependent methyltransferases superfamily protein
BnaC07g10920D	GSBRNA2T00117344001	Down	-1.18683	2.57e-05	0.000777686	chrC07	16671100	16673855	AT1G24650	signalling.receptor kinases.leucine rich repeat IX	Leucine-rich repeat protein kinase family protein
BnaC07g15030D	GSBRNA2T00050570001	Down	-1.05036	3.49e-53	1.82e-50	chrC07	20997732	21004589	AT1G20960	DNA.synthesis/chromatin structure	emb1507__U5 small nuclear ribonucleoprotein helicase, putative
BnaC07g15510D	GSBRNA2T00050649001	Up	1.70096	3.53e-07	1.71e-05	chrC07	21404687	21406302	AT1G20200	protein.degradation.ubiquitin.proteasom	EMB2719_HAP15__PAM domain (PCI/PINT associated module) protein
BnaC07g15620D	GSBRNA2T00080236001	Up	1.2652	1.04e-05	0.000348836	chrC07	21594822	21597207	AT2G29330	misc.nitrilases, *nitrile lyases, berberine bridge enzymes, reticuline oxidases, troponine reductases	TRI__tropinone reductase
BnaC07g19250D	GSBRNA2T00128628001	Down	-1.15768	2.01e-09	1.5e-07	chrC07	25921779	25928061	AT3G48770	not assigned.unknown	DNA binding;ATP binding
BnaC07g19360D	GSBRNA2T00128648001	Up	1.43581	7.14e-08	4.01e-06	chrC07	26065780	26067447	AT5G46690	RNA.regulation of transcription.bHLH,Basic Helix-Loop-Helix family	bHLH071__beta HLH protein 71
BnaC07g20410D	GSBRNA2T00128826001	Up	1.24286	1.78e-08	1.12e-06	chrC07	27025977	27028808	AT5G47670	RNA.regulation of transcription.CCAAT box binding factor family, HAP3	L1L_NF-YB6__nuclear factor Y, subunit B6
BnaC07g21070D	GSBRNA2T00060213001	Down	-1.20151	8.06e-08	4.47e-06	chrC07	27768413	27771276	AT2G01820	signalling.receptor kinases.leucine rich repeat IX	Leucine-rich repeat protein kinase family protein
BnaC07g22700D	GSBRNA2T00139138001	Up	1.04308	5.4e-13	7.93e-11	chrC07	29123955	29124331	AT2G04925	stress.biotic.PR-proteins.plant defensins	Putative membrane lipoprotein
BnaC07g32760D	GSBRNA2T00041814001	Down	-1.04773	1.91e-11	1.99e-09	chrC07	36228677	36236071	AT3G52250	RNA.regulation of transcription.MYB domain transcription factor family	Duplicated homeodomain-like superfamily protein
BnaC07g33340D	GSBRNA2T00031405001	Up	2.20745	2.34e-06	9.27e-05	chrC07	36595054	36596329	AT4G15955	misc.misc2	alpha/beta-Hydrolases superfamily protein
BnaC07g34620D	GSBRNA2T00112478001	Up	1.85997	7.4e-06	0.000260192	chrC07	37280250	37280657	AT2G06166	stress.biotic.PR-proteins.plant defensins	Defensin-like (DEFL) family protein
BnaC07g36150D	GSBRNA2T00112681001	Down	-3.03371	4.92e-14	9.39e-12	chrC07	38377534	38379199	AT4G19970	not assigned.unknown
BnaC07g39340D	GSBRNA2T00154487001	Up	1.21341	2.22e-06	8.84e-05	chrC07	40266833	40268198	AT4G25100	redox.dismutases and catalases	ATFSD1_FSD1__Fe superoxide dismutase 1
BnaC07g39370D	GSBRNA2T00154490001	Up	1.019	1.08e-12	1.43e-10	chrC07	40278822	40279613	AT4G25140	lipid metabolism.TAG synthesis	OLE1_OLEO1__oleosin 1
BnaC07g40770D	GSBRNA2T00154648001	Down	-1.0613	7.35e-07	3.32e-05	chrC07	40912783	40913259	AT4G27160	development.storage proteins	AT2S3_SESA3__seed storage albumin 3
BnaC07g41590D	GSBRNA2T00154748001	Down	-2.05831	2.19e-06	8.75e-05	chrC07	41395551	41396839	AT4G28910	not assigned.unknown	NINJA__novel interactor of JAZ
BnaC07g44800D	GSBRNA2T00099970001	Up	1.55038	0	0	chrC07	43174204	43174562	AT4G35725	not assigned.unknown
BnaC07g48660D	GSBRNA2T00051000001	Up	2.06366	3.75e-14	7.24e-12	chrC07_random	1310200	1312545	AT5G44120	development.storage proteins	ATCRA1_CRA1_CRU1__RmlC-like cupins superfamily protein
BnaC07g49770D	GSBRNA2T00034576001	Down	-1.31985	1.03e-12	1.37e-10	chrC07_random	2180806	2186552	AT5G23110	protein.degradation.ubiquitin.E3.RING	Zinc finger, C3HC4 type (RING finger) family protein
BnaC07g50320D	GSBRNA2T00019429001	Down	-1.24933	1.16e-267	8.47e-265	chrC07_random	2533022	2534684	AT4G27520	misc.plastocyanin-like	AtENODL2_ENODL2__early nodulin-like protein 2
BnaC07g50770D	GSBRNA2T00013752001	Down	-Inf	1.96e-15	4.13e-13	chrC07_random	2698818	2699678	AT4G29580	nucleotide metabolism.degradation	Cytidine/deoxycytidylate deaminase family protein
BnaC07g51200D	GSBRNA2T00054464001	Down	-3.13714	1.07e-10	9.8e-09	chrC07_random	2903610	2904923	AT5G13000	minor CHO metabolism.callose	ATGSL12_CALS3_GSL12__glucan synthase-like 12
BnaC08g05480D	GSBRNA2T00133987001	Up	1.32775	1.67e-05	0.000530521	chrC08	7365789	7367259	AT4G12760	not assigned.unknown
	GSBRNA2T00001289001	Up	1.2588	3.17e-09	2.29e-07	chrC08	15658303	15658686	AT4G21750	RNA.regulation of transcription.HB,Homeobox transcription factor family	ATML1__Homeobox-leucine zipper family protein / lipid-binding START domain-containing protein
BnaC08g10610D	GSBRNA2T00075005001	Down	-1.13857	3e-05	0.000890683	chrC08	16044959	16050904	AT4G16310	misc.oxidases - copper, flavone etc	LDL3__LSD1-like 3
BnaC08g11080D	GSBRNA2T00000866001	Up	1.25543	3.27e-07	1.6e-05	chrC08	16492857	16493925	AT1G78950	secondary metabolism.isoprenoids.terpenoids	AtBAS_AtLUP4_BAS__Terpenoid cyclases family protein
BnaC08g12450D	GSBRNA2T00104484001	Up	2.20745	5.94e-12	6.74e-10	chrC08	17607401	17607823	AT4G27170	development.storage proteins	AT2S4_SESA4__seed storage albumin 4
BnaC08g14160D	GSBRNA2T00012823001	Up	1.11733	7.3e-07	3.3e-05	chrC08	19044930	19054046	AT1G10320	RNA.processing.splicing	Zinc finger C-x8-C-x5-C-x3-H type family protein
BnaC08g17990D	GSBRNA2T00139606001	Up	1.10833	7.55e-14	1.38e-11	chrC08	21357168	21360772	AT1G18460	lipid metabolism.lipid degradation.lipases.triacylglycerol lipase	alpha/beta-Hydrolases superfamily protein
BnaC08g23100D	GSBRNA2T00109287001	Down	-1.33657	1.38e-05	0.000448747	chrC08	25495603	25498696	AT3G51770	not assigned.no ontology.pentatricopeptide (PPR) repeat-containing protein	ATEOL1_ETO1__tetratricopeptide repeat (TPR)-containing protein
BnaC08g24040D	GSBRNA2T00109156001	Down	-1.75076	7.29e-58	4.01e-55	chrC08	26149772	26153543	AT3G52850	protein.targeting.secretory pathway.vacuole	ATELP_ATELP1_ATVSR1_BP-80_BP80_BP80-1;1_BP80B_GFS1_VSR1_VSR1;1__vacuolar sorting receptor homolog 1
BnaC08g24360D	GSBRNA2T00109116001	Down	-1.4259	1.12e-16	2.55e-14	chrC08	26383060	26385552	AT3G53260	secondary metabolism.phenylpropanoids.lignin biosynthesis.PAL	ATPAL2_PAL2__phenylalanine ammonia-lyase 2
BnaC08g31060D	GSBRNA2T00155477001	Down	-1.12911	1.64e-06	6.81e-05	chrC08	30540234	30550717	AT3G60920	not assigned.no ontology
BnaC08g31410D	GSBRNA2T00155426001	Up	1.02966	3.26e-06	0.00012516	chrC08	30821157	30822547	AT3G61530	Co-factor and vitamine metabolism.pantothenate.3-methyl-2-oxobutanoate hydroxymethyltransferase (KPHMT,PANB)	PANB2__Phosphoenolpyruvate carboxylase family protein
BnaC08g35320D	GSBRNA2T00127486001	Down	-1.16893	5.24e-41	2.41e-38	chrC08	33228013	33235081	AT2G22125	not assigned.no ontology.C2 domain-containing protein	CSI1_POM2__binding
BnaC08g36400D	GSBRNA2T00136934001	Up	1.07568	5.68e-13	8.28e-11	chrC08	33684201	33685537	AT4G39230	secondary metabolism.flavonoids.isoflavones.isoflavone reductase	NmrA-like negative transcriptional regulator family protein
BnaC08g43480D	GSBRNA2T00019387001	Down	-2.16411	1.34e-06	5.72e-05	chrC08	37184849	37185887	ATCG00120	PS.lightreaction.ATP synthase.alpha subunit	ATPA__ATP synthase subunit alpha
BnaC08g46890D	GSBRNA2T00075597001	Down	-1.00245	1.27e-14	2.51e-12	chrC08_random	1221541	1226802	AT4G18670	cell wall.cell wall proteins.LRR	Leucine-rich repeat (LRR) family protein
BnaC09g00910D	GSBRNA2T00018322001	Up	1.22263	7.46e-06	0.000261822	chrC09	480926	482043	AT4G03210	cell wall.modification	XTH9__xyloglucan endotransglucosylase/hydrolase 9
BnaC09g03700D	GSBRNA2T00145942001	Up	1.33477	1.49e-07	7.9e-06	chrC09	2102432	2104240	AT5G26260	not assigned.no ontology	TRAF-like family protein
BnaC09g03710D	GSBRNA2T00145943001	Up	1.569	1.01e-12	1.36e-10	chrC09	2106714	2108435	AT5G26260	not assigned.no ontology	TRAF-like family protein
BnaC09g15180D	GSBRNA2T00046388001	Down	-1.30211	1.5e-62	8.52e-60	chrC09	11805191	11806312	AT1G70320	protein.degradation.ubiquitin.E3.HECT	UPL2__ubiquitin-protein ligase 2
BnaC09g17820D	GSBRNA2T00063114001	Up	1.07737	1.12e-06	4.87e-05	chrC09	14507996	14509754	AT5G44020	development.storage proteins	HAD superfamily, subfamily IIIB acid phosphatase
BnaC09g22180D	GSBRNA2T00053805001	Up	1.38279	2.67e-13	4.45e-11	chrC09	19464395	19468232	AT2G04030	stress.abiotic.heat	AtHsp90.5_AtHsp90C_CR88_EMB1956_HSP90.5_Hsp88.1__Chaperone protein htpG family protein
BnaC09g22220D	GSBRNA2T00053815001	Up	2.47975	3e-06	0.000116094	chrC09	19517599	19518021	AT5G47550	protein.degradation.cysteine protease	Cystatin/monellin superfamily protein
BnaC09g25980D	GSBRNA2T00071872001	Down	-Inf	7.61e-39	3.32e-36	chrC09	25761766	25763340	AT4G10850	development.unspecified	AtSWEET7_SWEET7__Nodulin MtN3 family protein
BnaC09g27520D	GSBRNA2T00108811001	Down	-1.14817	1.99e-20	5.41e-18	chrC09	29418484	29420914	ATCG00280	PS.lightreaction.photosystem II.PSII polypeptide subunits	PSBC__photosystem II reaction center protein C
BnaC09g27530D	GSBRNA2T00108809001	Down	-2.98816	1.13e-41	5.25e-39	chrC09	29422658	29425229	ATCG00340	PS.lightreaction.photosystem I.PSI polypeptide subunits	PSAB__Photosystem I, PsaA/PsaB protein
BnaC09g27540D	GSBRNA2T00108808001	Down	-2.60889	3.66e-37	1.52e-34	chrC09	29425340	29427592	ATCG00350	PS.lightreaction.photosystem I.PSI polypeptide subunits	PSAA__Photosystem I, PsaA/PsaB protein
BnaC09g29820D	GSBRNA2T00059057001	Up	1.54187	1.2e-05	0.000396094	chrC09	32575483	32576587	AT5G53490	not assigned.no ontology	Tetratricopeptide repeat (TPR)-like superfamily protein
BnaC09g32340D	GSBRNA2T00040702001	Up	1.01092	2.76e-12	3.39e-10	chrC09	35336918	35337379	AT5G55750	not assigned.no ontology.hydroxyproline rich proteins	hydroxyproline-rich glycoprotein family protein
BnaC09g33410D	GSBRNA2T00053046001	Down	-1.22875	1.22e-42	5.73e-40	chrC09	36658453	36662833	AT5G56890	signalling.receptor kinases.extensin	Protein kinase superfamily protein
BnaC09g35190D	GSBRNA2T00133173001	Down	-4.08165	1.1e-08	7.14e-07	chrC09	38600543	38600911	AT5G59845	hormone metabolism.gibberelin.induced-regulated-responsive-activated	Gibberellin-regulated family protein
BnaC09g43910D	GSBRNA2T00031470001	Up	1.6135	1.97e-06	7.99e-05	chrC09	44992544	44994324	AT1G76540	cell.division	CDKB2;1__cyclin-dependent kinase B2;1
BnaC09g48350D	GSBRNA2T00107122001	Up	1.15985	5.32e-09	3.66e-07	chrC09	47193319	47194919	AT5G07190	development.unspecified	ATS3__seed gene 3
	GSBRNA2T00039771001	Up	1.14147	3.92e-13	6.13e-11	chrC09_random	2923503	2923901	AT4G09030	cell wall.cell wall proteins.AGPs.AGP	AGP10_ATAGP10__arabinogalactan protein 10
BnaCnng01790D	GSBRNA2T00123522001	Down	-1.0034	2.47e-07	1.24e-05	chrUn_random	2917148	2918846	AT4G01000	protein.degradation.ubiquitin.ubiquitin	Ubiquitin-like superfamily protein
BnaCnng01840D	GSBRNA2T00123527001	Down	-2.20364	2.99e-10	2.55e-08	chrUn_random	2925185	2928338	AT4G01050	not assigned.no ontology.hydroxyproline rich proteins	TROL__thylakoid rhodanese-like
BnaCnng01890D	GSBRNA2T00123532001	Down	-1.26097	1.49e-05	0.000480099	chrUn_random	2946389	2948734	AT4G01090	signalling.G-proteins	Protein of unknown function (DUF3133)
BnaCnng02040D	GSBRNA2T00123548001	Down	-1.94414	9.25e-19	2.36e-16	chrUn_random	3026119	3030509	AT4G01290	not assigned.unknown
BnaCnng02320D	GSBRNA2T00123578001	Down	-1.77845	5.71e-07	2.64e-05	chrUn_random	3148677	3154274	AT4G00450	not assigned.unknown	CCT_CRP_MED12__RNA polymerase II transcription mediators
BnaCnng02370D	GSBRNA2T00123584001	Down	-1.26097	1.49e-05	0.00048035	chrUn_random	3206084	3209026	AT4G00370	transport.sugars	ANTR2_PHT4;4__Major facilitator superfamily protein
BnaCnng03410D	GSBRNA2T00032363001	Down	-1.04571	5.51e-06	0.000199793	chrUn_random	3789131	3791875	AT5G02540	misc.short chain dehydrogenase/reductase (SDR)	NAD(P)-binding Rossmann-fold superfamily protein
BnaCnng04230D	GSBRNA2T00085069001	Up	1.13282	2.38e-13	4e-11	chrUn_random	5419545	5420561	AT1G61520	PS.lightreaction.photosystem I.LHC-I	LHCA3__photosystem I light harvesting complex gene 3
BnaCnng05600D	GSBRNA2T00041301001	Down	-1.15534	3.09e-07	1.52e-05	chrUn_random	8487144	8495587	AT3G01460	RNA.regulation of transcription.Methyl binding domain proteins	ATMBD9_MBD9__methyl-CPG-binding domain 9
BnaCnng06020D	GSBRNA2T00041353001	Down	-1.44669	2.16e-08	1.34e-06	chrUn_random	8645775	8647448	AT3G02860	not assigned.unknown	zinc ion binding
BnaCnng06270D	GSBRNA2T00041380001	Down	-1.92018	7.42e-13	1.04e-10	chrUn_random	8808489	8810011	AT3G03150	not assigned.unknown
BnaCnng07790D	GSBRNA2T00062445001	Up	1.02564	6.99e-13	9.91e-11	chrUn_random	12179875	12181660	AT2G46960	misc.cytochrome P450	CYP709B1__cytochrome P450, family 709, subfamily B, polypeptide 1
BnaCnng10870D	GSBRNA2T00075933001	Down	-2.45361	8.86e-06	0.000302604	chrUn_random	16977569	16979363	AT3G20370	not assigned.no ontology	TRAF-like family protein
BnaCnng12620D	GSBRNA2T00082168001	Down	-1.44669	2.16e-08	1.34e-06	chrUn_random	19702783	19704306	ATMG01190	mitochondrial electron transport / ATP synthesis.F1-ATPase	ATP1__ATP synthase subunit 1
BnaCnng12670D	GSBRNA2T00082184001	Down	-3.85216	2.61e-07	1.3e-05	chrUn_random	19728875	19732568	ATCG00190	RNA.transcription	RPOB__RNA polymerase subunit beta
BnaCnng13070D	GSBRNA2T00082249001	Down	-1.81132	3.02e-08	1.82e-06	chrUn_random	19831517	19831825	AT5G19540	not assigned.unknown
BnaCnng13610D	GSBRNA2T00082488001	Up	2.51361	4.14e-08	2.43e-06	chrUn_random	20187137	20187488	AT3G61170	not assigned.no ontology.pentatricopeptide (PPR) repeat-containing protein	Tetratricopeptide repeat (TPR)-like superfamily protein
BnaCnng16260D	GSBRNA2T00089433001	Up	1.02751	1.11e-06	4.84e-05	chrUn_random	25783609	25784255	AT1G27970	protein.targeting.nucleus	NTF2B__nuclear transport factor 2B
BnaCnng18860D	GSBRNA2T00095963001	Down	-1.14003	4.28e-11	4.16e-09	chrUn_random	28621461	28624189	AT4G17330	not assigned.no ontology.agenet domain-containing protein	ATG2484-1_G2484-1__G2484-1 protein
BnaCnng21130D	GSBRNA2T00003857001	Up	1.96929	2.41e-05	0.000735377	chrUn_random	31797862	31799703	AT1G31190	minor CHO metabolism.myo-inositol.inositol phosphatase	IMPL1__myo-inositol monophosphatase like 1
BnaCnng23930D	GSBRNA2T00008235001	Down	-1.46402	8.49e-23	2.59e-20	chrUn_random	35160580	35162106	AT1G64950	misc.cytochrome P450	CYP89A5__cytochrome P450, family 89, subfamily A, polypeptide 5
BnaCnng27610D	GSBRNA2T00014686001	Down	-1.03725	8.08e-07	3.63e-05	chrUn_random	40877681	40882969	AT3G22790	protein.postranslational modification	NET1A__Kinase interacting (KIP1-like) family protein
BnaCnng28460D	GSBRNA2T00016511001	Up	1.09155	6.68e-06	0.000237361	chrUn_random	41768784	41770326	AT3G13960	RNA.regulation of transcription.General Transcription	AtGRF5_GRF5__growth-regulating factor 5
BnaCnng30710D	GSBRNA2T00019789001	Up	1.96929	2.41e-05	0.000735742	chrUn_random	44901507	44903390	AT4G14250	protein.degradation	structural constituent of ribosome
BnaCnng33730D	GSBRNA2T00025126001	Up	1.4889	4.38e-10	3.66e-08	chrUn_random	48651402	48652801	AT1G80090	not assigned.no ontology	CBSX4__Cystathionine beta-synthase (CBS) family protein
BnaCnng36490D	GSBRNA2T00029821001	Down	-Inf	3.15e-05	0.00092981	chrUn_random	53224093	53225635	AT5G54140	hormone metabolism.auxin.synthesis-degradation	ILL3__IAA-leucine-resistant (ILR1)-like 3
BnaCnng38910D	GSBRNA2T00034641001	Up	1.00021	3.94e-11	3.86e-09	chrUn_random	56786610	56787201	AT1G07770	protein.synthesis.ribosomal protein.eukaryotic.40S subunit.S15A	RPS15A__ribosomal protein S15A
BnaCnng41280D	GSBRNA2T00037868001	Up	1.26658	2.07e-08	1.29e-06	chrUn_random	60286544	60291391	AT3G23090	not assigned.unknown	WDL3__TPX2 (targeting protein for Xklp2) protein family
BnaCnng44560D	GSBRNA2T00042571001	Down	-1.14393	4.81e-08	2.79e-06	chrUn_random	65454268	65456171	AT3G04560	not assigned.unknown
BnaCnng52390D	GSBRNA2T00055768001	Down	-2.32979	4.92e-69	3e-66	chrUn_random	79341461	79342552	AT4G38770	cell wall.cell wall proteins.proline rich proteins	ATPRP4_PRP4__proline-rich protein 4
BnaCnng53320D	GSBRNA2T00058697001	Up	1.98671	8.92e-09	5.88e-07	chrUn_random	81677824	81680554	AT5G26000	secondary metabolism.sulfur-containing.glucosinolates.degradation.myrosinase.TGG/misc.myrosinases-lectin-jacalin	AtTGG1_BGLU38_TGG1__thioglucoside glucohydrolase 1
BnaCnng58850D	GSBRNA2T00073593001	Up	1.01775	5.37e-14	1.02e-11	chrUn_random	92994736	92995882	AT3G56340	protein.synthesis.ribosomal protein.eukaryotic.40S subunit.S26	Ribosomal protein S26e family protein
BnaCnng59950D	GSBRNA2T00076548001	Up	1.51732	3.93e-11	3.86e-09	chrUn_random	95227925	95228775	AT5G26000	secondary metabolism.sulfur-containing.glucosinolates.degradation.myrosinase.TGG/misc.myrosinases-lectin-jacalin	AtTGG1_BGLU38_TGG1__thioglucoside glucohydrolase 1
BnaCnng61650D	GSBRNA2T00082614001	Up	1.6069	0	0	chrUn_random	98712397	98714020	AT5G47500	cell wall.pectin*esterases.PME	PME5__Pectin lyase-like superfamily protein
BnaCnng62780D	GSBRNA2T00086144001	Up	1.16932	7.78e-07	3.5e-05	chrUn_random	100582136	100582936	AT5G49540	not assigned.unknown	Rab5-interacting family protein
BnaCnng63690D	GSBRNA2T00088134001	Up	1.07226	5.73e-13	8.34e-11	chrUn_random	102548312	102551954	AT1G04645	not assigned.no ontology	Plant self-incompatibility protein S1 family
BnaCnng64010D	GSBRNA2T00088502001	Down	-1.06175	9.54e-08	5.23e-06	chrUn_random	102955270	102957718	AT1G59870	transport.ABC transporters and multidrug resistance systems	ABCG36_ATABCG36_ATPDR8_PDR8_PEN3__ABC-2 and Plant PDR ABC-type transporter family protein
BnaCnng67440D	GSBRNA2T00097628001	Down	-1.04481	8.54e-18	2.1e-15	chrUn_random	109671921	109674892	AT5G14940	transport.peptides and oligopeptides	Major facilitator superfamily protein
BnaCnng67600D	GSBRNA2T00097867001	Up	1.08988	5.58e-06	0.000202018	chrUn_random	109876760	109877760	AT1G52300	protein.synthesis.ribosomal protein.eukaryotic.60S subunit.L37	Zinc-binding ribosomal protein family protein
BnaCnng68090D	GSBRNA2T00098451001	Down	-1.12543	1.5e-05	0.000481283	chrUn_random	110694181	110695082	AT1G74520	hormone metabolism.abscisic acid.induced-regulated-responsive-activated	ATHVA22A_HVA22A__HVA22 homologue A
BnaCnng70250D	GSBRNA2T00008362001	Down	-1.92378	0	0	chrUn_random	115891585	115893592	AT2G43150	cell wall.cell wall proteins.HRGP	Proline-rich extensin-like family protein
BnaCnng73250D	GSBRNA2T00016865001	Up	1.00582	8.34e-07	3.73e-05	chrUn_random	122570548	122572016	AT3G54400	RNA.regulation of transcription.unclassified	Eukaryotic aspartyl protease family protein
BnaUnng00850D	GSBRNA2T00039452001	Down	-1.08533	1.42e-05	0.000461346	chrUn_random	62140059	62141453	AT3G13960	RNA.regulation of transcription.General Transcription	AtGRF5_GRF5__growth-regulating factor 5
BnaUnng01270D	GSBRNA2T00050932001	Down	-4.41268	6.19e-66	3.63e-63	chrUn_random	72975720	72976552	AT3G09950	not assigned.unknown
	GSBRNA2T00056812001	Up	1.47789	2.21e-07	1.12e-05	chrUn_random	80372366	80374519	AT3G22750	protein.postranslational modification	Protein kinase superfamily protein
a: Red font indicates common functional categories between DEGs and known seed weight genes.

## Sheet: B
Table S7B Functional classification of the 486 DEGs identified in the seed of two contrasting pools.
Normed to Freq. in arabidopsis set (± bootstrap StdDev, p-value)					Absolute values (± bootstrap StdDev, p-value)
	11.96	6.938	0.011	S-assimilation (Input set freq.: 0; 0)		78	8.9	1.509e-15	not assigned (nr. in set: 11802)
	4.86	4.15	0.169	polyamine metabolism (Input set freq.: 0; 0)		65	7.5	0.05	protein (nr. in set: 4838)
	4.15	1.135	6.419e-05	PS (Input set freq.: 0.02; 0)		47	6.1	0.027	RNA (nr. in set: 3046)
	3.97	0.638	6.508e-10	cell wall (Input set freq.: 0.06; 0.01)		36	5.9	0.0003845	misc (nr. in set: 1589)
	3.8	0.691	1.743e-07	lipid metabolism (Input set freq.: 0.04; 0.01)		33	5.9	2.812e-09	development (nr. in set: 788)
	3.32	0.79	4.446e-06	secondary metabolism (Input set freq.: 0.04; 0.01)		28	4.5	6.508e-10	cell wall (nr. in set: 548)
	3.25	0.58	2.812e-09	development (Input set freq.: 0.07; 0.02)		28	5.2	9.511e-05	transport (nr. in set: 1021)
	3.24	2.11	0.103	tetrapyrrole synthesis (Input set freq.: 0; 0)		22	4.6	0.028	stress (nr. in set: 1228)
	2.81	1.451	0.069	metal handling (Input set freq.: 0; 0)		21	3.7	1.743e-07	lipid metabolism (nr. in set: 429)
	2.13	0.394	9.511e-05	transport (Input set freq.: 0.06; 0.03)		19	4.5	4.446e-06	secondary metabolism (nr. in set: 444)
	1.88	0.903	0.138	minor CHO metabolism (Input set freq.: 0; 0)		11	3	6.419e-05	PS (nr. in set: 206)
	1.76	0.291	0.0003845	misc (Input set freq.: 0.08; 0.04)		11	3	0.028	signalling (nr. in set: 1363)
	1.54	0.796	0.176	mitochondrial electron transport / ATP synthesis (Input set freq.: 0; 0)		10	2.9	0.07	hormone metabolism (nr. in set: 541)
	1.43	0.427	0.07	hormone metabolism (Input set freq.: 0.02; 0.01)		6	2.4	4.151e-12	DNA (nr. in set: 3122)
	1.39	0.291	0.028	stress (Input set freq.: 0.05; 0.03)		5	2.2	0.025	cell (nr. in set: 830)
	1.2	0.155	0.027	RNA (Input set freq.: 0.1; 0.09)		4	1.9	0.186	amino acid metabolism (nr. in set: 260)
	1.19	0.58	0.186	amino acid metabolism (Input set freq.: 0; 0)		3	1.4	0.138	minor CHO metabolism (nr. in set: 124)
	1.11	0.609	0.223	redox (Input set freq.: 0; 0)		3	1.6	0.223	redox (nr. in set: 210)
	1.04	0.124	0.05	protein (Input set freq.: 0.15; 0.14)		3	1.5	0.069	metal handling (nr. in set: 83)
	0.98	0.807	0.371	TCA / org transformation (Input set freq.: 0; 0)		3	1.5	0.176	mitochondrial electron transport / ATP synthesis (nr. in set: 151)
	0.96	0.846	0.37	Co-factor and vitamine metabolism (Input set freq.: 0; 0)		2	1.2	0.103	tetrapyrrole synthesis (nr. in set: 48)
	0.77	0.667	0.356	major CHO metabolism (Input set freq.: 0; 0)		2	1.1	0.011	S-assimilation (nr. in set: 13)
	0.62	0.173	0.028	signalling (Input set freq.: 0.02; 0.04)		1	0.8	0.371	TCA / org transformation (nr. in set: 79)
	0.51	0.057	1.509e-15	not assigned (Input set freq.: 0.18; 0.35)		1	0.8	0.169	polyamine metabolism (nr. in set: 16)
	0.46	0.209	0.025	cell (Input set freq.: 0.01; 0.02)		1	0.8	0.356	major CHO metabolism (nr. in set: 101)
	0.14	0.059	4.151e-12	DNA (Input set freq.: 0.01; 0.09)		1	0.8	0.37	Co-factor and vitamine metabolism (nr. in set: 81)

## Sheet: C
Table S7C Seed weight genes collected from literature and websites.
Gene/QTL name	A. thaliana ortholog	Functional classification	Annotation	Species	Reference
AAP1	AT1G58360	transport.amino acids	AAP1_AtAAP1_NAT2__amino acid permease 1	A. thaliana	Plant J (2009) 59(4):540-552
AAP8	AT1G10010	transport.amino acids	AAP8_ATAAP8__amino acid permease 8	A. thaliana	Plant Physiol (2016) 171(1):508-521
ABP1	AT4G02980	hormone metabolism.auxin.signal transduction	ABP_ABP1__endoplasmic reticulum auxin binding protein 1	A. thaliana	Gene Dev (2001) 15(7):902-911
ACBP4	AT3G05420	lipid metabolism.FA synthesis and FA elongation.acyl-CoA binding protein	ACBP4_AtACBP4__acyl-CoA binding protein 4	A. thaliana	Biosci Rep (2014) 34(6):e00165
ACBP5	AT5G27630	lipid metabolism.FA synthesis and FA elongation.acyl-CoA binding protein	ACBP5_AtACBP5__acyl-CoA binding protein 5	A. thaliana	Biosci Rep (2014) 34(6):e00165
ACBP6	AT1G31812	lipid metabolism.FA synthesis and FA elongation.acyl-CoA binding protein	ACBP_ACBP6__acyl-CoA-binding protein 6	A. thaliana	Biosci Rep (2014) 34(6):e00165
AEP4	AT3G20210	protein.degradation	DELTA-VPE_DELTAVPE__delta vacuolar processing enzyme	A. thaliana	https://www.arabidopsis.org/servlets/TairObject?id=37936&type=locus
AESP	AT4G22970	not assigned.unknown	AESP_ESP_RSW4__homolog of separase	A. thaliana	Plant Cell (2006) 18(5):1213-1225
AGG3	AT5G20635	not assigned.unknown	AGG3__	A. thaliana	New Phytol (2012) 194(3):690-703
AGL32	AT5G23260	RNA.regulation of transcription.MADS box transcription factor family	ABS_AGL32_TT16__K-box region and MADS-box transcription factor family protein	A. thaliana	Plant Cell (2002) 14(10):2463-2479
AGL37	AT1G65330	RNA.regulation of transcription.MADS box transcription factor family	AGL37_PHE1__MADS-box transcription factor family protein	A. thaliana	EMBO J (2003) 22(18):4804-4814
AGL61	AT2G24840	RNA.regulation of transcription.MADS box transcription factor family	AGL61_DIA__AGAMOUS-like 61	A. thaliana	Plant Physiol (2008) 148(1):259-268
AGL62	AT5G60440	RNA.regulation of transcription.MADS box transcription factor family	AGL62__AGAMOUS-like 62	A. thaliana	Plant Cell (2008) 20(3):635-647
AGL63	AT1G31140	RNA.regulation of transcription.MADS box transcription factor family	AGL63_GOA__GORDITA	A. thaliana	Plant J (2010) 62(2):203-214
AGL8	AT5G60910	development.unspecified	AGL8_FUL__AGAMOUS-like 8	A. thaliana	US Patent (2003) 6541683
AGL80	AT5G48670	RNA.regulation of transcription.MADS box transcription factor family	AGL80_FEM111__AGAMOUS-like 80	A. thaliana	Plant Cell (2006) 18(8):1862-1872
AHK2	AT5G35750	hormone metabolism.cytokinin.signal transduction	AHK2_HK2__histidine kinase 2	A. thaliana	Plant Cell (2006) 18(1):40-54
AHK3	AT1G27320	hormone metabolism.cytokinin.signal transduction	AHK3_HK3__histidine kinase 3	A. thaliana	Plant Cell (2006) 18(1):40-54
AHK4	AT2G01830	hormone metabolism.cytokinin.signal transduction	AHK4_ATCRE1_CRE1_WOL_WOL1__CHASE domain containing histidine kinase protein	A. thaliana	Plant Cell (2006) 18(1):40-54
AHK5	AT5G10720	hormone metabolism.cytokinin.signal transduction	AHK5_CKI2_HK5__histidine kinase 5	A. thaliana	Plant Cell (2006) 18(11):3073-3087
AHP1	AT3G21510	signalling.phosphorelay	AHP1__histidine-containing phosphotransmitter 1	A. thaliana	Plant Cell (2006) 18:3073-3087
AHP2	AT1G13330	cell.organisation	AHP2_HOP2__Arabidopsis Hop2 homolog	A. thaliana	Plant Cell (2006) 18(11):3073-3087
AHP2	AT3G29350	signalling.phosphorelay	AHP2__histidine-containing phosphotransmitter 2	A. thaliana	Plant Cell (2006) 18:3073-3087
AHP5	AT1G03430	signalling.receptor kinases.misc	AHP5__histidine-containing phosphotransfer factor 5	A. thaliana	Plant Cell Physiol (2008) 49(1):47-57
AHP3	AT5G39340	signalling.receptor kinases.misc	AHP3_ATHP2__histidine-containing phosphotransmitter 3	A. thaliana	Plant Cell Physiol (2008) 49(1):47-57
AHP4	AT3G16360	signalling.phosphorelay	AHP4__HPT phosphotransmitter 4	A. thaliana	Plant Cell (2006) 18:3073-3087
AML4	AT5G07290	cell.division	AML4_ML4__MEI2-like 4	A. thaliana	Plant Cell (2006) 18(3):545-559
ANT	AT4G37750	development.unspecified	ANT_CKC_CKC1_DRG__Integrase-type DNA-binding superfamily protein	A. thaliana	Proc Natl Acad Sci U S A (2000) 97(2):942-947
AP2	AT4G36920	development.unspecified	AP2_AtAP2_FL1_FLO2__Integrase-type DNA-binding superfamily protein	A. thaliana	Proc Natl Acad Sci U S A (2005) 102(8):3117-3122
ARF2	AT5G62000	RNA.regulation of transcription.ARF, Auxin Response Factor family	ARF1-BP_ARF2_HSS_ORE14__auxin response factor 2	A. thaliana	Development (2006) 133:251-261
ARR1	AT3G16857	RNA.regulation of transcription.ARR	ARR1_RR1__response regulator 1	A. thaliana	Plant Physiol (2008) 147(3):1380-1395
ARR10	AT4G31920	RNA.regulation of transcription.ARR	ARR10_RR10__response regulator 10	A. thaliana	Plant Cell Physiol (2008) 49(1):47-57
ARR12	AT2G25180	hormone metabolism.cytokinin.signal transduction/RNA.regulation of transcription.ARR	ARR12_AtARR12_RR12__response regulator 12	A. thaliana	Plant Cell Physiol (2008) 49(1):47-57
ASIL1	AT1G54060	RNA.regulation of transcription.Trihelix, Triple-Helix transcription factor family	ASIL1__6B-interacting protein 1-like 1	A. thaliana	Plant Cell (2009) 21:54-71
ASPGA1	AT5G08100	amino acid metabolism.degradation.aspartate family.asparagine.L-asparaginase	ASPGA1__N-terminal nucleophile aminohydrolases (Ntn hydrolases) superfamily protein	A. thaliana	Amino Acids (2012) 42(6):2307-2318
ASPGB1	AT3G16150	amino acid metabolism.degradation.aspartate family.asparagine.L-asparaginase	ASPGB1__N-terminal nucleophile aminohydrolases (Ntn hydrolases) superfamily protein	A. thaliana	Amino Acids (2012) 42(6):2307-2318
AVP1	AT1G15690	transport.H+ transporting pyrophosphatase	ATAVP3_AVP-3_AVP1_AtAVP1_AtVHP1;1_FUGU5_VHP1__Inorganic H pyrophosphatase family protein	A. thaliana	Mol Biotechnol (2013) 54(2):379-392
BG1	Os03g0175800			O. sativa	Proc Natl Acad Sci U S A (2015) 112(35):11102-11107
Bn.ARF18	GSBRNA2T00132904001			B. napus	Proc Natl Acad Sci U S A (2015) 112(37):E5123-E5132
BRD1	Os03g0602300			O. sativa	Plant Physiol (2002) 130(3):1152-1161
BRD2	Os10g0397400			O. sativa	Plant Physiol (2002) 130(3):1152-1161
BRI1	AT4G39400	hormone metabolism.brassinosteroid.signal transduction.BRI	ATBRI1_BIN1_BRI1_CBB2_DWF2__Leucine-rich receptor-like protein kinase family protein	A. thaliana	Plant Physiol (2013) 162(4):1965-1977
BT1	AT5G63160	protein.degradation.ubiquitin.E3.BTB/POZ Cullin3.BTB/POZ	BT1__BTB and TAZ domain protein 1		Sci Rep (2017) 7:40124
BZR1	AT1G75080	hormone metabolism.brassinosteroid.signal transduction.BZR	BZR1__Brassinosteroid signalling positive regulator (BZR1) family protein	A. thaliana	Plant Physiol (2013) 162(4):1965-1977
CaIMP	NC_021160.1			Chickpea	Sci Rep (2017) 7(1):4764
CaM7	AT3G43810	signalling.calcium	AtCAM7_CAM7_ZBF3__calmodulin 7	A. thaliana	Plant Physiol Biochem (2016) 109:128-136
CAS	AT5G23060	not assigned.unknown	CaS__calcium sensing receptor	A. thaliana	Plant Cell (2006) 18(12):3370-3385
CBL2	AT5G55990	signalling.calcium	ATCBL2_CBL2__calcineurin B-like protein 2	A. thaliana	Plant J (2014) 78(1):146-156
CBL3	AT4G26570	signalling.calcium	ATCBL3_CBL3__calcineurin B-like 3	A. thaliana	Plant J (2014) 78(1):146-156
CDC2	AT3G48750	cell.cycle	CDC2_CDC2A_CDC2AAT_CDK2_CDKA1_CDKA;1__cell division control 2	A. thaliana	Plant J (2006) 45(5):819-831
CHS	AT5G13930	secondary metabolism.flavonoids.chalcones.naringenin-chalcone synthase	ATCHS_CHS_TT4__Chalcone and stilbene synthase family protein	A. thaliana	Biochem Soc Trans (2014) 42(2):364-369
CKI1	AT2G47430	hormone metabolism.cytokinin.signal transduction	CKI1__Signal transduction histidine kinase	A. thaliana	Plant Cell (2010) 22(4):1232-1248
CKX1	AT2G41510	hormone metabolism.cytokinin.synthesis-degradation	ATCKX1_CKX1__cytokinin oxidase/dehydrogenase 1	A. thaliana	Plant Cell (2003) 15(11):2532-2550
CKX2	AT2G19500	hormone metabolism.cytokinin.synthesis-degradation	ATCKX2_CKX2__cytokinin oxidase 2	A. thaliana	Proc Natl Acad Sci U S A (2013) 110(38):15479-15484
CKX3	AT5G56970	hormone metabolism.cytokinin.synthesis-degradation	ATCKX3_CKX3__cytokinin oxidase 3	A. thaliana	Plant Cell (2003) 15(11):2532-2550
CLE8	AT1G67775	development	CLE8__CLAVATA3/ESR-RELATED 8	A. thaliana	Plant Cell (2012) 24(3):1000-1012
CR4	AAB09771			Z. mays	Science (1996) 273(5280):1406-11409
CRA1	AT5G44120	development.storage proteins	ATCRA1_CRA1_CRU1__RmlC-like cupins superfamily protein	A. thaliana	Plant Biotechnol-N (2013) 30(4):327-333
CRABS	AT1G69180	RNA.regulation of transcription.C2C2(Zn) YABBY family	CRC__Plant-specific transcription factor YABBY family protein	A. thaliana	Plant Biotechnol-N (2013) 30(4):327-333
CRB	AT1G03880	development.storage proteins	CRB_CRU2__cruciferin 2	A. thaliana	Plant Biotechnol-N (2013) 30(4):327-333
CTR1	AT5G03730	protein.postranslational modification	AtCTR1_CTR1_SIS1__Protein kinase superfamily protein	A. thaliana	Cell (1993) 72(3):427-441
CUL3A	AT1G26830	protein.degradation.ubiquitin.E3.BTB/POZ Cullin3.Cullin3	ATCUL3_ATCUL3A_CUL3_CUL3A__cullin 3	A. thaliana	Plant J (2005) 43(3):437-448
CUL3B	AT1G69670	protein.degradation.ubiquitin.E3.BTB/POZ Cullin3.Cullin3	ATCUL3B_CUL3B__cullin 3B	A. thaliana	Plant J (2005) 43(3):437-448
CWINV2	AT3G52600	major CHO metabolism.degradation.sucrose.invertases.cell wall	AtCWIN2_AtcwINV2_CWINV2__cell wall invertase 2	A. thaliana	https://www.arabidopsis.org/servlets/TairObject?id=36582&type=locus
CYP72C1	AT1G17060	hormone metabolism.brassinosteroid.synthesis-degradation.BRs.metabolic regulation	CHI2_CYP72C1_SHK1_SOB7__cytochrome p450 72c1	A. thaliana	Plant J (2005) 42(1):13-22
CYP78A9	AT3G61880	misc.cytochrome P450	CYP78A9__cytochrome p450 78a9	A. thaliana	Plant Cell (2000) 12:1541-1550
CYP90C1	AT4G36380	hormone metabolism.brassinosteroid.synthesis-degradation.BRs.other	ROT3__Cytochrome P450 superfamily protein	A. thaliana	Gene Dev (2001) 15(7):902-911
CYP90D1	AT3G13730	hormone metabolism.brassinosteroid.synthesis-degradation.BRs.other	CYP90D1__cytochrome P450, family 90, subfamily D, polypeptide 1	A. thaliana	Plant Cell (2006) 18(11):3275-3288
D11	Os04G0469800			O. sativa	Plant Cell (2005) 17(3):776-790
D2	Os01g0197100			O. sativa	Rice (N Y) (2016) 9(1):64
D61	Os01g0718300			O. sativa	Plant Physiol (2006) 140(2):580-590
DA1	AT1G19270	protein.degradation.ubiquitin	DA1__DA1	A. thaliana	Plant Cell (2013) 25(9):3347-3359
DA2	AT1G78420	not assigned.unknown	DA2__RING/U-box superfamily protein	A. thaliana	Plant Cell (2013) 25(9):3347-3359
DAR1	AT4G36860	development.unspecified	LIM domain-containing protein	A. thaliana	Gene Dev (2008) 22(10):1331-1336
DEF2	AT5G14660	misc.misc2	ATDEF2_DEF2_PDF1B__peptide deformylase 1B	A. thaliana	https://www.arabidopsis.org/servlets/TairObject?id=138036&type=locus
DEK1	AT1G55350	protein.degradation.cysteine protease	ATDEK1_DEK1_EMB1275_EMB80__calpain-type cysteine protease family	A. thaliana	Planta (2005) 221(3):339-351
DEP1	Os09G0441900			O. sativa	Nat Genet (2009) 41(4):494-497
DET2	AT2G38050	hormone metabolism.brassinosteroid.synthesis-degradation.BRs.DET2	ATDET2_DET2_DWF6__3-oxo-5-alpha-steroid 4-dehydrogenase family protein	A. thaliana	Plant Physiol (2013) 162(4):1965-1977
DgSZFP	KJ128075.1			D. morifolium	Plant Physiol Biochem (2014) 77:1-6
DME	AT5G04560	RNA.regulation of transcription.Orphan family	DME__HhH-GPD base excision DNA repair family protein	A. thaliana	Cell (2002) 110(1):33-42
DWARF4	AT3G50660	hormone metabolism.brassinosteroid.synthesis-degradation.BRs.DWF4	AtDWF4_CLM_CYP90B1_DWF4_PSC1_SAV1_SNP2__Cytochrome P450 superfamily protein	A. thaliana/O. sativa/cotton	Nat Biotechnol (2006) 24(1):105-109
DWF5	AT1G50430	hormone metabolism.brassinosteroid.synthesis-degradation.sterols.DWF5	7RED_DWF5_LE_PA_ST7R__Ergosterol biosynthesis ERG4/ERG24 family	A. thaliana	Plant J (2000) 21(5):431-443
EIN4	AT3G04580	hormone metabolism.ethylene.signal transduction	EIN4__Signal transduction histidine kinase, hybrid-type, ethylene sensor	A. thaliana	J Plant Growth Reg (2014) 33(1):56-65
EMB1395	AT4G13940	amino acid metabolism.degradation.aspartate family.methionine	ATSAHH1_EMB1395_HOG1_MEE58_SAH1_SAHH1__S-adenosyl-L-homocysteine hydrolase	A. thaliana	Plant Cell Rep (2008) 27(9):1497-1507
EMS1	AT5G07280	signalling.receptor kinases.leucine rich repeat X	EMS1_EXS__Leucine-rich repeat transmembrane protein kinase	A. thaliana	Curr Biol (2002) 12:1718-1727
EOD1	AT3G63530	protein.degradation.ubiquitin.E3.RING	BB_BB2_EOD1__RING/U-box superfamily protein	A. thaliana	Gene Dev (2008) 22(10):1331-1336
EOD3	AT2G46660	misc.cytochrome P450	CYP78A6_EOD3__cytochrome P450, family 78, subfamily A, polypeptide 6	A. thaliana	Plant J (2012) 70(6):929-939
EOL1	AT4G02680	not assigned.no ontology.pentatricopeptide (PPR) repeat-containing protein	EOL1__ETO1-like 1	A. thaliana	Plant J (2009) 57(2):332-345
EOL2	AT5G58550	not assigned.no ontology.pentatricopeptide (PPR) repeat-containing protein	EOL2__ETO1-like 2	A. thaliana	Plant J (2009) 57(2):332-345
ER-ANT1	AT5G17400	transport.metabolite transporters at the mitochondrial membrane	ER-ANT1__endoplasmic reticulum-adenine nucleotide transporter 1	A. thaliana	https://www.arabidopsis.org/servlets/TairObject?id=135305&type=locus
ETO1	AT3G51770	not assigned.no ontology.pentatricopeptide (PPR) repeat-containing protein	ATEOL1_ETO1__tetratricopeptide repeat (TPR)-containing protein	A. thaliana	Science (1995) 268(5211):667-675
ETO2	AT5G65800	hormone metabolism.ethylene.synthesis-degradation.1-aminocyclopropane-1-carboxylate synthase	ACS5_ATACS5_CIN5_ETO2__ACC synthase 5	A. thaliana	Plant Cell (2003) 15(2):545-559
ETR1	AT1G66340	hormone metabolism.ethylene.signal transduction	AtETR1_EIN1_ETR_ETR1__Signal transduction histidine kinase, hybrid-type, ethylene sensor	A. thaliana	J Plant Growth Reg (2014) 33(1):56-65
ETR2	AT3G23150	hormone metabolism.ethylene.signal transduction	ETR2__Signal transduction histidine kinase, hybrid-type, ethylene sensor	A. thaliana	Plant Physiol (2014) 165(3):1353-1366
EZA1	AT4G02020	RNA.regulation of transcription.Polycomb Group (PcG)	EZA1_SDG10_SWN__SET domain-containing protein	A. thaliana	Nat Genet (2005) 37(1):28-30
FATA	AT4G13050	lipid metabolism.FA synthesis and FA elongation.ACP thioesterase	Acyl-ACP thioesterase	A. thaliana	Plant Mol Biol Rep (2013) 31:1368-1375
FER	AT3G51550	signalling.receptor kinases.Catharanthus roseus-like RLK1	FER__Malectin/receptor-like protein kinase family protein	A. thaliana	Mol Plant (2014)7(5):920-922
FH5	AT5G54650	not assigned.no ontology.formin homology 2 domain-containing protein	ATFH5_Fh5__formin homology5	A. thaliana	Nat Cell Biol (2005) 7(4):374-380
FIE	AT3G20740	RNA.regulation of transcription.Polycomb Group (PcG)	FIE_FIE1_FIS3__Transducin/WD40 repeat-like superfamily protein	A. thaliana	Proc Natl Acad Sci U S A (2000) 97(19):10637-10642
FIS2	AT2G35670	RNA.regulation of transcription.Polycomb Group (PcG)	FIE2_FIS2__VEFS-Box of polycomb protein	A. thaliana	Proc Natl Acad Sci U S A (2000) 97(19):10637-10642
GASA4	AT5G15230	hormone metabolism.gibberelin.induced-regulated-responsive-activated	GASA4__GAST1 protein homolog 4	A. thaliana	Plant Cell Physiol (2007) 48(3):471-483
GhEXPA1	AT1G69530	cell wall.modification	AT-EXP1_ATEXP1_ATEXPA1_ATHEXP ALPHA 1.2_EXP1_EXPA1__expansin A1	Cotton	Mol Plant (2013) 6(3):945-958
GhRDL1	AT4G36880	protein.degradation.cysteine protease	CP1_RDL1__cysteine proteinase1	Cotton	Mol Plant (2013) 6(3):945-958
GIF1	Os04G0413500			O. sativa	Nat Genet (2008) 40(11):1370-1374
GL2	AT1G79840	development.unspecified	GL2__HD-ZIP IV family of homeobox-leucine zipper protein with lipid-binding START domain	A. thaliana	Plant Physiol (2001) 127(3):998-1011
GL3.1	Os03g0646900			O. sativa	Cell Res (2012) 22:1666-1680
GL3.2/GE/BG2	Os07G0603700			O. sativa	Plant Cell Environ (2015) 38(4):800-811
GL4/SH4	Os04g0670900			O. sativa	Nat Plants (2017) 3:17064
GL7/GW7	Os07g0603300			O. sativa	Nat Genet (2015) 47(8):949-954
GL7NR	Os07g0603400			O. sativa	Nat Genet (2015) 47(8):944-948
Gln1-4	ACB06727			Z. mays	Plant Biotechnol J (2010) 8(9):966-978
GLW7	Os07g0505200			O. sativa	Nat Genet (2016) 48(4):447-456
GRDP1	AT2G22660	not assigned.no ontology.glycine rich proteins	Protein of unknown function (duplicated DUF1399)	A. thaliana	Biochem Biophys Res Commun (2017) 486(2):252-256
GRF1	AT2G22840	RNA.regulation of transcription.General Transcription	AtGRF1_GRF1__growth-regulating factor 1	A. thaliana	Plant J (2003) 36(1):94-104
GRF2	AT4G37740	RNA.regulation of transcription.General Transcription	AtGRF2_GRF2__growth-regulating factor 2	A. thaliana	Plant J (2003) 36(1):94-104
GRF3	AT2G36400	RNA.regulation of transcription.General Transcription	AtGRF3_GRF3__growth-regulating factor 3	A. thaliana	Plant J (2003) 36(1):94-104
GS2/GL2	Os02g0701300			O. sativa	J Integr Plant Biol (2016) 58(10):836-847
GS3	Os03G0407400			O. sativa	Theor Appl Genet (2006) 112(6):1164-1171
GS5	Os05G0158500			O. sativa/T. aestivu	Nat Genet (2011) 43(12):1266-1269
GW2	Os02G0244100			O. sativa/T. aestivum/Z. mays	Nat Genet (2007) 39(5):623-630
GW6a	Os06G0650300			O. sativa	Proc Natl Acad Sci U S A (2015) 112(1):76-81
HERK1	AT3G46290	signalling.receptor kinases.Catharanthus roseus-like RLK1	HERK1__hercules receptor kinase 1	A. thaliana	https://www.arabidopsis.org/servlets/TairObject?id=35774&type=locus
HGW	Os06g0160400			O. sativa	PLoS One (2012) 7(3):e34231
hor2	M23836.1			H. vulgare/T. aestivum	Plant J (2002) 29(4):453-464
ICK1	AT2G23430	cell.cycle	ICK1_KRP1__Cyclin-dependent kinase inhibitor family protein	A. thaliana	Front Plant Sci (2015) 6:825
ICK2	AT3G50630	cell.cycle	ICK2_KRP2__KIP-related protein 2	A. thaliana	Front Plant Sci (2015) 6:825
IKU1	AT2G35230	not assigned.no ontology	IKU1__VQ motif-containing protein	A. thaliana	Plant Cell (2005) 17(1):52-60
IKU2	AT3G19700	signalling.receptor kinases.leucine rich repeat XI	IKU2__Leucine-rich repeat protein kinase family protein	A. thaliana	Plant Physiol (2003)131(4):1661-1670
ISE2	AT1G70070	DNA.synthesis/chromatin structure	EMB25_ISE2_PDE317__DEAD/DEAH box helicase, putative	A. thaliana	Plant Cell (2007) 9(6):1885-1897
J3	AT3G44110	stress.abiotic.heat	ATJ_ATJ3_J3__DNAJ homologue 3	A. thaliana	Front Plant Sci (2016) 7:220
KLU	AT1G13710	misc.cytochrome P450	CYP78A5_KLU__cytochrome P450, family 78, subfamily A, polypeptide 5	A. thaliana	Proc Natl Acad Sci U S A (2009) 106(47):20115-20120
LEC2	AT1G28300	hormone metabolism.abscisic acid.signal transduction	AtLEC2_LEC2__AP2/B3-like transcriptional factor family protein	A. thaliana	J Plant Physiol (2011) 168(16):1891-1900
LRK1	Os02G0154200			O. sativa	Plant Biotechnol J (2009) 7(7):611-620
MEA	AT1G02580	development.unspecified	EMB173_FIS1_MEA_SDG5__SET domain-containing protein	A. thaliana	Nat Genet (2005) 37(1):28-30
MET1	AT5G49160	RNA.regulation of transcription.DNA methyltransferases	DDM2_DMT01_DMT1_MET1_MET2_METI__methyltransferase 1	A. thaliana	Plant Physiol (2006) 142(3):1160-1168
MINI3	AT1G55600	RNA.regulation of transcription.WRKY domain transcription factor family	ATWRKY10_MINI3_WRKY10__WRKY DNA-binding protein 10	A. thaliana	Proc Natl Acad Sci U S A (2005) 102(48):17531-17536
MIR397B	AT4G13555	micro RNA, natural antisense etc	MIR397B__MIR397B; miRNA	A. thaliana	Plant Biotechnol J (2014) 12:1132-1142
mn1	ZM_BFb0001B09			Z. mays	Plant Sci (2012) 184:45-53
MSI1	AT5G58230	development.unspecified	ATMSI1_MEE70_MSI1__Transducin/WD40 repeat-like superfamily protein	A. thaliana	EMBO J (2003) 22(18):4804-4814
MUM4	AT1G53500	cell wall.precursor synthesis.UDP-glucose 4,6-dehydratase	ATMUM4_ATRHM2_MUM4_RHM2__NAD-dependent epimerase/dehydratase family protein	A. thaliana	Plant Physiol (2004) 134(1):296-306
MYB33	AT5G06100	RNA.regulation of transcription.MYB domain transcription factor family	ATMYB33_MYB33__myb domain protein 33	A. thaliana	Proc Natl Acad Sci U S A (2007) 104(41):16371-16376
MYB56	AT5G17800	RNA.regulation of transcription.MYB domain transcription factor family	AtMYB56_MYB56__myb domain protein 56	A. thaliana	J Integr Plant Biol (2013) 55(11):1166-1178
MYB61	AT1G09540	RNA.regulation of transcription.MYB domain transcription factor family	ATMYB61_MYB61__myb domain protein 61	A. thaliana	Plant Cell (2001) 13(12):2777-2791
MYB65	AT3G11440	RNA.regulation of transcription.MYB domain transcription factor family	ATMYB65_MYB65__myb domain protein 65	A. thaliana	Proc Natl Acad Sci U S A (2007) 104(41):16371-16376
OsAGSW1	LOC_Os04g54790/At01g79600			O. sativa	J Exp Bot (2015) 66(19):5691-5701
OsSCP46	LOC_Os10g01134			O. sativa	PLoS ONE (2016) 11(7):e0159737
OsSL5	AT5G08230			O. sativa	New Phytol (2010) 185(1):258-274
PECT1	AT2G38670	cell.division/development.unspecified	PECT1__phosphorylethanolamine cytidylyltransferase 1	A. thaliana	Plant Cell (2006) 18(12):3370-3385
PEPC	GRMZM2G083841			Z. mays/T. aestivum	Protoplasma (2016) 253(6):1503-1512
PM-ANT	AT5G56450	transport.metabolite transporters at the mitochondrial membrane	PM-ANT__Mitochondrial substrate carrier family protein	A. thaliana	Plant Cell (2011) 23(5):1932-1944
Ppd	AY970705.1			H. vulgare/T. aestivum	Plant Breeding (2010) 111(3):204-216
PsOMT	EF488072.1			P. sativum	Plant J (2010) 61(2):350-363
qGW8	Os08G0531600			O. sativa	Nat Genet (2012) 44(8):950-954
qSW5/GW5	Os05g0187500			O. sativa	Nat Plants (2017) 3:17043
RB	AT3G12280	cell.division	ATRBR1_RB_RB1_RBR_RBR1__retinoblastoma-related 1	A. thaliana	Genetics (2008) 179:829-841
REV	AT5G60690	development.unspecified	IFL_IFL1_REV__Homeobox-leucine zipper family protein / lipid-binding START domain-containing protein	A. thaliana	Development (1995) 121:2723-2735
RGE1	AT1G49770	RNA.regulation of transcription.bHLH,Basic Helix-Loop-Helix family	RGE1_ZOU__basic helix-loop-helix (bHLH) DNA-binding superfamily protein	A. thaliana	Plant Physiol (2008) 147(4):1924-1935
RPT2A	AT4G29040	protein.degradation.ubiquitin.proteasom	RPT2a__regulatory particle AAA-ATPase 2A	A. thaliana	Plant Physiol (2009) 150(1):178-189
SAMBA	AT1G32310	not assigned.unknown	SAMBA__	A. thaliana	Proc Natl Acad Sci U S A (2012) 109(34):13853-13858
SBT1.1	MTR_5g016120			M. truncatula	New Phytol (2012) 196(3):738-751
SDP	AT1G12800	RNA.regulation of transcription.HSF,Heat-shock transcription factor family	Nucleic acid-binding, OB-fold-like protein	A. thaliana	Plant J (2015) 83(2):277-289
SG1	Os09g0459200			O. sativa	Plant Physiol (2012) 158(3):1208-1219
SGT	AT3G07020	lipid metabolism.'exotics' (steroids, squalene etc).UDP-glucose:sterol glucosyltransferase	SGT_UGT80A2__UDP-Glycosyltransferase superfamily protein	A. thaliana	Plant Physiol (2009) 151(1):78-87
SHB1	AT4G25350	transport.phosphate	SHB1__EXS (ERD1/XPR1/SYG1) family protein	A. thaliana	Dev Biol (2009) 331(1):50-57
SIN1	AT1G01040	RNA.processing.degradation dicer	ASU1_ATDCL1_CAF_DCL1_EMB60_EMB76_SIN1_SUS1__dicer-like 1	A. thaliana	Plant Cell (1991) 3(2):149-157
SMG1	Os02g0787300			O. sativa	Plant J (2014) 77(4):547-557
SMU1	AT1G73720	development.unspecified	SMU1__transducin family protein / WD-40 repeat family protein	A. thaliana/Z. mays	Plant Physiol (2009) 151(3):1498-1512
SMU2	AT2G26460	not assigned.no ontology	SMU2__RED family protein	A. thaliana/Z. mays	Plant Physiol (2009) 151(3):1498-1512
SOD7	AT3G11580	RNA.regulation of transcription.ABI3/VP1-related B3-domain-containing transcription factor family	AP2/B3-like transcriptional factor family protein	A. thaliana	Plant Cell (2015) 27(3):620-632
SRS3	Os05G0154700			O. sativa	Plant Cell Physiol (2010) 51(8):1315-1329
SRS5	Os11g0247300			O. sativa	Rice (N Y) (2012) 5(1):4
SS1	AT5G24300	major CHO metabolism.synthesis.starch.starch synthase	ATSS1_SS1__Glycogen/starch synthases, ADP-glucose type		Transgenic Res (2008) 17(4):621-631
STPL	AT5G45980	RNA.regulation of transcription.HB,Homeobox transcription factor family	STPL_WOX8_WOX9B__WUSCHEL related homeobox 8	A. thaliana	Plant Cell (2012) 24(3):1000-1012
SW4.1	AT4G39850	transport.ABC transporters and multidrug resistance systems	ABCD1_ACN2_AtABCD1_CTS_PED3_PXA1__peroxisomal ABC transporter 1	L. esculentum	PLoS Genet (2009) 5(1):e1000347
SWEET11	AT3G48740	development.unspecified	AtSWEET11_SWEET11__Nodulin MtN3 family protein	A. thaliana	Plant Cell (2015) 27(3):607-619
SWEET12	AT5G23660	development.unspecified	AtSWEET12_MTN3_SWEET12__homolog of Medicago truncatula MTN3	A. thaliana	Plant Cell (2015) 27(3):607-619
SWEET13	AT5G50800	development.unspecified	AtSWEET13_SWEET13__Nodulin MtN3 family protein	A. thaliana	Plant Cell (2015) 27(3):607-619
SWEET14	AT4G25010	development.unspecified	AtSWEET14_SWEET14__Nodulin MtN3 family protein	A. thaliana	Plant Cell (2015) 27(3):607-619
SWEET15	AT5G13170	development.unspecified	AtSWEET15_SAG29_SWEET15__senescence-associated gene 29	A. thaliana	Plant Cell (2015) 27(3):607-619
TAG1	AT2G19450	lipid metabolism.TAG synthesis	ABX45_AS11_ATDGAT_AtDGAT1_DGAT1_RDS1_TAG1__membrane bound O-acyl transferase (MBOAT) family protein	A. thaliana	Plant Physiol (2001) 126(2):861-874
TaGS1a	DQ124209.1			wheat	Field Crops Res (2013) 154(3):119-125
TGW6	Os06G0623700			O. sativa	Nat Genet (2013) 45(6):707-711
TMT1	AT1G20840	transport.sugars	AtTMT1_TMT1__tonoplast monosaccharide transporter1	A. thaliana	Plant Physiol (2010) 154(2):665-677
TOR	AT1G50030	development.multitarget.target of rapamycin	TOR__target of rapamycin	A. thaliana	Proc Natl Acad Sci U S A (2002) 99(9):6422-6427
TSO1	AT3G22780	RNA.regulation of transcription.CPP(Zn),CPP1-related transcription factor family	ATTSO1_TSO1__Tesmin/TSO1-like CXC domain-containing protein	A. thaliana	Genetics (1998) 150:411-423
TT15	AT1G43620	lipid metabolism.'exotics' (steroids, squalene etc).UDP-glucose:sterol glucosyltransferase	TT15_UGT80B1__UDP-Glycosyltransferase superfamily protein	A. thaliana	Plant Physiol (2009) 151(1):78-87
TT2	AT5G35550	RNA.regulation of transcription.MYB domain transcription factor family	ATMYB123_ATTT2_MYB123_TT2__Duplicated homeodomain-like superfamily protein	A. thaliana	Plant Physiol (2012) 160(2):1023-1036
TTG2	AT2G37260	RNA.regulation of transcription.WRKY domain transcription factor family	ATWRKY44_DSL1_TTG2_WRKY44__WRKY family transcription factor family protein	A. thaliana	Plant Physiol (2003) 131(4):1661-1670
TTN5	AT2G18390	protein.postranslational modification	ARL2_ATARLC1_HAL_TTN5__ADP-ribosylation factor family protein	A. thaliana	Plant Cell (2000) 12(8):1379-1392
TTN9	AT3G20070	development.unspecified	TTN9__titan9	A. thaliana	Plant Physiol (2002) 128(1):38-51
TUD1	Os03g0232600			O. sativa	PLoS Genet (2013) 9(3):e1003391
UBP15	AT1G17110	protein.degradation.ubiquitin.ubiquitin protease	UBP15__ubiquitin-specific protease 15	A. thaliana	Plant Cell (2014) 26(2):665-677
WRI1	AT3G54320	development.unspecified	ASML1_ATWRI1_WRI_WRI1__Integrase-type DNA-binding superfamily protein	A. thaliana/B. napus	Plant Physiol (1998) 118(1):91-101
XIAO	Os04g0576900			O. sativa	Plant J (2012) 70(3):398-408
YAB5	AT2G26580	RNA.regulation of transcription.C2C2(Zn) YABBY family	YAB5__plant-specific transcription factor YABBY family protein	A. thaliana	Plant Cell (2007) 19(2):495-508
YUC6	AT5G25620	misc.oxidases - copper, flavone etc	AtYUC6_YUC6__Flavin-binding monooxygenase family protein	A. thaliana	Plant Physiol (2007) 145(3):722-735
