# Supplementary material for: Maternal control of seed weight in rapeseed (Brassica napus L.): the causal link between the size of pod (mother, source) and seed (offspring, sink)
Source: Plant Biotechnol J. 2018 Nov 28;17(4):736–49. doi: 10.1111/pbi.13011 (PMC6419582; doi:10.1111/pbi.13011)
Supplement: Supplementary file 16 — Table S8 List of up‐regulated DEGs in seeds that are homologous to genes involved in development, cell division and nutrient reservoir activity. [file PBI-17-736-s012.xlsx]

## Sheet: Sheet1
Table S8 List of upregulated DEGs in seeds that are homologous to genes involved in development, cell division and nutrient reservoir activity.
B. napus gene ID	RNA ID	A. thaliana ortholog	Small seed pool-RPKM	Large seed pool-RPKM	log2 Ratio(large seed pool/small seed pool)	Up-Down-Regulation(large seed pool/small seed pool)	Functional classification	Annotation
BnaC03g32430D	GSBRNA2T00153577001	AT3G01570	420.806	892.061	1.08399	Up	Development	Oleosin S1-2
BnaA09g02110D	GSBRNA2T00009878001	AT3G27660	117.272	310.736	1.40583	Up	Development	Oleosin S2-1
BnaC02g37030D	GSBRNA2T00117528001	AT3G27660	48.7364	153.516	1.65532	Up	Development	Oleosin S2-2
BnaA03g27410D	GSBRNA2T00112099001	AT3G01570	168.509	385.428	1.19364	Up	Development	Oleosin S1-1
BnaA02g29000D	GSBRNA2T00093775001	AT3G27660	118.815	264.816	1.15627	Up	Development	Oleosin S2-1
BnaA05g20190D	GSBRNA2T00009278001	AT3G20740	16.3184	34.3594	1.0742	Up	Development	FIE
BnaA10g00040D	GSBRNA2T00150589001	AT1G02145	2.58727	6.59422	1.34977	Up	Development	ALG12
BnaC03g02900D	GSBRNA2T00134470001	AT5G07170	6.57782	13.5446	1.04204	Up	Cell cycle	Cell cycle regulated microtubule associated protein
BnaC01g18950D	GSBRNA2T00157379001	AT4G26740	70.9719	158.735	1.1613	Up	Cell division	Caleosin CLO1-7
BnaA01g15860D	GSBRNA2T00149522001	AT4G26740	24.4731	51.6011	1.07621	Up	Cell division	Caleosin CLO1-5
BnaAnng30910D	GSBRNA2T00088907001	AT1G76540	4.68512	15.9938	1.77135	Up	Cell division	Cell division control protein cdc2
BnaC04g29610D	GSBRNA2T00055070001	AT5G35520	13.6025	27.5679	1.01911	Up	Cell mitosis	Kinetochore protein
BnaC09g00910D	GSBRNA2T00018322001	AT4G03210	7.65478	17.8641	1.22263	Up	Meristem growth	Xyloglucan endotransglycosylase
BnaA03g25760D	GSBRNA2T00151626001	AT4G03210	5.7928	15.1637	1.38829	Up	Meristem growth	Xyloglucan endotransglycosylase
BnaCnng28460D	GSBRNA2T00016511001	AT3G13960	7.52547	16.037	1.09155	Up	Growth regulating factor	AtGRF5 (Growth-regulating factor 5)
BnaC06g32660D	GSBRNA2T00103208001	AT1G71695	11.6095	26.1438	1.17116	Up	Meristem growth	Unnamed protein product
BnaA03g23150D	GSBRNA2T00138728001	AT2G21050	2.37127	7.01027	1.56381	Up	Meristem growth	LAX2 (Like auxin resistant)
BnaA07g12810D	GSBRNA2T00081639001	AT2G26670	26.5668	68.8365	1.37355	Up	Meristem growth	Heme oxygenase 1
BnaC01g09900D	GSBRNA2T00065804001	AT4G28520	39.1822	156.238	1.99548	Up	Cell division, nutrient reservoir	CRU3 (Cruciferin 3)
BnaA08g13680D	GSBRNA2T00078812001	AT4G28520	11.1127	48.186	2.11641	Up	Cell division, nutrient reservoir	CRU3 (Cruciferin 3)
BnaA01g08350D	GSBRNA2T00058099001	AT4G28520	11.0554	70.4612	2.67208	Up	Cell division, nutrient reservoir	CRU3 (Cruciferin 3)
BnaC03g10190D	GSBRNA2T00140846001	AT5G20630	13.631	32.7897	1.26635	Up	Nutrient reservoir activity	Germin-like protein
BnaA03g48490D	GSBRNA2T00085954001	AT4G27160	11.3592	70.7116	2.63809	Up	Nutrient reservoir	AT2S3
BnaA01g16230D	GSBRNA2T00149482001	AT4G27160	62.6511	274.715	2.13252	Up	Nutrient reservoir	AT2S3
BnaA06g36310D	GSBRNA2T00018778001	AT5G44120	3.71628	21.5172	2.53356	Up	Nutrient reservoir	CRA1 (Cruciferina)
BnaC03g48460D	GSBRNA2T00062148001	AT2G18540	18.8012	40.0637	1.09147	Up	Nutrient reservoir activity	Cupin family protein
BnaC07g48660D	GSBRNA2T00051000001	AT5G44120	20.2727	84.7492	2.06366	Up	Nutrient reservoir activity	CRA1 (Cruciferina)
BnaA08g14120D	GSBRNA2T00078872001	AT4G27160	28.3518	78.0189	1.46038	Up	Nutrient reservoir activity	Seed storage albumin 1 (SESA1)
BnaA07g13950D	GSBRNA2T00118758001	AT2G28490	98.6208	208.523	1.08024	Up	Nutrient reservoir activity	Cupin family protein
BnaA09g50780D	GSBRNA2T00052502001	AT1G03890	22.6978	54.2317	1.25658	Up	Nutrient reservoir activity	Cupin family protein
BnaC01g19330D	GSBRNA2T00042223001	AT4G27170	1258.23	3459.67	1.45924	Up	Nutrient reservoir activity	Napin prepropeptide
BnaC08g12450D	GSBRNA2T00104484001	AT4G27170	16.2713	75.1504	2.20745	Up	Nutrient reservoir activity	Napin prepropeptide
BnaC01g43250D	GSBRNA2T00033874001	AT4G27140	544.828	1584.31	1.53999	Up	Nutrient reservoir activity	Napin
BnaC01g19310D	GSBRNA2T00042221001	AT4G27170	657.585	2521.41	1.93898	Up	Nutrient reservoir activity	Napin prepropeptide
BnaA03g06940D	GSBRNA2T00003005001	AT4G27170	1750.42	4829.3	1.46412	Up	Nutrient reservoir activity	Napin prepropeptide
BnaC03g08840D	GSBRNA2T00140682001	AT4G27170	420.776	1147.51	1.44739	Up	Nutrient reservoir activity	Napin prepropeptide
BnaA03g48460D	GSBRNA2T00085961001	AT4G27170	6.91998	53.1517	2.94128	Up	Nutrient reservoir activity	Napin prepropeptide
BnaC01g19330D	GSBRNA2T00042223001	AT4G27170	416.529	1262.95	2.26408	Up	Nutrient reservoir activity	Napin prepropeptide
BnaA01g16180D	GSBRNA2T00149488001	AT4G27140	555.727	1972.74	1.82775	Up	Nutrient reservoir activity	Napin
BnaC01g19320D	GSBRNA2T00042222001	AT4G27140	1287.23	3826.2	1.57164	Up	Nutrient reservoir activity	Napin
BnaA01g17200D	GSBRNA2T00051713001	AT4G27140	569.595	1739.53	1.61069	Up	Nutrient reservoir activity	Napin
BnaC05g02160D	GSBRNA2T00002721001	AT1G03880	91.4684	265.396	1.5368	Up	Nutrient reservoir	Cruciferin CRU4
BnaA10g02240D	GSBRNA2T00150321001	AT1G03880	82.7317	368.532	2.15528	Up	Nutrient reservoir	Cruciferin CRU4
