# Supplementary material for: Maternal control of seed weight in rapeseed (Brassica napus L.): the causal link between the size of pod (mother, source) and seed (offspring, sink)
Source: Plant Biotechnol J. 2018 Nov 28;17(4):736–49. doi: 10.1111/pbi.13011 (PMC6419582; doi:10.1111/pbi.13011)
Supplement: Supplementary file 17 — Table S9 (a) Significant KEGG pathways in pod wall of two contrasting pools. (b) Significant KEGG pathways in seed of two contrasting pools. [file PBI-17-736-s013.xlsx]

## Sheet: A
Table S9A Significant KEGG pathways in pod wall of two contrasting pools.
Pathway ID	Term	DEGs with pathway annotation (344)	Pvaluea	Qvalueb	GeneID
ko01061	Biosynthesis of phenylpropanoids	42 (12.21%)	7.11652e-09	3.50699e-07	BnaA09g55530D	BnaA03g57690D	BnaC04g00710D	BnaA05g19720D	BnaC09g23280D	BnaA09g21050D	BnaC06g26980D	BnaA07g25210D	BnaC09g47360D	BnaA01g36520D	BnaA01g29440D	BnaA10g01100D	BnaC01g29820D	BnaC04g18950D	BnaA02g30320D	BnaA09g55280D	BnaC09g54550D	BnaC01g14310D	BnaC01g22350D	BnaC01g31810D	BnaA08g29990D	BnaCnng23600D	BnaC09g08690D	BnaA06g14440D	BnaA01g12530D	BnaA01g35470D	BnaC03g20530D	BnaA01g36200D	BnaA09g31650D	BnaC08g26020D	BnaC01g01400D	BnaA03g45610D	BnaA04g21230D	BnaC04g23380D	BnaC01g06460D	BnaC08g24360D	BnaAnng01420D	BnaA07g32020D	BnaA03g01650D	BnaC03g40840D	BnaC08g19310D	BnaC05g47450D
ko01070	Biosynthesis of plant hormones	43 (12.5%)	7.70767e-09	3.50699e-07	BnaA07g34520D	BnaC01g11550D	BnaA07g24860D	BnaC01g01270D	BnaA08g09110D	BnaA05g19720D	BnaC01g17500D	BnaA08g23390D	BnaA01g29440D	BnaA06g32050D	BnaA10g01100D	BnaA03g25800D	BnaA03g33480D	BnaA09g55280D	BnaA03g10950D	BnaCnng23600D	BnaA06g14440D	BnaA07g39250D	BnaAnng01990D	BnaC08g41620D	BnaA04g21230D	BnaA07g22620D	BnaAnng21950D	BnaA09g07610D	BnaC04g23380D	BnaC01g06460D	BnaC08g24360D	BnaC06g23520D	BnaC04g08360D	BnaA09g01270D	BnaC05g42860D	BnaA02g37020D	BnaAnng01420D	BnaA08g23120D	BnaA03g01650D	BnaCnng05930D	BnaA08g24080D	BnaC03g40840D	BnaC08g48320D	BnaA05g34080D	BnaC08g19310D	BnaC05g47450D	BnaA09g45010D
ko01100	Metabolic pathways	115 (33.43%)	2.69766e-08	8.18291e-07	BnaA09g55530D	BnaA07g34520D	BnaC08g41120D	BnaC01g11550D	BnaA03g30400D	BnaA07g24860D	BnaA03g57690D	BnaA06g20110D	BnaC04g00710D	BnaA08g09110D	BnaC03g27100D	BnaA05g19720D	BnaC09g23280D	BnaA09g42760D	BnaC06g23560D	BnaA09g21050D	BnaC06g26980D	BnaC03g35770D	BnaC01g17500D	BnaA06g05000D	BnaA07g25210D	BnaC04g05620D	BnaC07g51120D	BnaC09g47360D	BnaA02g11140D	BnaA01g36520D	BnaA08g23390D	BnaC07g14150D	BnaA01g29440D	BnaA06g32050D	BnaA10g01100D	BnaAnng08030D	BnaC04g04810D	BnaA01g10030D	BnaA03g25800D	BnaA03g33480D	BnaC02g38340D	BnaA02g30320D	BnaA05g05410D	BnaA09g55280D	BnaC07g27090D	BnaC09g54550D	BnaC01g14310D	BnaC01g31810D	BnaA04g24790D
ko00941	Flavonoid biosynthesis	21 (6.1%)	1.24092e-06	2.82309e-05	BnaA09g55530D	BnaA03g57690D	BnaC04g00710D	BnaA05g19720D	BnaC09g23280D	BnaA09g21050D	BnaC09g47360D	BnaA01g29440D	BnaA10g01100D	BnaC01g29820D	BnaC04g18950D	BnaA02g30320D	BnaC01g14310D	BnaA09g15710D	BnaA01g12530D	BnaA01g36200D	BnaC08g26020D	BnaA03g45610D	BnaAnng01420D	BnaA07g32020D	BnaA03g01650D
ko00910	Nitrogen metabolism	14 (4.07%)	2.84139e-06	5.17133e-05	BnaCnng05580D	BnaAnng08030D	BnaC04g04810D	BnaC02g38340D	BnaA05g05410D	BnaC04g54790D	BnaA06g04530D	BnaA04g21230D	BnaC07g46910D	BnaC08g24360D	BnaA06g40970D	BnaA10g17910D	BnaA06g38980D	BnaC06g38300D
ko00940	Phenylpropanoid biosynthesis	25 (7.27%)	3.9306e-06	5.96141e-05	BnaC09g47010D	BnaC06g26980D	BnaC07g36890D	BnaA03g21850D	BnaA08g19770D	BnaA07g25210D	BnaA01g36520D	BnaC09g54550D	BnaC01g22350D	BnaC01g31810D	BnaA08g29990D	BnaC09g08690D	BnaA06g14440D	BnaA01g35470D	BnaC03g20530D	BnaA09g31650D	BnaC01g01400D	BnaA04g21230D	BnaC08g24360D	BnaC09g02680D	BnaC03g40840D	BnaC08g19310D	BnaC07g48390D	BnaA02g30740D	BnaC07g27160D
ko00906	Carotenoid biosynthesis	10 (2.91%)	1.58946e-05	0.00020663	BnaC01g11550D	BnaA08g09110D	BnaA03g35180D	BnaA08g23390D	BnaA06g32050D	BnaA03g33480D	BnaA07g39250D	BnaA09g07610D	BnaC07g35800D	BnaC05g42860D
ko00460	Cyanoamino acid metabolism	12 (3.49%)	4.64992e-05	0.000528928	BnaC07g36890D	BnaA03g21850D	BnaC01g24710D	BnaA08g19770D	BnaA02g11140D	BnaCnng19940D	BnaC09g02680D	BnaA06g38980D	BnaC08g26980D	BnaC07g48390D	BnaA02g30740D	BnaC07g27160D
ko00592	alpha-Linolenic acid metabolism	11 (3.2%)	5.27004e-05	0.00053286	BnaA07g24860D	BnaA08g23390D	BnaA06g32050D	BnaA03g33480D	BnaA03g10950D	BnaA06g14440D	BnaA08g23120D	BnaC03g40840D	BnaC08g48320D	BnaC08g19310D	BnaA09g45010D
ko04712	Circadian rhythm - plant	18 (5.23%)	6.74715e-05	0.00061399	BnaA07g19130D	BnaC04g24020D	BnaC04g00710D	BnaAnng25560D	BnaA09g37060D	BnaCnng29920D	BnaAnng13960D	BnaC06g01430D	BnaA02g30320D	BnaA03g06490D	BnaA06g30350D	BnaC02g48700D	BnaA07g01250D	BnaC04g00640D	BnaC07g26320D	BnaC07g02620D	BnaA02g32550D	BnaA06g26980D
ko01062	Biosynthesis of terpenoids and steroids	21 (6.1%)	0.000385654	0.00319041	BnaA07g34520D	BnaC01g11550D	BnaA08g09110D	BnaC03g27100D	BnaA01g29440D	BnaA10g01100D	BnaA03g25800D	BnaA09g55280D	BnaCnng23600D	BnaA07g39250D	BnaAnng01990D	BnaA07g22620D	BnaAnng04260D	BnaA09g07610D	BnaC04g23380D	BnaC06g23520D	BnaA09g01270D	BnaC05g42860D	BnaA02g37020D	BnaCnng05930D	BnaC05g47450D
ko00130	Ubiquinone and other terpenoid-quinone biosynthesis	8 (2.33%)	0.000523835	0.00397242	BnaC06g26980D	BnaA07g25210D	BnaA07g28050D	BnaA06g14440D	BnaA07g22620D	BnaC06g23520D	BnaC03g40840D	BnaC08g19310D
ko00591	Linoleic acid metabolism	7 (2.03%)	0.000701848	0.00491294	BnaA07g24860D	BnaA08g23390D	BnaA06g32050D	BnaA03g33480D	BnaA08g23120D	BnaC08g48320D	BnaA09g45010D
ko00903	Limonene and pinene degradation	14 (4.07%)	0.000932738	0.0060628	BnaA09g55530D	BnaA03g57690D	BnaA04g24160D	BnaC03g56910D	BnaA06g31960D	BnaA09g28210D	BnaC05g20990D	BnaC04g16670D	BnaA09g15160D	BnaA06g16470D	BnaA07g13320D	BnaCnng02380D	BnaA05g12840D	BnaC07g16020D
ko00944	Flavone and flavonol biosynthesis	7 (2.03%)	0.00152986	0.00928113	BnaA09g55530D	BnaA03g57690D	BnaC09g23280D	BnaA09g21050D	BnaC01g22350D	BnaA08g29990D	BnaA01g35470D
ko00360	Phenylalanine metabolism	10 (2.91%)	0.00200596	0.0108025	BnaA01g36520D	BnaC09g54550D	BnaC01g31810D	BnaC09g08690D	BnaC03g20530D	BnaA09g31650D	BnaC01g01400D	BnaA04g21230D	BnaC01g06460D	BnaC08g24360D
ko00040	Pentose and glucuronate interconversions	14 (4.07%)	0.00201804	0.0108025	BnaA01g14130D	BnaA06g20110D	BnaA08g14630D	BnaA07g38610D	BnaA04g24790D	BnaCnng23240D	BnaA08g25320D	BnaA09g39240D	BnaA09g30050D	BnaCnng30140D	BnaA07g10080D	BnaC08g42010D	BnaC03g25220D	BnaA03g21140D
ko00908	Zeatin biosynthesis	10 (2.91%)	0.00305903	0.0154651	BnaC01g24710D	BnaC01g17500D	BnaA08g23390D	BnaA06g32050D	BnaC03g06630D	BnaA03g33480D	BnaA09g22280D	BnaAnng09190D	BnaC06g36220D	BnaC07g48390D
ko00260	Glycine, serine and threonine metabolism	7 (2.03%)	0.00390945	0.0187242	BnaC08g41120D	BnaA03g30400D	BnaC03g35770D	BnaA06g05000D	BnaC03g36340D	BnaA06g08050D	BnaCnng31510D
ko00500	Starch and sucrose metabolism	21 (6.1%)	0.0054339	0.0247242	BnaA06g20110D	BnaC07g36890D	BnaA03g21850D	BnaA08g19770D	BnaC07g27090D	BnaA04g24790D	BnaCnng23240D	BnaA10g01360D	BnaA06g29670D	BnaA08g25320D	BnaC05g48670D	BnaA09g39240D	BnaA09g30050D	BnaCnng30140D	BnaA07g10080D	BnaC08g42010D	BnaC03g25220D	BnaC09g02680D	BnaA03g21140D	BnaA02g30740D	BnaC07g27160D
ko00945	Stilbenoid, diarylheptanoid and gingerol biosynthesis	14 (4.07%)	0.00577294	0.0250161	BnaA09g55530D	BnaA03g57690D	BnaA04g24160D	BnaC03g56910D	BnaA06g31960D	BnaA09g28210D	BnaC05g20990D	BnaC04g16670D	BnaA09g15160D	BnaA06g16470D	BnaA07g13320D	BnaCnng02380D	BnaA05g12840D	BnaC07g16020D
ko00270	Cysteine and methionine metabolism	11 (3.2%)	0.00713882	0.0295288	BnaC01g01270D	BnaA05g19720D	BnaA01g29440D	BnaC08g41620D	BnaAnng21950D	BnaC01g06460D	BnaC04g08360D	BnaAnng01420D	BnaA03g01650D	BnaA08g24080D	BnaA05g34080D
ko00630	Glyoxylate and dicarboxylate metabolism	5 (1.45%)	0.0119201	0.0471621	BnaC08g41120D	BnaA09g55280D	BnaC04g23380D	BnaA06g08050D	BnaCnng31510D
ko00053	Ascorbate and aldarate metabolism	7 (2.03%)	0.0124697	0.0472811	BnaAnng08030D	BnaC04g04810D	BnaC02g38340D	BnaA05g05410D	BnaC04g54790D	BnaC07g46910D	BnaA06g40970D
a: P-value in hypergeometric test;
b: pathways with Qvalue £ 0.05 are significnatly enriched in DEGs.
[truncated: 70 more columns]

## Sheet: B
Table S9B Significant KEGG pathways in seed of two contrasting pools.
Pathway ID	Term	DEGs with pathway annotation (344)	Pvaluea	Qvalueb	GeneID
ko00195	Photosynthesis	10 (3.94%)	3.42709e-06	0.000281021	BnaC06g28840D	BnaA02g34030D	BnaA01g34180D	BnaA01g34170D	BnaC09g27530D	BnaC09g27540D	BnaC08g43480D	BnaC06g14690D	BnaCnng12620D	BnaC09g27520D
ko00460	Cyanoamino acid metabolism	9 (3.54%)	0.000365295	0.0149771	BnaA07g24400D	BnaA03g24520D	BnaCnng53320D	BnaCnng59950D	BnaA08g05540D	BnaA08g31350D	BnaA09g26590D	BnaA04g00410D	BnaC03g54910D
ko00196	Photosynthesis - antenna proteins	4 (1.57%)	0.0013659	0.0338936	BnaCnng04230D	BnaA02g29010D	BnaC03g23750D	BnaC03g23770D
ko03020	RNA polymerase	6 (2.36%)	0.00165335	0.0338936	BnaC03g35010D	BnaCnng12670D	BnaC04g37990D	BnaC02g30380D	BnaC03g60170D	BnaA01g01750D
a: P-value in hypergeometric test;
b: pathways with Qvalue £ 0.05 are significnatly enriched in DEGs.
